# Supplementary material for: Evolutionary origin and gradual accumulation with plant evolution of the LACS family
Source: BMC Plant Biol. 2024 May 31;24:481. doi: 10.1186/s12870-024-05194-2 (PMC11140897; doi:10.1186/s12870-024-05194-2)
Supplement: Supplementary file 1 — Supplementary Material 1. [file 12870_2024_5194_MOESM1_ESM.xlsx]

## Sheet: Table S1
Table S1. Information and data source for species in this study
Scientific_Name	Abbreviation	Groups	Order	Family	Version	URLs	Reference
Brassica napus	Bna	Eudicots	Brassicales	Brassicaceae	v10	https://db.cngb.org/brassica/	[1]
Arabidopsis thaliana	Ath	Eudicots	Brassicales	Brassicaceae	Araport11	https://phytozome-next.jgi.doe.gov/info/Athaliana_Araport11	[2]
Tarenaya hassleriana	Tha	Eudicots	Brassicales	Cleomaceae	v1	https://www.ncbi.nlm.nih.gov/genome/?term=Tarenaya+hassleriana	[3]
Moringa oleifera	Mol-O	Eudicots	Brassicales	Moringaceae	v1	http://herbalplant.ynau.edu.cn/	[4]
Gossypium hirsutum	Ghi	Eudicots	Malvales	Malvaceae	v1.1	https://phytozome-next.jgi.doe.gov/info/Ghirsutum_v1_1	[5]
Theobroma cacao	Tca	Eudicots	Malvales	Malvaceae	v2.1	https://phytozome-next.jgi.doe.gov/info/Tcacao_v2_1	[6]
Hopea hainanensis	Hha	Eudicots	Malvales	Dipterocarpaceae	v1	https://db.cngb.org/search/project/CNP0002018/	[7]
Aquilaria sinensis	Asi	Eudicots	Malvales	Thymelaeaceae	v1	http://medicinalplants.ynau.edu.cn/	[8]
Citrus sinensis	Csi-I	Eudicots	Sapindales	Rutaceae	v1.1	https://phytozome-next.jgi.doe.gov/info/Csinensis_v1_1	[9]
Toona sinensis	Tsi	Eudicots	Sapindales	Meliaceae	v1	http://medicinalplants.ynau.edu.cn/	[10]
Pistacia vera	Pve	Eudicots	Sapindales	Anacardiaceae	v2	http://medicinalplants.ynau.edu.cn/	[11]
Litchi chinensis	Lch-I	Eudicots	Sapindales	Sapindaceae	v1	https://data.mendeley.com/datasets/kggzfwpdr9/1	[12]
Populus trichocarpa	Ptr	Eudicots	Malpighiales	Salicaceae	v4.1	https://phytozome-next.jgi.doe.gov/info/Ptrichocarpa_v4_1	[13]
Passiflora organensis	Por	Eudicots	Malpighiales	Passifloraceae	v1	https://genomevolution.org/coge/GenomeInfo.pl?gid=59125	[14]
Linum usitatissimum	Lus	Eudicots	Malpighiales	Linaceae	v1	https://phytozome-next.jgi.doe.gov/info/Lusitatissimum_v1_0	[15]
Manihot esculenta	Mes	Eudicots	Malpighiales	Euphorbiaceae	v8.1	https://phytozome-next.jgi.doe.gov/info/Mesculenta_v8_1	[16]
Kandelia obovata	Kob	Eudicots	Malpighiales	Rhizophoraceae	v1	https://ngdc.cncb.ac.cn/search/?dbId=gwh&q=GWHACBH00000000	[17]
Averrhoa carambola	Aca-V	Eudicots	Oxalidales	Oxalidaceae	v1.7	http://medicinalplants.ynau.edu.cn/	[18]
Eucalyptus grandis	Egr-U	Eudicots	Myrtales	Myrtaceae	v2	https://phytozome-next.jgi.doe.gov/info/Egrandis_v2_0	[19]
Melastoma dodecandrum	Mdo-E	Eudicots	Myrtales	Melastomataceae	v1	https://ngdc.cncb.ac.cn/search/?dbId=gwh&q=PRJCA005299&page=1	[20]
Punica granatum	Pgr	Eudicots	Myrtales	Lythraceae	v1	https://hardwoodgenomics.org/	[21]
Tripterygium wilfordii	Twi	Eudicots	Celastrales	Celastraceae	v1	http://medicinalplants.ynau.edu.cn/	[22]
Pyrus pyrifolia var. Nijisseiki	Ppy	Eudicots	Rosales	Rosaceae	v1	https://www.rosaceae.org/Analysis/9597119	[23]
Pyrus communis	Pco	Eudicots	Rosales	Rosaceae	v2	https://www.rosaceae.org/species/pyrus/pyrus_communis/genome_v2.0	[24]
Pyrus bretschneideri cv. Dangshansuli	Pbr	Eudicots	Rosales	Rosaceae	v1	http://peargenome.njau.edu.cn/	[25]
Pyrus betulifolia	Pbe	Eudicots	Rosales	Rosaceae	v1	https://www.rosaceae.org/species/pyrus_betulifolia/genome_v1.0	[26]
Pyrus ussuriensis x communis	Pus	Eudicots	Rosales	Rosaceae	v1	https://www.rosaceae.org/species/pyrus_ussuriensis/genome_v1.0	[27]
Malus domestica	Mdo	Eudicots	Rosales	Rosaceae	v1.1	https://phytozome-next.jgi.doe.gov/info/Mdomestica_v1_1	[28]
Crataegus pinnatifida	Cpi	Eudicots	Rosales	Rosaceae	v1	https://www.rosaceae.org/Analysis/13655519	[29]
Prunus persica	Ppe	Eudicots	Rosales	Rosaceae	v2.1	https://phytozome-next.jgi.doe.gov/info/Ppersica_v2_1	[30]
Dryas drummondii	Ddr	Eudicots	Rosales	Rosaceae	/	http://gigadb.org/dataset/100300	[31]
Fragaria x ananassa	Fan-R	Eudicots	Rosales	Rosaceae	v1	https://phytozome-next.jgi.doe.gov/info/FxananassaRoyalRoyce_v1_0	[32]
Potentilla micrantha	Pmi	Eudicots	Rosales	Rosaceae	/	http://gigadb.org/dataset/100407	[33]
Rosa rugosa	Rru	Eudicots	Rosales	Rosaceae	v1	http://eplant.njau.edu.cn	[34]
Rubus occidentalis	Roc	Eudicots	Rosales	Rosaceae	v1	https://www.rosaceae.org/	[35]
Ficus carica	Fca	Eudicots	Rosales	Moraceae	v1	https://plants.ensembl.org/Ficus_carica/Info/Index	[36]
Cannabis sativa	Csa-A	Eudicots	Rosales	Cannabaceae	/	http://medicinalplants.ynau.edu.cn/	[37]
Ziziphus jujuba	Zju	Eudicots	Rosales	Rhamnaceae	v1.1	https://www.ncbi.nlm.nih.gov/assembly/GCF_000826755.1	[38]
Cucumis melo	Cme-U	Eudicots	Cucurbitales	Cucurbitaceae	v3.5.1	https://www.melonomics.net/	[39]
Begonia masoniana	Bma	Eudicots	Cucurbitales	Begoniaceae	v1	https://db.cngb.org/search/assembly/?q=Begonia%20darthvaderiana	[40]
Cajanus cajan	Cca	Eudicots	Fabales	Fabaceae	v5	http://gigadb.org/search/new?keyword=Cajanus+cajan	[41]
Glycine max	Gma	Eudicots	Fabales	Fabaceae	v1.1	https://phytozome-next.jgi.doe.gov/info/GmaxFiskeby_v1_1	[16]
Phaseolus vulgaris	Pvu	Eudicots	Fabales	Fabaceae	v1.1	https://phytozome-next.jgi.doe.gov/info/PvulgarisLaborOvalle_v1_1	[16]
Abrus precatorius	Apr	Eudicots	Fabales	Fabaceae	v1	http://medicinalplants.ynau.edu.cn/	[42]
Pisum sativum	Psa	Eudicots	Fabales	Fabaceae	v1	https://plants.ensembl.org/Pisum_sativum/Info/Index	[43]
Vicia sativa	Vsa	Eudicots	Fabales	Fabaceae	v1.0	https://plantgarden.jp/en/list/t3908	[44]
Medicago sativa	Msa	Eudicots	Fabales	Fabaceae	v1	https://figshare.com/projects/whole_genome_sequencing_and_assembly_of_Medicago_sativa/66380	[45]
Betula pendula	Bpe	Eudicots	Fagales	Betulaceae	v1.4c	https://genomevolution.org/CoGe/GenomeInfo.pl?gid=35080	[46]
Juglans regia	Jre	Eudicots	Fagales	Juglandaceae	v1	https://treegenesdb.org/org/Juglans-regia	[47]
Casuarina glauca	Cgl	Eudicots	Fagales	Casuarinaceae	/	http://gigadb.org/dataset/100300	[31]
Quercus rubra	Qru	Eudicots	Fagales	Fagaceae	v2.1	https://phytozome-next.jgi.doe.gov/info/Qrubra_v2_1	[48]
Malania oleifera	Mol	Eudicots	Santalales	Olacaceae	v1	https://ftp.cngb.org/pub/gigadb/pub/10.5524/100001_101000/100549/	[49]
Kalanchoe fedtschenkoi	Kfe	Eudicots	Saxifragales	Crassulaceae	v1.1	https://phytozome-next.jgi.doe.gov/info/Kfedtschenkoi_v1_1	[50]
Vitis vinifera	Vvi	Eudicots	Vitales	Vitaceae	v2.1	https://phytozome-next.jgi.doe.gov/info/Vvinifera_v2_1	[51]
Mimulus guttatus	Mgu	Eudicots	Lamiales	Phrymaceae	v5	https://phytozome-next.jgi.doe.gov/info/MguttatusTOL_v5_0	[16]
Origanum vulgare	Ovu	Eudicots	Lamiales	Lamiaceae	v1	http://medicinalplants.ynau.edu.cn/	[52]
Jacaranda mimosifolia	Jmi	Eudicots	Lamiales	Bignoniaceae	v1	https://doi.org/10.1093/gbe/evab094	[53]
Sesamum indicum	Sin	Eudicots	Lamiales	Pedaliaceae	v1	https://www.ncbi.nlm.nih.gov/bioproject/PRJNA186669	[54]
Avicennia marina	Ama	Eudicots	Lamiales	Acanthaceae	v2	https://datadryad.org/stash/dataset/doi:10.5061/dryad.3j9kd51f5	[55]
Utricularia reniformis	Ure	Eudicots	Lamiales	Lentibulariaceae	v2	https://genomevolution.org/coge/GenomeInfo.pl?gid=54799	[56]
Lindenbergia philippensis	Lph	Eudicots	Lamiales	Orobanchaceae	v1.1	https://phytozome-next.jgi.doe.gov/info/Lphilippensis_v1_1	[16]
Boea hygrometrica	Bhy	Eudicots	Lamiales	Gesneriaceae	v1	https://www.ncbi.nlm.nih.gov/assembly/GCA_001598015.1	[57]
Olea europaea	Oeu	Eudicots	Lamiales	Oleaceae	v4.1	https://phytozome-next.jgi.doe.gov/info/Oeuropaea_v1_0	[58]
Solanum lycopersicum	Sly	Eudicots	Solanales	Solanaceae	ITAGv4	https://phytozome-next.jgi.doe.gov/info/Slycopersicum_ITAG4_0	[59]
Nicotiana tabacum	Nta	Eudicots	Solanales	Solanaceae	SGN (Oct 2015)	https://solgenomics.net/organism/Nicotiana_tabacum/genome	[60]
Ipomoea nil	Ini	Eudicots	Solanales	Convolvulaceae	v1.2	https://plantgarden.jp/en/list/t35883	[61]
Catharanthus roseus	Cro	Eudicots	Gentianales	Apocynaceae	v1	https://datadryad.org/stash/dataset/doi:10.5061/dryad.hs593	[62]
Eustoma grandiflorum	Egr	Eudicots	Gentianales	Gentianaceae	v1	https://plantgarden.jp/en/list/t52518	[63]
Coffea arabica	Car	Eudicots	Gentianales	Rubiaceae	v1	https://plantgarden.jp/en/list/t13443	[64]
Daucus carota	Dca-A	Eudicots	Apiales	Apiaceae	v2	https://phytozome-next.jgi.doe.gov/info/Dcarota_v2_0	[65]
Helianthus annuus	Han	Eudicots	Asterales	Asteraceae	v1.2	https://phytozome-next.jgi.doe.gov/info/Hannuus_r1_2	[66]
Ilex polyneura	Ipo	Eudicots	Aquifoliales	Aquifoliaceae	v1	https://ngdc.cncb.ac.cn/search/?dbId=gwh&q=GWHBDNW00000000&page=1	[67]
Actinidia chinensis	Ach	Eudicots	Ericales	Actinidiaceae	v1	https://www.ncbi.nlm.nih.gov/bioproject/PRJNA187206	[68]
Vaccinium macrocarpon	Vma	Eudicots	Ericales	Ericaceae	v2	https://genomevolution.org/CoGe/SearchResults.pl?s=60226&p=genome	[69]
Camellia sinensis cv. DuyunMaojian	Csi	Eudicots	Ericales	Theaceae	v1	https://figshare.com/articles/dataset/tea_plant_gene_prediction_and_annotation/19972808/1	[70]
Diospyros lotus	Dlo	Eudicots	Ericales	Ebenaceae	v1.1	https://journals.plos.org/plosgenetics/article?id=10.1371/journal.pgen.1008566	[71]
Aegiceras corniculatum	Aco-E	Eudicots	Ericales	Primulaceae	v1	http://medicinalplants.ynau.edu.cn/	[72]
Vitellaria paradoxa	Vpa	Eudicots	Ericales	Sapotaceae	v1	https://bioinformatics.psb.ugent.be/gdb/vitellaria_paradoxa/	[73]
Nyssa sinensis	Nsi	Eudicots	Cornales	Nyssaceae	v2	https://genomevolution.org/CoGe/GenomeInfo.pl?gid=55419	[74]
Hydrangea macrophylla	Hma	Eudicots	Cornales	Hydrangeaceae	v1	https://hardwoodgenomics.org/	[75]
Dianthus caryophyllus	Dca	Eudicots	Caryophyllales	Caryophyllaceae	v1	http://carnation.kazusa.or.jp/	[76]
Beta vulgaris	Bvu	Eudicots	Caryophyllales	Amaranthaceae	EL10v1	https://phytozome-next.jgi.doe.gov/info/Bvulgaris_EL10_1_0	[77]
Portulaca amilis	Pam-O	Eudicots	Caryophyllales	Portulacaceae	v1	https://phytozome-next.jgi.doe.gov/info/Pamilis_v1_0	[78]
Simmondsia chinensis	Sch	Eudicots	Caryophyllales	Simmondsiaceae	v1	https://ngdc.cncb.ac.cn/search/?dbId=gwh&q=GWHAASQ00000000	[79]
Fagopyrum esculentum	Fes	Eudicots	Caryophyllales	Polygonaceae	v1	http://buckwheat.kazusa.or.jp/	[80]
Selenicereus undatus	Sun	Eudicots	Caryophyllales	Cactaceae	/	http://www.pitayagenomic.com/index.php	[81]
Trochodendron aralioides	Tar	Eudicots	Trochodendrales	Trochodendraceae	v1	http://gigadb.org/dataset/100657	[82]
Kingdonia uniflora	Kun	Eudicots	Ranunculales	Circaeasteraceae	v1	https://www.ncbi.nlm.nih.gov/assembly/GCA_014058105.1	[83]
Aquilegia coerulea	Aco-Q	Eudicots	Ranunculales	Ranunculaceae	v3.1	https://phytozome-next.jgi.doe.gov/info/Acoerulea_v3_1	[84]
Papaver somniferum	Pso	Eudicots	Ranunculales	Papaveraceae	v1	http://medicinalplants.ynau.edu.cn/	[85]
Nelumbo nucifera var. China Antique	Nnu	Eudicots	Proteales	Nelumbonaceae	v1	http://lotus-db.wbgcas.cn/	[86]
Telopea speciosissima	Tsp	Eudicots	Proteales	Proteaceae	v1	https://www.ncbi.nlm.nih.gov/assembly/GCF_018873765.1	[87]
Chloranthus spicatus	Csp	Chloranthales	Chloranthales	Chloranthaceae	v1	https://ftp.cngb.org/pub/CNSA/data3/CNP0001771/CNS0360341/CNA0020810/	[88]
Buxus sinica	Bsi	Monocots	Buxales	Buxaceae	v1	https://datadryad.org/stash/dataset/doi:10.5061/dryad.cjsxksn6d	[89]
Aegilops bicornis	Abi	Monocots	Poales	Poaceae	v1	https://ngdc.cncb.ac.cn/search/?dbId=gwh&q=PRJCA007359&page=1	[90]
Triticum aestivum	Tae	Monocots	Poales	Poaceae	v2.2	https://phytozome-next.jgi.doe.gov/info/Taestivum_v2_2	[91]
Secale cereale	Sce	Monocots	Poales	Poaceae	v1	https://plants.ensembl.org/Secale_cereale/Info/Index	[92]
Hordeum vulgare	Hvu	Monocots	Poales	Poaceae	v3	https://phytozome-next.jgi.doe.gov/info/HvulgareMorex_V3	[93]
Avena sativa	Asa	Monocots	Poales	Poaceae	v1.1	https://wheat.pw.usda.gov/GG3/content/avena-sang-download	[94]
Brachypodium distachyon	Bdi	Monocots	Poales	Poaceae	ABR9v1	https://phytozome-next.jgi.doe.gov/info/BdistachyonABR9_v1	[95]
Phyllostachys edulis	Ped	Monocots	Poales	Poaceae	/	https://plantgarden.jp/en/list/t38705	[96]
Oryza sativa subsp. Japonica var. Kitaake	Osa	Monocots	Poales	Poaceae	v3.1	https://phytozome-next.jgi.doe.gov/info/OsativaKitaake_v3_1	[97]
Zizania latifolia	Zla	Monocots	Poales	Poaceae	v1	http://ibi.zju.edu.cn/bioinplant/	[98]
Cenchrus americanus	Cam	Monocots	Poales	Poaceae	v1	http://gigadb.org/dataset/100192	[99]
Setaria italica	Sit	Monocots	Poales	Poaceae	v2.2	https://phytozome-next.jgi.doe.gov/info/Sitalica_v2_2	[100]
Panicum virgatum	Pvi	Monocots	Poales	Poaceae	v5.1	https://phytozome-next.jgi.doe.gov/info/Pvirgatum_v5_1	[101]
Echinochloa crus-galli	Ecr	Monocots	Poales	Poaceae	v2	http://ibi.zju.edu.cn/RiceWeedomes/Echinochloa/	[102]
Sorghum bicolor	Sbi	Monocots	Poales	Poaceae	v3.1.1	https://phytozome-next.jgi.doe.gov/info/Sbicolor_v3_1_1	[91]
Miscanthus sinensis	Msi	Monocots	Poales	Poaceae	v7.1	https://phytozome-next.jgi.doe.gov/info/Msinensis_v7_1	[103]
Zea mays B73	Zma-E	Monocots	Poales	Poaceae	v4	https://phytozome-next.jgi.doe.gov/info/Zmays_Zm_B73_REFERENCE_NAM_5_0_55	[104]
Eleusine coracana	Eco	Monocots	Poales	Poaceae	v1.1	https://phytozome-next.jgi.doe.gov/info/Ecoracana_v1_1	[105]
Cleistogenes songorica	Cso	Monocots	Poales	Poaceae	v1	https://ngdc.cncb.ac.cn/search/?dbId=gwh&q=PRJCA002752&page=1	[106]
Ananas comosus	Aco-N	Monocots	Poales	Bromeliaceae	v3	https://phytozome-next.jgi.doe.gov/info/Acomosus_v3	[107]
Juncus effusus	Jef	Monocots	Poales	Juncaceae	v1	https://datadryad.org/stash/dataset/doi:10.5061/dryad.msbcc2g0z	[108]
Carex littledalei	Cli	Monocots	Poales	Cyperaceae	v1	https://www.ncbi.nlm.nih.gov/assembly/GCA_011114355.1	[109]
Musa acuminata	Mac	Monocots	Zingiberales	Musaceae	v1	https://phytozome-next.jgi.doe.gov/info/Macuminata_v1	[110]
Zingiber officinale	Zof	Monocots	Zingiberales	Zingiberaceae	v1.1	https://plantgarden.jp/en/list/t94328	[111]
Phoenix dactylifera	Pda	Monocots	Arecales	Arecaceae	DPv1	https://www.ncbi.nlm.nih.gov/assembly/GCF_000413155.1	[112]
Allium cepa	Ace	Monocots	Asparagales	Amaryllidaceae	v1.2	https://plantgarden.jp/en/list/t4679	[113]
Asparagus officinalis	Aof	Monocots	Asparagales	Asparagaceae	v1.1	https://phytozome-next.jgi.doe.gov/info/Aofficinalis_V1_1	[114]
Phalaenopsis equestris	Peq	Monocots	Asparagales	Orchidaceae	v5	ftp://ftp.genomics.org.cn/from_ BGISZ/20130120/	[115]
Dioscorea alata	Dal	Monocots	Dioscoreales	Dioscoreaceae	v2.1	https://phytozome-next.jgi.doe.gov/info/Dalata_v2_1	[116]
Zostera marina	Zma	Monocots	Alismatales	Zosteraceae	v3.1	https://phytozome-next.jgi.doe.gov/info/Zmarina_v3_1	[117]
Spirodela polyrhiza	Spo	Monocots	Alismatales	Araceae	v2	https://phytozome-next.jgi.doe.gov/info/Spolyrhiza_v2	[118]
Acorus tatarinowii	Ata	Monocots	Acorales	Acoraceae	v1	https://db.cngb.org/search/project/CNP0001708/	[119]
Ceratophyllum demersum	Cde	Ceratophyllales	Ceratophyllales	Ceratophyllaceae	v1	https://genomevolution.org/CoGe/SearchResults.pl?s=56572&p=genome	[120]
Persea americana cv. Hass	Pam-H	Magnoliids	Laurales	Lauraceae	v2	https://genomevolution.org/coge/SearchResults.pl?s=29302&p=genome	[121]
Persea americana var. drymifolia	Pam-D	Magnoliids	Laurales	Lauraceae	v3	https://genomevolution.org/CoGe/SearchResults.pl?s=29305&p=genome	[121]
Chimonanthus salicifolius	Csa	Magnoliids	Laurales	Calycanthaceae	v1	http://xhhuanglab.cn/data/Chimonanthus_salicifolius.html	[122]
Liriodendron chinense	Lch	Magnoliids	Magnoliales	Magnoliaceae	v1	http://medicinalplants.ynau.edu.cn/	[123]
Aristolochia contorta	Aco	Magnoliids	Piperales	Aristolochiaceae	v1	https://genomevolution.org/coge/SearchResults.pl?s=Aristolochia%20contorta&p=genome	[124]
Nymphaea colorata	Nco	ANA grade	Nymphaeales	Nymphaeaceae	v1.2	https://phytozome-next.jgi.doe.gov/info/Ncolorata_v1_2	[125]
Amborella trichopoda	Atr	ANA grade	Amborellales	Amborellaceae	v1	https://phytozome-next.jgi.doe.gov/info/Atrichopoda_v1_0	[126]
Picea abies	Pab	Gymnosperms	Pinales	Pinaceae	v1	http://congenie.org/	[127]
Abies alba	Aal	Gymnosperms	Pinales	Pinaceae	v1.1	http://medicinalplants.ynau.edu.cn/	[128]
Sequoia sempervirens	Sse	Gymnosperms	Cupressales	Cupressaceae	v2.1	https://treegenesdb.org/FTP/Genomes/Sese/	[129]
Taxus chinensis	Tch	Gymnosperms	Cupressales	Taxaceae	/	https://ngdc.cncb.ac.cn/search/?dbId=&q=PRJCA003841	[130]
Ginkgo biloba	Gbi	Gymnosperms	Ginkgoales	Ginkgoaceae	/	http://gigadb.org/dataset/100613	[131]
Welwitschia mirabilis	Wmi	Gymnosperms	Welwitschiales	Welwitschiaceae	v1	https://db.cngb.org/search/project/CNP0001943/	[132]
Gnetum montanum	Gmo	Gymnosperms	Gnetales	Gnetaceae	/	https://datadryad.org/stash/landing/show?big=showme&id=doi%3A10.5061%2Fdryad.0vm37	[133]
Cycas panzhihuaensis	Cpa-Y	Gymnosperms	Cycadales	Cycadaceae	v1	https://ftp.cngb.org/pub/CNSA/data1/CNP0001756/CNS0381401/CNA0022716/	[134]
Selaginella moellendorffii	Smo	Lycophytes	Selaginellales	Selaginellaceae	v1	https://phytozome-next.jgi.doe.gov/info/Smoellendorffii_v1_0	[135]
Adiantum capillus-veneris	Aca	Ferns	Polypodiales	Pteridaceae	v1	https://figshare.com/s/47be9fe90124b22d3c0e	[136]
Ceratopteris richardii	Cri	Ferns	Polypodiales	Pteridaceae	v2.1	https://phytozome-next.jgi.doe.gov/info/Crichardii_v2_1	[137]
Salvinia cucullata	Scu	Ferns	Salviniales	Salviniaceae	v1.2	https://fernbase.org/ftp/Salvinia_cucullata/	[138]
Azolla filiculoides	Afi	Ferns	Salviniales	Salviniaceae	v1	https://fernbase.org/ftp/Azolla_filiculoides/	[138]
Alsophila spinulosa	Asp	Ferns	Cyatheales	Cyatheaceae	v1	https://figshare.com/articles/dataset/A_spinulosa_genome_rar/19075346	[139]
Ceratodon purpureus	Cpu	Mosses	Pottiales	Ditrichaceae	R40v1.1	https://phytozome-next.jgi.doe.gov/info/CpurpureusR40_v1_1	[140]
Fontinalis antipyretica	Fan	Mosses	Hypnales	Fontinalaceae	v1	http://gigadb.org/dataset/100748	[141]
Physcomitrium patens	Ppa	Mosses	Funariales	Funariaceae	v3.3	https://phytozome-next.jgi.doe.gov/info/Ppatens_v3_3	[142]
Marchantia polymorpha	Mpo	Liverworts	Marchantiales	Marchantiaceae	v3.1	https://phytozome-next.jgi.doe.gov/info/Mpolymorpha_v3_1	[143]
Anthoceros angustus	Aan	Hornworts	Anthocerotales	Anthocerotaceae	/	https://datadryad.org/stash/dataset/doi:10.5061/dryad.msbcc2ftv	[144]
Mesotaenium endlicherianum	Men	Charophytes	Zygnematales	Mesotaeniaceae	/	https://figshare.com/articles/Genomes_of_subaerial_Zygnematophyceae_provide_insights_into_land_plant_evolution/9911876/1	[145]
Spirogloea muscicola	Smu	Charophytes	Spirogloeales	Spirogloeaceae	/	https://figshare.com/articles/Genomes_of_subaerial_Zygnematophyceae_provide_insights_into_land_plant_evolution/9911876/1	[145]
Chara braunii	Cbr	Charophytes	Charales	Characeae	/	https://bioinformatics.psb.ugent.be/orcae/overview/Chbra	[146]
Chlorokybus atmophyticus-CCAC 0220	Cat	Charophytes	Chlorokybales	Chlorokybaceae	/	https://db.cngb.org/search/?q=+CNP0000228	[147]
Mesostigma viride-CCAC 1140	Mvi	Charophytes	Mesostigmatales	Mesostigmataceae	/	https://db.cngb.org/search/?q=+CNP0000228	[147]
Klebsormidium nitens NIES-2285	Kni	Charophytes	Klebsormidiales	Klebsormidiaceae	v1.1	http://www.plantmorphogenesis.bio.titech.ac.jp/~algae_genome_project/klebsormidium/kf_download.htm	[148]
Chlamydomonas reinhardtii	Cre	Chlorophytes	Chlamydomonadales	Chlamydomonadaceae	v5.6	https://phytozome-next.jgi.doe.gov/info/Creinhardtii_v5_6	[149]
Volvox carteri	Vca	Chlorophytes	Chlamydomonadales	Volvocaceae	v2.1	https://phytozome-next.jgi.doe.gov/info/Vcarteri_v2_1	[150]
Ulva mutabilis	Umu	Chlorophytes	Ulvales	Ulvaceae	v1	https://bioinformatics.psb.ugent.be/orcae/overview/Ulvmu	[146]
Ostreococcus lucimarinus	Olu	Chlorophytes	Mamiellales	Bathycoccaceae	v2	https://phytozome-prod.jgi.doe.gov/info/Olucimarinus_v2_0	[151]
Chlorella variabilis NC64A	Cva	Chlorophytes	Chlorellales	Chlorellaceae	v1	https://genome.jgi.doe.gov/ChlNC64A_1/ChlNC64A_1.home.html	[152]
Micromonas pusilla	Mpu	Chlorophytes	Mamiellales	Mamiellaceae	v3	https://phytozome-prod.jgi.doe.gov/info/MpusillaCCMP1545_v3_0	[153]
Cyanophora paradoxa CCMP329	Cpa	Glaucophyta	Glaucocystales	Cyanophoraceae	/	https://genome.jgi.doe.gov/portal/pages/dynamicOrganismDownload.jsf?organism=Cyapar1	[154]
Cyanidioschyzon merolae	Cme	Rhodophyta	Cyanidiales	Cyanidiaceae	v1	https://plants.ensembl.org/Cyanidioschyzon_merolae/Info/Index	[155]
Galdieria sulphuraria	Gsu	Rhodophyta	Galdieriales	Galdieriaceae	v1	https://plants.ensembl.org/Galdieria_sulphuraria/Info/Index	[156]
Chondrus crispus	Ccr	Rhodophyta	Gigartinales	Gigartinaceae	v2	https://plants.ensembl.org/Chondrus_crispus/Info/Index	[157]
Porphyra umbilicalis	Pum	Rhodophyta	Bangiales	Bangiaceae	v1.5	https://phytozome-prod.jgi.doe.gov/info/Pumbilicalis_v1_5	[158]
Bathycoccus prasinos	Bpr	Chlorophytes	Mamiellales	Bathycoccaceae	v1	https://plantgarden.jp/en/list/t41875	[159]
Chloropicon primus	Cpr	Chlorophytes	Chloropicales	Chloropicaceae	v1	https://plantgarden.jp/en/list/t1764295	[160]
Botryococcus braunii	Bbr	Chlorophytes	core chlorophytes	Trebouxiophyceae	v2.1	https://phytozome-next.jgi.doe.gov/info/Bbraunii_v2_1	[161]
Coccomyxa subellipsoidea	Csu	Chlorophytes	core chlorophytes	Trebouxiophyceae	v2	https://phytozome-next.jgi.doe.gov/info/CsubellipsoideaC_169_v2_0	[162]
Caulerpa lentillifera	Cle	Chlorophytes	Bryopsidales	Halimedineae	v1.1	https://marinegenomics.oist.jp/umibudo/viewer/download?project_id=55	[163]
Dunaliella salina	Dsa	Chlorophytes	Chlamydomonadales	Dunaliellaceae;	v1	https://phytozome-next.jgi.doe.gov/info/Dsalina_v1_0	[164]
Chromochloris zofingiensis	Czo	Chlorophytes	Sphaeropleales	Chromochloridaceae	v5.2.3.2	https://phytozome-next.jgi.doe.gov/info/Czofingiensis_v5_2_3_2	[165]
Candida albicans	Cal	Fungal	Saccharomycetales	Debaryomycetaceae	/	https://www.ncbi.nlm.nih.gov/datasets/genome/GCF_000182965.3/	[166]
Fusarium oxysporum	Fox	Fungal	Hypocreales	Nectriaceae	/	https://www.ncbi.nlm.nih.gov/datasets/genome/GCF_013085055.1/	[167]
Pyricularia oryzae	Por	Fungal	Magnaporthales	Pyriculariaceae	/	https://www.ncbi.nlm.nih.gov/datasets/genome/GCF_000002495.2/	[168]
Strobilanthes cusia	Scu-T	Eudicots	Lamiales	Acanthaceae	v1	http://medicinalplants.ynau.edu.cn/	[169]
Fraxinus excelsior	Fex	Eudicots	Lamiales	Oleaceae	v3	https://hardwoodgenomics.org/	[170]
Jasminum sambac cv. unifoliatum	Jsa	Eudicots	Lamiales	Oleaceae	v1	https://ngdc.cncb.ac.cn/search/?dbId=gwh&q=PRJCA006739&page=1	[171]
Syringa oblata	Sob	Eudicots	Lamiales	Oleaceae	/	https://ngdc.cncb.ac.cn/search/?dbId=&q=PRJCA005008	[172]
Handroanthus impetiginosus	Him	Eudicots	Lamiales	Bignoniaceae	v1	http://gigadb.org/dataset/100379	[173]
Callicarpa americana	Cam-A	Eudicots	Lamiales	Lamiaceae	v1	http://dx.doi.org/10.5524/100777	[174]
Ocimum basilicum	Oba	Eudicots	Lamiales	Lamiaceae	v1	http://medicinalplants.ynau.edu.cn/	[52]
Origanum majorana	Oma	Eudicots	Lamiales	Lamiaceae	v1	http://medicinalplants.ynau.edu.cn/	[52]
Pogostemon cablin	Pca	Eudicots	Lamiales	Lamiaceae	v1	https://ngdc.cncb.ac.cn/search/?dbId=gwh&q=GWHBAZF00000000&page=1	[175]
Scutellaria barbata	Sba	Eudicots	Lamiales	Lamiaceae	v1	https://ngdc.cncb.ac.cn/search/?dbId=gwh&q=GWHAOTP00000000	[176]
Tectona grandis	Tgr	Eudicots	Lamiales	Lamiaceae	/	http://dx.doi.org/10.5524/100550	[177]
Amaranthus hypochondriacus	Ahy	Eudicots	Caryophyllales	Amaranthaceae	v2.1	https://phytozome-next.jgi.doe.gov/info/Ahypochondriacus_v2_1	[178]
Amaranthus palmeri	Apa	Eudicots	Caryophyllales	Amaranthaceae	v1	https://genomevolution.org/coge/	[179]
Atriplex hortensis	Aho	Eudicots	Caryophyllales	Chenopodiaceae	v2	https://genomevolution.org/coge/SearchResults.pl?s=56906&p=genome	[180]
Chenopodium quinoa	Cqu	Eudicots	Caryophyllales	Chenopodiaceae	v1	https://phytozome-next.jgi.doe.gov/info/Cquinoa_v1_0	[181]
Haloxylon ammodendron	Ham	Eudicots	Caryophyllales	Chenopodiaceae	v1	https://doi.org/10.6084/m9.figshare.17128424.v1	[182]
Spinacia oleracea	Sol	Eudicots	Caryophyllales	Chenopodiaceae	Spov3	https://phytozome-next.jgi.doe.gov/info/Soleracea_Spov3	[183]
Fagopyrum tataricum	Fta	Eudicots	Caryophyllales	Polygonaceae	v2	http://mbkbase.org/Pinku1/	[184]
Gypsophila paniculata	Gpa	Eudicots	Caryophyllales	Caryophyllaceae	v1	https://ftp.cngb.org/pub/CNSA/data4/CNP0003304/CNS0579838/CNA0050895/	[185]
Camptotheca acuminata	Cac	Eudicots	Cornales	Nyssaceae	v1	https://datadryad.org/stash/dataset/doi:10.5061/dryad.nc8qr	[186]
Rhododendron henanense	Rhe	Eudicots	Ericales	Ericaceae	v1	https://ngdc.cncb.ac.cn/search/?dbId=gwh&q=GWHBEHZ00000000&page=1	[187]
Rhododendron ovatum	Rov	Eudicots	Ericales	Ericaceae	v1	http://bioinfor.kib.ac.cn/RPGD/download_genome.html	[188]
Thalictrum thalictroides	Tth	Eudicots	Ranunculales	Ranunculaceae	v1	https://www.ncbi.nlm.nih.gov/assembly/GCA_013358455.1	[189]
Coptis chinensis	Cch	Eudicots	Ranunculales	Ranunculaceae	NA	https://www.ncbi.nlm.nih.gov/assembly/GCA_015680905.1	[190]
Gardenia jasminoides	Gja	Eudicots	Gentianales	Rubiaceae	v1	https://genomevolution.org/coge/SearchResults.pl?s=Gardenia&p=genome	[191]
Capsicum chinense	Cch-A	Eudicots	Solanales	Solanaceae	v2	https://plantgarden.jp/en/list/t80379	[192]
Petunia inflata	Pin	Eudicots	Solanales	Solanaceae	v1.1	https://solgenomics.net/organism/Petunia_inflata/genome	[193]
Chrysanthemum nankingense	Cna	Eudicots	Asterales	Asteraceae	v1	http://medicinalplants.ynau.edu.cn/	[194]
Coriandrum sativum	Csa-O	Eudicots	Apiales	Apiaceae	NA	http://cgdb.bio2db.com/	[195]
Cicer arietinum	Car-I	Eudicots	Fabales	Fabaceae	v1	https://phytozome-next.jgi.doe.gov/info/Carietinum_v1_0	[196]
Arachis monticola	Amo	Eudicots	Fabales	Fabaceae	v1	https://ddbj.nig.ac.jp/search	[197]
Carya cathayensis	Cca-A	Eudicots	Fagales	Juglandaceae	v1	https://hardwoodgenomics.org/	[198]
Lagenaria siceraria	Lsi	Eudicots	Cucurbitales	Cucurbitaceae	v1	http://cucurbitgenomics.org/organism/13	[199]
Fragaria viridis	Fvi	Eudicots	Rosales	Rosaceae	v1	https://www.rosaceae.org/Analysis/12137895	[200]
Malus baccata	Mba	Eudicots	Rosales	Rosaceae	v1	https://www.rosaceae.org/species/malus_baccata/genome_v1.0	[201]
Prunus avium	Pav	Eudicots	Rosales	Rosaceae	v1	https://plants.ensembl.org/Prunus_avium/Info/Index	[202]
Populus alba	Pal	Eudicots	Malpighiales	Salicaceae	v1	http://medicinalplants.ynau.edu.cn/	[203]
Citrus grandis	Cgr	Eudicots	Sapindales	Rutaceae	v1	http://citrus.hzau.edu.cn	[204]
Mangifera indica	Min	Eudicots	Sapindales	Anacardiaceae	v2.1	https://plantgarden.jp/en/list/t29780	[205]
Gossypium aridum	Gar	Eudicots	Malvales	Malvaceae	v1	https://www.cottongen.org/Analysis/5491688	[206]
Gossypium gossypioides	Ggo	Eudicots	Malvales	Malvaceae	v1	https://www.cottongen.org/Analysis/5491695	[206]
Alyssum linifolium	Ali	Eudicots	Brassicales	Brassicaceae	v1.1	https://phytozome-next.jgi.doe.gov/info/Alinifolium_v1_1
Sinapis alba	Sal	Eudicots	Brassicales	Brassicaceae	v1	http://medicinalplants.ynau.edu.cn/	[207]
Reference
[1]	Rousseau-Gueutin M, Belser C, Da Silva C, Richard G, Istace B, Cruaud C, Falentin C, Boideau F, Boutte J, Delourme R et al: Long-read assembly of the Brassica napus reference genome Darmor-bzh. Gigascience 2020, 9(12).
[2]	Cheng CY, Krishnakumar V, Chan AP, Thibaud-Nissen F, Schobel S, Town CD: Araport11: a complete reannotation of the Arabidopsis thaliana reference genome. Plant J 2017, 89(4):789-804.
[3]	Cheng S, van den Bergh E, Zeng P, Zhong X, Xu J, Liu X, Hofberger J, de Bruijn S, Bhide AS, Kuelahoglu C et al: The Tarenaya hassleriana genome provides insight into reproductive trait and genome evolution of crucifers. Plant Cell 2013, 25(8):2813-2830.
[4]	Tian Y, Zeng Y, Zhang J, Yang C, Yan L, Wang X, Shi C, Xie J, Dai T, Peng L et al: High quality reference genome of drumstick tree (Moringa oleifera Lam.), a potential perennial crop. Sci China Life Sci 2015, 58(7):627-638.
[5]	Chen ZJ, Sreedasyam A, Ando A, Song Q, De Santiago LM, Hulse-Kemp AM, Ding M, Ye W, Kirkbride RC, Jenkins J et al: Genomic diversifications of five Gossypium allopolyploid species and their impact on cotton improvement. Nat Genet 2020, 52(5):525-533.
[6]	Motamayor JC, Mockaitis K, Schmutz J, Haiminen N, Livingstone D, 3rd, Cornejo O, Findley SD, Zheng P, Utro F, Royaert S et al: The genome sequence of the most widely cultivated cacao type and its use to identify candidate genes regulating pod color. Genome Biol 2013, 14(6):r53.
[7]	Wang S, Liang H, Wang H, Li L, Xu Y, Liu Y, Liu M, Wei J, Ma T, Le C et al: The chromosome-scale genomes of Dipterocarpus turbinatus and Hopea hainanensis (Dipterocarpaceae) provide insights into fragrant oleoresin biosynthesis and hardwood formation. Plant Biotechnol J 2022, 20(3):538-553.
[8]	Ding X, Mei W, Lin Q, Wang H, Wang J, Peng S, Li H, Zhu J, Li W, Wang P et al: Genome sequence of the agarwood tree Aquilaria sinensis (Lour.) Spreng: the first chromosome-level draft genome in the Thymelaeceae family. Gigascience 2020, 9(3).
[9]	Wu GA, Prochnik S, Jenkins J, Salse J, Hellsten U, Murat F, Perrier X, Ruiz M, Scalabrin S, Terol J et al: Sequencing of diverse mandarin, pummelo and orange genomes reveals complex history of admixture during citrus domestication. Nat Biotechnol 2014, 32(7):656-662.
[10]	Ji YT, Xiu Z, Chen CH, Wang Y, Yang JX, Sui JJ, Jiang SJ, Wang P, Yue SY, Zhang QQ et al: Long read sequencing of Toona sinensis (A. Juss) Roem: A chromosome-level reference genome for the family Meliaceae. Mol Ecol Resour 2021, 21(4):1243-1255.
[11]	Zeng L, Tu XL, Dai H, Han FM, Lu BS, Wang MS, Nanaei HA, Tajabadipour A, Mansouri M, Li XL et al: Whole genomes and transcriptomes reveal adaptation and domestication of pistachio. Genome Biol 2019, 20(1):79.
[12]	Hu G, Feng J, Xiang X, Wang J, Salojärvi J, Liu C, Wu Z, Zhang J, Liang X, Jiang Z et al: Two divergent haplotypes from a highly heterozygous lychee genome suggest independent domestication events for early and late-maturing cultivars. Nat Genet 2022, 54(1):73-83.
[13]	Tuskan GA, Difazio S, Jansson S, Bohlmann J, Grigoriev I, Hellsten U, Putnam N, Ralph S, Rombauts S, Salamov A et al: The genome of black cottonwood, Populus trichocarpa (Torr. & Gray). Science 2006, 313(5793):1596-1604.
[14]	Costa ZP, Varani AM, Cauz-Santos LA, Sader MA, Giopatto HA, Zirpoli B, Callot C, Cauet S, Marande W, Souza Cardoso JL et al: A genome sequence resource for the genus Passiflora, the genome of the wild diploid species Passiflora organensis. Plant Genome 2021, 14(3):e20117.
[15]	Wang Z, Hobson N, Galindo L, Zhu S, Shi D, McDill J, Yang L, Hawkins S, Neutelings G, Datla R et al: The genome of flax (Linum usitatissimum) assembled de novo from short shotgun sequence reads. Plant J 2012, 72(3):461-473.
[16]	Goodstein DM, Shu S, Howson R, Neupane R, Hayes RD, Fazo J, Mitros T, Dirks W, Hellsten U, Putnam N et al: Phytozome: a comparative platform for green plant genomics. Nucleic Acids Res 2012, 40(Database issue):D1178-1186.
[17]	Hu MJ, Sun WH, Tsai WC, Xiang S, Lai XK, Chen DQ, Liu XD, Wang YF, Le YX, Chen SM et al: Chromosome-scale assembly of the Kandelia obovata genome. Hortic Res 2020, 7(1):75.
[18]	Wu S, Sun W, Xu Z, Zhai J, Li X, Li C, Zhang D, Wu X, Shen L, Chen J et al: The genome sequence of star fruit (Averrhoa carambola). Hortic Res 2020, 7(1):95.
[19]	Bartholomé J, Mandrou E, Mabiala A, Jenkins J, Nabihoudine I, Klopp C, Schmutz J, Plomion C, Gion JM: High-resolution genetic maps of Eucalyptus improve Eucalyptus grandis genome assembly. New Phytol 2015, 206(4):1283-1296.
[20]	Hao Y, Zhou YZ, Chen B, Chen GZ, Wen ZY, Zhang D, Sun WH, Liu DK, Huang J, Chen JL et al: The Melastoma dodecandrum genome and the evolution of Myrtales. J Genet Genomics 2022, 49(2):120-131.
[21]	Yuan Z, Fang Y, Zhang T, Fei Z, Han F, Liu C, Liu M, Xiao W, Zhang W, Wu S et al: The pomegranate (Punica granatum L.) genome provides insights into fruit quality and ovule developmental biology. Plant Biotechnol J 2018, 16(7):1363-1374.
[22]	Tu L, Su P, Zhang Z, Gao L, Wang J, Hu T, Zhou J, Zhang Y, Zhao Y, Liu Y et al: Genome of Tripterygium wilfordii and identification of cytochrome P450 involved in triptolide biosynthesis. Nat Commun 2020, 11(1):971.
[23]	Shirasawa K, Itai A, Isobe S: Chromosome-scale genome assembly of Japanese pear (Pyrus pyrifolia) variety 'Nijisseiki'. DNA Res 2021, 28(2).
[24]	Linsmith G, Rombauts S, Montanari S, Deng CH, Celton JM, Guérif P, Liu C, Lohaus R, Zurn JD, Cestaro A et al: Pseudo-chromosome-length genome assembly of a double haploid "Bartlett" pear (Pyrus communis L.). Gigascience 2019, 8(12).
[25]	Wu J, Wang Z, Shi Z, Zhang S, Ming R, Zhu S, Khan MA, Tao S, Korban SS, Wang H et al: The genome of the pear (Pyrus bretschneideri Rehd.). Genome Res 2013, 23(2):396-408.
[26]	Dong X, Wang Z, Tian L, Zhang Y, Qi D, Huo H, Xu J, Li Z, Liao R, Shi M et al: De novo assembly of a wild pear (Pyrus betuleafolia) genome. Plant Biotechnol J 2020, 18(2):581-595.
[27]	Ou C, Wang F, Wang J, Li S, Zhang Y, Fang M, Ma L, Zhao Y, Jiang S: A de novo genome assembly of the dwarfing pear rootstock Zhongai 1. Sci Data 2019, 6(1):281.
[28]	Daccord N, Celton JM, Linsmith G, Becker C, Choisne N, Schijlen E, van de Geest H, Bianco L, Micheletti D, Velasco R et al: High-quality de novo assembly of the apple genome and methylome dynamics of early fruit development. Nat Genet 2017, 49(7):1099-1106.
[29]	Zhang T, Qiao Q, Du X, Zhang X, Hou Y, Wei X, Sun C, Zhang R, Yun Q, Crabbe MJC et al: Cultivated hawthorn (Crataegus pinnatifida var. major) genome sheds light on the evolution of Maleae (apple tribe). J Integr Plant Biol 2022, 64(8):1487-1501.
[30]	Verde I, Abbott AG, Scalabrin S, Jung S, Shu S, Marroni F, Zhebentyayeva T, Dettori MT, Grimwood J, Cattonaro F et al: The high-quality draft genome of peach (Prunus persica) identifies unique patterns of genetic diversity, domestication and genome evolution. Nat Genet 2013, 45(5):487-494.
[31]	Griesmann M, Chang Y, Liu X, Song Y, Haberer G, Crook MB, Billault-Penneteau B, Lauressergues D, Keller J, Imanishi L et al: Phylogenomics reveals multiple losses of nitrogen-fixing root nodule symbiosis. Science 2018, 361(6398).
[32]	Hardigan MA, Feldmann MJ, Pincot DDA, Famula RA, Vachev MV, Madera MA, Zerbe P, Mars K, Peluso P, Rank D et al: Blueprint for Phasing and Assembling the Genomes of Heterozygous Polyploids: Application to the Octoploid Genome of Strawberry. bioRxiv 2021:2021.2011.2003.467115.
[33]	Buti M, Moretto M, Barghini E, Mascagni F, Natali L, Brilli M, Lomsadze A, Sonego P, Giongo L, Alonge M et al: The genome sequence and transcriptome of Potentilla micrantha and their comparison to Fragaria vesca (the woodland strawberry). Gigascience 2018, 7(4):1-14.
[34]	Chen F, Su L, Hu S, Xue JY, Liu H, Liu G, Jiang Y, Du J, Qiao Y, Fan Y et al: A chromosome-level genome assembly of rugged rose (Rosa rugosa) provides insights into its evolution, ecology, and floral characteristics. Hortic Res 2021, 8(1):141.
[35]	Jung S, Ficklin SP, Lee T, Cheng CH, Blenda A, Zheng P, Yu J, Bombarely A, Cho I, Ru S et al: The Genome Database for Rosaceae (GDR): year 10 update. Nucleic Acids Res 2014, 42(Database issue):D1237-1244.
[36]	Usai G, Mascagni F, Giordani T, Vangelisti A, Bosi E, Zuccolo A, Ceccarelli M, King R, Hassani-Pak K, Zambrano LS et al: Epigenetic patterns within the haplotype phased fig (Ficus carica L.) genome. Plant J 2020, 102(3):600-614.
[37]	Grassa CJ, Weiblen GD, Wenger JP, Dabney C, Poplawski SG, Timothy Motley S, Michael TP, Schwartz CJ: A new Cannabis genome assembly associates elevated cannabidiol (CBD) with hemp introgressed into marijuana. New Phytol 2021, 230(4):1665-1679.
[38]	Liu MJ, Zhao J, Cai QL, Liu GC, Wang JR, Zhao ZH, Liu P, Dai L, Yan G, Wang WJ et al: The complex jujube genome provides insights into fruit tree biology. Nat Commun 2014, 5:5315.
[39]	Garcia-Mas J, Benjak A, Sanseverino W, Bourgeois M, Mir G, González VM, Hénaff E, Câmara F, Cozzuto L, Lowy E et al: The genome of melon (Cucumis melo L.). Proc Natl Acad Sci U S A 2012, 109(29):11872-11877.
[40]	Li L, Chen X, Fang D, Dong S, Guo X, Li N, Campos-Dominguez L, Wang W, Liu Y, Lang X et al: Genomes shed light on the evolution of Begonia, a mega-diverse genus. New Phytol 2022, 234(1):295-310.
[41]	Varshney RK, Chen W, Li Y, Bharti AK, Saxena RK, Schlueter JA, Donoghue MT, Azam S, Fan G, Whaley AM et al: Draft genome sequence of pigeonpea (Cajanus cajan), an orphan legume crop of resource-poor farmers. Nat Biotechnol 2011, 30(1):83-89.
[42]	Hovde BT, Daligault HE, Hanschen ER, Kunde YA, Johnson MB, Starkenburg SR, Johnson SL: Detection of Abrin-Like and Prepropulchellin-Like Toxin Genes and Transcripts Using Whole Genome Sequencing and Full-Length Transcript Sequencing of Abrus precatorius. Toxins (Basel) 2019, 11(12).
[43]	Kreplak J, Madoui MA, Cápal P, Novák P, Labadie K, Aubert G, Bayer PE, Gali KK, Syme RA, Main D et al: A reference genome for pea provides insight into legume genome evolution. Nat Genet 2019, 51(9):1411-1422.
[44]	Shirasawa K, Kosugi S, Sasaki K, Ghelfi A, Okazaki K, Toyoda A, Hirakawa H, Isobe S: Genome features of common vetch (Vicia sativa) in natural habitats. Plant Direct 2021, 5(10):e352.
[45]	Chen H, Zeng Y, Yang Y, Huang L, Tang B, Zhang H, Hao F, Liu W, Li Y, Liu Y et al: Allele-aware chromosome-level genome assembly and efficient transgene-free genome editing for the autotetraploid cultivated alfalfa. Nat Commun 2020, 11(1):2494.
[46]	Salojärvi J, Smolander OP, Nieminen K, Rajaraman S, Safronov O, Safdari P, Lamminmäki A, Immanen J, Lan T, Tanskanen J et al: Genome sequencing and population genomic analyses provide insights into the adaptive landscape of silver birch. Nat Genet 2017, 49(6):904-912.
[47]	Martínez-García PJ, Crepeau MW, Puiu D, Gonzalez-Ibeas D, Whalen J, Stevens KA, Paul R, Butterfield TS, Britton MT, Reagan RL et al: The walnut (Juglans regia) genome sequence reveals diversity in genes coding for the biosynthesis of non-structural polyphenols. Plant J 2016, 87(5):507-532.
[48]	Kapoor B, Jenkins J, Schmutz J, Zhebentyayeva T, Kuelheim C, Coggeshall M, Heim C, Lasky JR, Leites L, Islam-Faridi N et al: A haplotype-resolved chromosome-scale genome for Quercus rubra L. provides insights into the genetics of adaptive traits for red oak species. G3 (Bethesda) 2023, 13(11).
[49]	Xu CQ, Liu H, Zhou SS, Zhang DX, Zhao W, Wang S, Chen F, Sun YQ, Nie S, Jia KH et al: Genome sequence of Malania oleifera, a tree with great value for nervonic acid production. Gigascience 2019, 8(2).
[50]	Yang X, Hu R, Yin H, Jenkins J, Shu S, Tang H, Liu D, Weighill DA, Cheol Yim W, Ha J et al: The Kalanchoë genome provides insights into convergent evolution and building blocks of crassulacean acid metabolism. Nat Commun 2017, 8(1):1899.
[51]	Jaillon O, Aury JM, Noel B, Policriti A, Clepet C, Casagrande A, Choisne N, Aubourg S, Vitulo N, Jubin C et al: The grapevine genome sequence suggests ancestral hexaploidization in major angiosperm phyla. Nature 2007, 449(7161):463-467.
[52]	Bornowski N, Hamilton JP, Liao P, Wood JC, Dudareva N, Buell CR: Genome sequencing of four culinary herbs reveals terpenoid genes underlying chemodiversity in the Nepetoideae. DNA Res 2020, 27(3).
[53]	Wang M, Zhang L, Wang Z: Chromosomal-Level Reference Genome of the Neotropical Tree Jacaranda mimosifolia D. Don. Genome Biol Evol 2021, 13(6).
[54]	Wang L, Yu S, Tong C, Zhao Y, Liu Y, Song C, Zhang Y, Zhang X, Wang Y, Hua W et al: Genome sequencing of the high oil crop sesame provides insight into oil biosynthesis. Genome Biol 2014, 15(2):R39.
[55]	Friis G, Vizueta J, Smith EG, Nelson DR, Khraiwesh B, Qudeimat E, Salehi-Ashtiani K, Ortega A, Marshell A, Duarte CM et al: A high-quality genome assembly and annotation of the gray mangrove, Avicennia marina. G3 (Bethesda) 2021, 11(1).
[56]	Silva SR, Moraes AP, Penha HA, Julião MHM, Domingues DS, Michael TP, Miranda VFO, Varani AM: The Terrestrial Carnivorous Plant Utricularia reniformis Sheds Light on Environmental and Life-Form Genome Plasticity. Int J Mol Sci 2019, 21(1).
[57]	Xiao L, Yang G, Zhang L, Yang X, Zhao S, Ji Z, Zhou Q, Hu M, Wang Y, Chen M et al: The resurrection genome of Boea hygrometrica: A blueprint for survival of dehydration. Proc Natl Acad Sci U S A 2015, 112(18):5833-5837.
[58]	Unver T, Wu Z, Sterck L, Turktas M, Lohaus R, Li Z, Yang M, He L, Deng T, Escalante FJ et al: Genome of wild olive and the evolution of oil biosynthesis. Proc Natl Acad Sci U S A 2017, 114(44):E9413-e9422.
[59]	Hosmani PS, Flores-Gonzalez M, Geest Hvd, Maumus F, Bakker LV, Schijlen E, Haarst Jv, Cordewener J, Sanchez-Perez G, Peters S et al: An improved de novo assembly and annotation of the tomato reference genome using single-molecule sequencing, Hi-C proximity ligation and optical maps. bioRxiv 2019:767764.
[60]	Sierro N, Battey JN, Ouadi S, Bakaher N, Bovet L, Willig A, Goepfert S, Peitsch MC, Ivanov NV: The tobacco genome sequence and its comparison with those of tomato and potato. Nat Commun 2014, 5:3833.
[61]	Hoshino A, Jayakumar V, Nitasaka E, Toyoda A, Noguchi H, Itoh T, Shin IT, Minakuchi Y, Koda Y, Nagano AJ et al: Genome sequence and analysis of the Japanese morning glory Ipomoea nil. Nat Commun 2016, 7:13295.
[62]	Kellner F, Kim J, Clavijo BJ, Hamilton JP, Childs KL, Vaillancourt B, Cepela J, Habermann M, Steuernagel B, Clissold L et al: Genome-guided investigation of plant natural product biosynthesis. Plant J 2015, 82(4):680-692.
[63]	Shirasawa K, Arimoto R, Hirakawa H, Ishimori M, Ghelfi A, Miyasaka M, Endo M, Kawabata S, Isobe SN: Chromosome-scale genome assembly of Eustoma grandiflorum, the first complete genome sequence in the genus Eustoma. G3 (Bethesda) 2023, 13(2).
[64]	Ichihara H, Yamada M, Kohara M, Hirakawa H, Ghelfi A, Tamura T, Nakaya A, Nakamura Y, Shirasawa S, Yamashita S et al: Plant GARDEN: a portal website for cross-searching between different types of genomic and genetic resources in a wide variety of plant species. BMC Plant Biol 2023, 23(1):391.
[65]	Iorizzo M, Ellison S, Senalik D, Zeng P, Satapoomin P, Huang J, Bowman M, Iovene M, Sanseverino W, Cavagnaro P et al: A high-quality carrot genome assembly provides new insights into carotenoid accumulation and asterid genome evolution. Nat Genet 2016, 48(6):657-666.
[66]	Badouin H, Gouzy J, Grassa CJ, Murat F, Staton SE, Cottret L, Lelandais-Brière C, Owens GL, Carrère S, Mayjonade B et al: The sunflower genome provides insights into oil metabolism, flowering and Asterid evolution. Nature 2017, 546(7656):148-152.
[67]	Yao X, Lu Z, Song Y, Hu X, Corlett RT: A chromosome-scale genome assembly for the holly (Ilex polyneura) provides insights into genomic adaptations to elevation in Southwest China. Hortic Res 2022, 9.
[68]	Huang S, Ding J, Deng D, Tang W, Sun H, Liu D, Zhang L, Niu X, Zhang X, Meng M et al: Draft genome of the kiwifruit Actinidia chinensis. Nat Commun 2013, 4:2640.
[69]	Kawash J, Colt K, Hartwick NT, Abramson BW, Vorsa N, Polashock JJ, Michael TP: Contrasting a reference cranberry genome to a crop wild relative provides insights into adaptation, domestication, and breeding. PLoS One 2022, 17(3):e0264966.
[70]	Wang F, Zhang B, Wen D, Liu R, Yao X, Chen Z, Mu R, Pei H, Liu M, Song B et al: Chromosome-scale genome assembly of Camellia sinensis combined with multi-omics provides insights into its responses to infestation with green leafhoppers. Front Plant Sci 2022, 13:1004387.
[71]	Akagi T, Shirasawa K, Nagasaki H, Hirakawa H, Tao R, Comai L, Henry IM: The persimmon genome reveals clues to the evolution of a lineage-specific sex determination system in plants. PLoS Genet 2020, 16(2):e1008566.
[72]	Ma D, Guo Z, Ding Q, Zhao Z, Shen Z, Wei M, Gao C, Zhang L, Li H, Zhang S et al: Chromosome-level assembly of the mangrove plant Aegiceras corniculatum genome generated through Illumina, PacBio and Hi-C sequencing technologies. Mol Ecol Resour 2021, 21(5):1593-1607.
[73]	Hale I, Ma X, Melo ATO, Padi FK, Hendre PS, Kingan SB, Sullivan ST, Chen S, Boffa JM, Muchugi A et al: Genomic Resources to Guide Improvement of the Shea Tree. Front Plant Sci 2021, 12:720670.
[74]	Yang X, Kang M, Yang Y, Xiong H, Wang M, Zhang Z, Wang Z, Wu H, Ma T, Liu J et al: A chromosome-level genome assembly of the Chinese tupelo Nyssa sinensis. Sci Data 2019, 6(1):282.
[75]	Nashima K, Shirasawa K, Ghelfi A, Hirakawa H, Isobe S, Suyama T, Wada T, Kurokura T, Uemachi T, Azuma M et al: Genome sequence of Hydrangea macrophylla and its application in analysis of the double flower phenotype. DNA Res 2021, 28(1).
[76]	Yagi M, Kosugi S, Hirakawa H, Ohmiya A, Tanase K, Harada T, Kishimoto K, Nakayama M, Ichimura K, Onozaki T et al: Sequence analysis of the genome of carnation (Dianthus caryophyllus L.). DNA Res 2014, 21(3):231-241.
[77]	McGrath JM, Funk A, Galewski P, Ou S, Townsend B, Davenport K, Daligault H, Johnson S, Lee J, Hastie A et al: A contiguous de novo genome assembly of sugar beet EL10 (Beta vulgaris L.). DNA Res 2023, 30(1).
[78]	Gilman IS, Moreno-Villena JJ, Lewis ZR, Goolsby EW, Edwards EJ: Gene co-expression reveals the modularity and integration of C4 and CAM in Portulaca. Plant Physiol 2022, 189(2):735-753.
[79]	Sturtevant D, Lu S, Zhou ZW, Shen Y, Wang S, Song JM, Zhong J, Burks DJ, Yang ZQ, Yang QY et al: The genome of jojoba (Simmondsia chinensis): A taxonomically isolated species that directs wax ester accumulation in its seeds. Sci Adv 2020, 6(11):eaay3240.
[80]	Yasui Y, Hirakawa H, Ueno M, Matsui K, Katsube-Tanaka T, Yang SJ, Aii J, Sato S, Mori M: Assembly of the draft genome of buckwheat and its applications in identifying agronomically useful genes. DNA Res 2016, 23(3):215-224.
[81]	Chen JY, Xie FF, Cui YZ, Chen CB, Lu WJ, Hu XD, Hua QZ, Zhao J, Wu ZJ, Gao D et al: A chromosome-scale genome sequence of pitaya (Hylocereus undatus) provides novel insights into the genome evolution and regulation of betalain biosynthesis. Hortic Res 2021, 8(1):164.
[82]	Strijk JS, Hinsinger DD, Zhang F, Cao K: Trochodendron aralioides, the first chromosome-level draft genome in Trochodendrales and a valuable resource for basal eudicot research. Gigascience 2019, 8(11).
[83]	Sun Y, Deng T, Zhang A, Moore MJ, Landis JB, Lin N, Zhang H, Zhang X, Huang J, Zhang X et al: Genome Sequencing of the Endangered Kingdonia uniflora (Circaeasteraceae, Ranunculales) Reveals Potential Mechanisms of Evolutionary Specialization. iScience 2020, 23(5):101124.
[84]	Filiault DL, Ballerini ES, Mandáková T, Aköz G, Derieg NJ, Schmutz J, Jenkins J, Grimwood J, Shu S, Hayes RD et al: The Aquilegia genome provides insight into adaptive radiation and reveals an extraordinarily polymorphic chromosome with a unique history. Elife 2018, 7.
[85]	Li Q, Ramasamy S, Singh P, Hagel JM, Dunemann SM, Chen X, Chen R, Yu L, Tucker JE, Facchini PJ et al: Gene clustering and copy number variation in alkaloid metabolic pathways of opium poppy. Nat Commun 2020, 11(1):1190.
[86]	Ming R, VanBuren R, Liu Y, Yang M, Han Y, Li LT, Zhang Q, Kim MJ, Schatz MC, Campbell M et al: Genome of the long-living sacred lotus (Nelumbo nucifera Gaertn.). Genome Biol 2013, 14(5):R41.
[87]	Chen SH, Rossetto M, van der Merwe M, Lu-Irving P, Yap JS, Sauquet H, Bourke G, Amos TG, Bragg JG, Edwards RJ: Chromosome-level de novo genome assembly of Telopea speciosissima (New South Wales waratah) using long-reads, linked-reads and Hi-C. Mol Ecol Resour 2022, 22(5):1836-1854.
[88]	Guo X, Fang D, Sahu SK, Yang S, Guang X, Folk R, Smith SA, Chanderbali AS, Chen S, Liu M et al: Chloranthus genome provides insights into the early diversification of angiosperms. Nat Commun 2021, 12(1):6930.
[89]	Chanderbali AS, Jin L, Xu Q, Zhang Y, Zhang J, Jian S, Carroll E, Sankoff D, Albert VA, Howarth DG et al: Buxus and Tetracentron genomes help resolve eudicot genome history. Nat Commun 2022, 13(1):643.
[90]	Li LF, Zhang ZB, Wang ZH, Li N, Sha Y, Wang XF, Ding N, Li Y, Zhao J, Wu Y et al: Genome sequences of five Sitopsis species of Aegilops and the origin of polyploid wheat B subgenome. Mol Plant 2022, 15(3):488-503.
[91]	McCormick RF, Truong SK, Sreedasyam A, Jenkins J, Shu S, Sims D, Kennedy M, Amirebrahimi M, Weers BD, McKinley B et al: The Sorghum bicolor reference genome: improved assembly, gene annotations, a transcriptome atlas, and signatures of genome organization. Plant J 2018, 93(2):338-354.
[92]	Rabanus-Wallace MT, Hackauf B, Mascher M, Lux T, Wicker T, Gundlach H, Baez M, Houben A, Mayer KFX, Guo L et al: Chromosome-scale genome assembly provides insights into rye biology, evolution and agronomic potential. Nat Genet 2021, 53(4):564-573.
[93]	Mascher M, Wicker T, Jenkins J, Plott C, Lux T, Koh CS, Ens J, Gundlach H, Boston LB, Tulpová Z et al: Long-read sequence assembly: a technical evaluation in barley. Plant Cell 2021, 33(6):1888-1906.
[94]	Kamal N, Tsardakas Renhuldt N, Bentzer J, Gundlach H, Haberer G, Juhász A, Lux T, Bose U, Tye-Din JA, Lang D et al: The mosaic oat genome gives insights into a uniquely healthy cereal crop. Nature 2022, 606(7912):113-119.
[95]	Gordon SP, Contreras-Moreira B, Woods DP, Des Marais DL, Burgess D, Shu S, Stritt C, Roulin AC, Schackwitz W, Tyler L et al: Extensive gene content variation in the Brachypodium distachyon pan-genome correlates with population structure. Nat Commun 2017, 8(1):2184.
[96]	Zhao H, Gao Z, Wang L, Wang J, Wang S, Fei B, Chen C, Shi C, Liu X, Zhang H et al: Chromosome-level reference genome and alternative splicing atlas of moso bamboo (Phyllostachys edulis). Gigascience 2018, 7(10).
[97]	Jain R, Jenkins J, Shu S, Chern M, Martin JA, Copetti D, Duong PQ, Pham NT, Kudrna DA, Talag J et al: Genome sequence of the model rice variety KitaakeX. BMC Genomics 2019, 20(1):905.
[98]	Guo L, Qiu J, Han Z, Ye Z, Chen C, Liu C, Xin X, Ye CY, Wang YY, Xie H et al: A host plant genome (Zizania latifolia) after a century-long endophyte infection. Plant J 2015, 83(4):600-609.
[99]	Varshney RK, Shi C, Thudi M, Mariac C, Wallace J, Qi P, Zhang H, Zhao Y, Wang X, Rathore A et al: Pearl millet genome sequence provides a resource to improve agronomic traits in arid environments. Nat Biotechnol 2017, 35(10):969-976.
[100]	Bennetzen JL, Schmutz J, Wang H, Percifield R, Hawkins J, Pontaroli AC, Estep M, Feng L, Vaughn JN, Grimwood J et al: Reference genome sequence of the model plant Setaria. Nat Biotechnol 2012, 30(6):555-561.
[101]	Lovell JT, MacQueen AH, Mamidi S, Bonnette J, Jenkins J, Napier JD, Sreedasyam A, Healey A, Session A, Shu S et al: Genomic mechanisms of climate adaptation in polyploid bioenergy switchgrass. Nature 2021, 590(7846):438-444.
[102]	Ye CY, Wu D, Mao L, Jia L, Qiu J, Lao S, Chen M, Jiang B, Tang W, Peng Q et al: The Genomes of the Allohexaploid Echinochloa crus-galli and Its Progenitors Provide Insights into Polyploidization-Driven Adaptation. Mol Plant 2020, 13(9):1298-1310.
[103]	Mitros T, Session AM, James BT, Wu GA, Belaffif MB, Clark LV, Shu S, Dong H, Barling A, Holmes JR et al: Genome biology of the paleotetraploid perennial biomass crop Miscanthus. Nat Commun 2020, 11(1):5442.
[104]	Hufford MB, Seetharam AS, Woodhouse MR, Chougule KM, Ou S, Liu J, Ricci WA, Guo T, Olson A, Qiu Y et al: De novo assembly, annotation, and comparative analysis of 26 diverse maize genomes. Science 2021, 373(6555):655-662.
[105]	Devos KM, Qi P, Bahri BA, Gimode DM, Jenike K, Manthi SJ, Lule D, Lux T, Martinez-Bello L, Pendergast THt et al: Genome analyses reveal population structure and a purple stigma color gene candidate in finger millet. Nat Commun 2023, 14(1):3694.
[106]	Zhang J, Wu F, Yan Q, John UP, Cao M, Xu P, Zhang Z, Ma T, Zong X, Li J et al: The genome of Cleistogenes songorica provides a blueprint for functional dissection of dimorphic flower differentiation and drought adaptability. Plant Biotechnol J 2021, 19(3):532-547.
[107]	Ming R, VanBuren R, Wai CM, Tang H, Schatz MC, Bowers JE, Lyons E, Wang ML, Chen J, Biggers E et al: The pineapple genome and the evolution of CAM photosynthesis. Nat Genet 2015, 47(12):1435-1442.
[108]	Planta J, Liang YY, Xin H, Chansler MT, Prather LA, Jiang N, Jiang J, Childs KL: Chromosome-scale genome assemblies and annotations for Poales species Carex cristatella, Carex scoparia, Juncus effusus, and Juncus inflexus. G3 (Bethesda) 2022, 12(10).
[109]	Can M, Wei W, Zi H, Bai M, Liu Y, Gao D, Tu D, Bao Y, Wang L, Chen S et al: Genome sequence of Kobresia littledalei, the first chromosome-level genome in the family Cyperaceae. Sci Data 2020, 7(1):175.
[110]	D'Hont A, Denoeud F, Aury JM, Baurens FC, Carreel F, Garsmeur O, Noel B, Bocs S, Droc G, Rouard M et al: The banana (Musa acuminata) genome and the evolution of monocotyledonous plants. Nature 2012, 488(7410):213-217.
[111]	Li HL, Wu L, Dong Z, Jiang Y, Jiang S, Xing H, Li Q, Liu G, Tian S, Wu Z et al: Haplotype-resolved genome of diploid ginger (Zingiber officinale) and its unique gingerol biosynthetic pathway. Hortic Res 2021, 8(1):189.
[112]	Al-Dous EK, George B, Al-Mahmoud ME, Al-Jaber MY, Wang H, Salameh YM, Al-Azwani EK, Chaluvadi S, Pontaroli AC, DeBarry J et al: De novo genome sequencing and comparative genomics of date palm (Phoenix dactylifera). Nat Biotechnol 2011, 29(6):521-527.
[113]	Finkers R, van Kaauwen M, Ament K, Burger-Meijer K, Egging R, Huits H, Kodde L, Kroon L, Shigyo M, Sato S et al: Insights from the first genome assembly of Onion (Allium cepa). G3 (Bethesda) 2021, 11(9).
[114]	Harkess A, Zhou J, Xu C, Bowers JE, Van der Hulst R, Ayyampalayam S, Mercati F, Riccardi P, McKain MR, Kakrana A et al: The asparagus genome sheds light on the origin and evolution of a young Y chromosome. Nat Commun 2017, 8(1):1279.
[115]	Cai J, Liu X, Vanneste K, Proost S, Tsai WC, Liu KW, Chen LJ, He Y, Xu Q, Bian C et al: The genome sequence of the orchid Phalaenopsis equestris. Nat Genet 2015, 47(1):65-72.
[116]	Bredeson JV, Lyons JB, Oniyinde IO, Okereke NR, Kolade O, Nnabue I, Nwadili CO, Hřibová E, Parker M, Nwogha J et al: Chromosome evolution and the genetic basis of agronomically important traits in greater yam. Nat Commun 2022, 13(1):2001.
[117]	Ma X, Olsen JL, Reusch TBH, Procaccini G, Kudrna D, Williams M, Grimwood J, Rajasekar S, Jenkins J, Schmutz J et al: Improved chromosome-level genome assembly and annotation of the seagrass, Zostera marina (eelgrass). F1000Res 2021, 10:289.
[118]	Wang W, Haberer G, Gundlach H, Gläßer C, Nussbaumer T, Luo MC, Lomsadze A, Borodovsky M, Kerstetter RA, Shanklin J et al: The Spirodela polyrhiza genome reveals insights into its neotenous reduction fast growth and aquatic lifestyle. Nat Commun 2014, 5:3311.
[119]	Shi T, Huneau C, Zhang Y, Li Y, Chen J, Salse J, Wang Q: The slow-evolving Acorus tatarinowii genome sheds light on ancestral monocot evolution. Nat Plants 2022, 8(7):764-777.
[120]	Yang Y, Sun P, Lv L, Wang D, Ru D, Li Y, Ma T, Zhang L, Shen X, Meng F et al: Prickly waterlily and rigid hornwort genomes shed light on early angiosperm evolution. Nat Plants 2020, 6(3):215-222.
[121]	Rendón-Anaya M, Ibarra-Laclette E, Méndez-Bravo A, Lan T, Zheng C, Carretero-Paulet L, Perez-Torres CA, Chacón-López A, Hernandez-Guzmán G, Chang TH et al: The avocado genome informs deep angiosperm phylogeny, highlights introgressive hybridization, and reveals pathogen-influenced gene space adaptation. Proc Natl Acad Sci U S A 2019, 116(34):17081-17089.
[122]	Lv Q, Qiu J, Liu J, Li Z, Zhang W, Wang Q, Fang J, Pan J, Chen Z, Cheng W et al: The Chimonanthus salicifolius genome provides insight into magnoliid evolution and flavonoid biosynthesis. Plant J 2020, 103(5):1910-1923.
[123]	Dong S, Liu M, Liu Y, Chen F, Yang T, Chen L, Zhang X, Guo X, Fang D, Li L et al: The genome of Magnolia biondii Pamp. provides insights into the evolution of Magnoliales and biosynthesis of terpenoids. Hortic Res 2021, 8(1):38.
[124]	Cui X, Meng F, Pan X, Qiu X, Zhang S, Li C, Lu S: Chromosome-level genome assembly of Aristolochia contorta provides insights into the biosynthesis of benzylisoquinoline alkaloids and aristolochic acids. Hortic Res 2022, 9.
[125]	Zhang L, Chen F, Zhang X, Li Z, Zhao Y, Lohaus R, Chang X, Dong W, Ho SYW, Liu X et al: The water lily genome and the early evolution of flowering plants. Nature 2020, 577(7788):79-84.
[126]	The Amborella genome and the evolution of flowering plants. Science 2013, 342(6165):1241089.
[127]	Nystedt B, Street NR, Wetterbom A, Zuccolo A, Lin YC, Scofield DG, Vezzi F, Delhomme N, Giacomello S, Alexeyenko A et al: The Norway spruce genome sequence and conifer genome evolution. Nature 2013, 497(7451):579-584.
[128]	Mosca E, Cruz F, Gómez-Garrido J, Bianco L, Rellstab C, Brodbeck S, Csilléry K, Fady B, Fladung M, Fussi B et al: A Reference Genome Sequence for the European Silver Fir (Abies alba Mill.): A Community-Generated Genomic Resource. G3 (Bethesda) 2019, 9(7):2039-2049.
[129]	Neale DB, Zimin AV, Zaman S, Scott AD, Shrestha B, Workman RE, Puiu D, Allen BJ, Moore ZJ, Sekhwal MK et al: Assembled and annotated 26.5 Gbp coast redwood genome: a resource for estimating evolutionary adaptive potential and investigating hexaploid origin. G3 (Bethesda) 2022, 12(1).
[130]	Xiong X, Gou J, Liao Q, Li Y, Zhou Q, Bi G, Li C, Du R, Wang X, Sun T et al: The Taxus genome provides insights into paclitaxel biosynthesis. Nat Plants 2021, 7(8):1026-1036.
[131]	Guan R, Zhao Y, Zhang H, Fan G, Liu X, Zhou W, Shi C, Wang J, Liu W, Liang X: Updated genome assembly of Ginkgo biloba GigaScience Database. In.; 2019.
[132]	Wan T, Liu Z, Leitch IJ, Xin H, Maggs-Kölling G, Gong Y, Li Z, Marais E, Liao Y, Dai C et al: The Welwitschia genome reveals a unique biology underpinning extreme longevity in deserts. Nat Commun 2021, 12(1):4247.
[133]	Wan T, Liu ZM, Li LF, Leitch AR, Leitch IJ, Lohaus R, Liu ZJ, Xin HP, Gong YB, Liu Y et al: A genome for gnetophytes and early evolution of seed plants. Nat Plants 2018, 4(2):82-89.
[134]	Liu Y, Wang S, Li L, Yang T, Dong S, Wei T, Wu S, Liu Y, Gong Y, Feng X et al: The Cycas genome and the early evolution of seed plants. Nat Plants 2022, 8(4):389-401.
[135]	Banks JA, Nishiyama T, Hasebe M, Bowman JL, Gribskov M, dePamphilis C, Albert VA, Aono N, Aoyama T, Ambrose BA et al: The Selaginella genome identifies genetic changes associated with the evolution of vascular plants. Science 2011, 332(6032):960-963.
[136]	Fang Y, Qin X, Liao Q, Du R, Luo X, Zhou Q, Li Z, Chen H, Jin W, Yuan Y et al: The genome of homosporous maidenhair fern sheds light on the euphyllophyte evolution and defences. Nat Plants 2022, 8(9):1024-1037.
[137]	Marchant DB, Chen G, Cai S, Chen F, Schafran P, Jenkins J, Shu S, Plott C, Webber J, Lovell JT et al: Dynamic genome evolution in a model fern. Nat Plants 2022, 8(9):1038-1051.
[138]	Li FW, Brouwer P, Carretero-Paulet L, Cheng S, de Vries J, Delaux PM, Eily A, Koppers N, Kuo LY, Li Z et al: Fern genomes elucidate land plant evolution and cyanobacterial symbioses. Nat Plants 2018, 4(7):460-472.
[139]	Huang X, Wang W, Gong T, Wickell D, Kuo LY, Zhang X, Wen J, Kim H, Lu F, Zhao H et al: The flying spider-monkey tree fern genome provides insights into fern evolution and arborescence. Nat Plants 2022, 8(5):500-512.
[140]	Carey SB, Jenkins J, Lovell JT, Maumus F, Sreedasyam A, Payton AC, Shu S, Tiley GP, Fernandez-Pozo N, Healey A et al: Gene-rich UV sex chromosomes harbor conserved regulators of sexual development. Sci Adv 2021, 7(27).
[141]	Yu J, Li L, Wang S, Dong S, Chen Z, Patel N, Goffinet B, Chen H, Liu H, Liu Y: Draft genome of the aquatic moss Fontinalis antipyretica (Fontinalaceae, Bryophyta). GigaByte 2020, 2020:gigabyte8.
[142]	Lang D, Ullrich KK, Murat F, Fuchs J, Jenkins J, Haas FB, Piednoel M, Gundlach H, Van Bel M, Meyberg R et al: The Physcomitrella patens chromosome-scale assembly reveals moss genome structure and evolution. Plant J 2018, 93(3):515-533.
[143]	Bowman JL, Kohchi T, Yamato KT, Jenkins J, Shu S, Ishizaki K, Yamaoka S, Nishihama R, Nakamura Y, Berger F et al: Insights into Land Plant Evolution Garnered from the Marchantia polymorpha Genome. Cell 2017, 171(2):287-304.e215.
[144]	Zhang J, Fu XX, Li RQ, Zhao X, Liu Y, Li MH, Zwaenepoel A, Ma H, Goffinet B, Guan YL et al: The hornwort genome and early land plant evolution. Nat Plants 2020, 6(2):107-118.
[145]	Cheng S, Xian W, Fu Y, Marin B, Keller J, Wu T, Sun W, Li X, Xu Y, Zhang Y et al: Genomes of Subaerial Zygnematophyceae Provide Insights into Land Plant Evolution. Cell 2019, 179(5):1057-1067.e1014.
[146]	Sterck L, Billiau K, Abeel T, Rouzé P, Van de Peer Y: ORCAE: online resource for community annotation of eukaryotes. Nat Methods 2012, 9(11):1041.
[147]	Wang S, Li L, Li H, Sahu SK, Wang H, Xu Y, Xian W, Song B, Liang H, Cheng S et al: Genomes of early-diverging streptophyte algae shed light on plant terrestrialization. Nat Plants 2020, 6(2):95-106.
[148]	Hori K, Maruyama F, Fujisawa T, Togashi T, Yamamoto N, Seo M, Sato S, Yamada T, Mori H, Tajima N et al: Klebsormidium flaccidum genome reveals primary factors for plant terrestrial adaptation. Nat Commun 2014, 5:3978.
[149]	Merchant SS, Prochnik SE, Vallon O, Harris EH, Karpowicz SJ, Witman GB, Terry A, Salamov A, Fritz-Laylin LK, Maréchal-Drouard L et al: The Chlamydomonas genome reveals the evolution of key animal and plant functions. Science 2007, 318(5848):245-250.
[150]	Prochnik SE, Umen J, Nedelcu AM, Hallmann A, Miller SM, Nishii I, Ferris P, Kuo A, Mitros T, Fritz-Laylin LK et al: Genomic analysis of organismal complexity in the multicellular green alga Volvox carteri. Science 2010, 329(5988):223-226.
[151]	Palenik B, Grimwood J, Aerts A, Rouzé P, Salamov A, Putnam N, Dupont C, Jorgensen R, Derelle E, Rombauts S et al: The tiny eukaryote Ostreococcus provides genomic insights into the paradox of plankton speciation. Proc Natl Acad Sci U S A 2007, 104(18):7705-7710.
[152]	Blanc G, Duncan G, Agarkova I, Borodovsky M, Gurnon J, Kuo A, Lindquist E, Lucas S, Pangilinan J, Polle J et al: The Chlorella variabilis NC64A genome reveals adaptation to photosymbiosis, coevolution with viruses, and cryptic sex. Plant Cell 2010, 22(9):2943-2955.
[153]	Worden AZ, Lee JH, Mock T, Rouzé P, Simmons MP, Aerts AL, Allen AE, Cuvelier ML, Derelle E, Everett MV et al: Green evolution and dynamic adaptations revealed by genomes of the marine picoeukaryotes Micromonas. Science 2009, 324(5924):268-272.
[154]	Price DC, Goodenough UW, Roth R, Lee JH, Kariyawasam T, Mutwil M, Ferrari C, Facchinelli F, Ball SG, Cenci U et al: Analysis of an improved Cyanophora paradoxa genome assembly. DNA Res 2019, 26(4):287-299.
[155]	Matsuzaki M, Misumi O, Shin IT, Maruyama S, Takahara M, Miyagishima SY, Mori T, Nishida K, Yagisawa F, Nishida K et al: Genome sequence of the ultrasmall unicellular red alga Cyanidioschyzon merolae 10D. Nature 2004, 428(6983):653-657.
[156]	Schönknecht G, Chen WH, Ternes CM, Barbier GG, Shrestha RP, Stanke M, Bräutigam A, Baker BJ, Banfield JF, Garavito RM et al: Gene transfer from bacteria and archaea facilitated evolution of an extremophilic eukaryote. Science 2013, 339(6124):1207-1210.
[157]	Collén J, Porcel B, Carré W, Ball SG, Chaparro C, Tonon T, Barbeyron T, Michel G, Noel B, Valentin K et al: Genome structure and metabolic features in the red seaweed Chondrus crispus shed light on evolution of the Archaeplastida. Proc Natl Acad Sci U S A 2013, 110(13):5247-5252.
[158]	Brawley SH, Blouin NA, Ficko-Blean E, Wheeler GL, Lohr M, Goodson HV, Jenkins JW, Blaby-Haas CE, Helliwell KE, Chan CX et al: Insights into the red algae and eukaryotic evolution from the genome of Porphyra umbilicalis (Bangiophyceae, Rhodophyta). Proc Natl Acad Sci U S A 2017, 114(31):E6361-e6370.
[159]	Moreau H, Verhelst B, Couloux A, Derelle E, Rombauts S, Grimsley N, Van Bel M, Poulain J, Katinka M, Hohmann-Marriott MF et al: Gene functionalities and genome structure in Bathycoccus prasinos reflect cellular specializations at the base of the green lineage. Genome Biol 2012, 13(8):R74.
[160]	Lemieux C, Turmel M, Otis C, Pombert JF: A streamlined and predominantly diploid genome in the tiny marine green alga Chloropicon primus. Nat Commun 2019, 10(1):4061.
[161]	Browne DR, Jenkins J, Schmutz J, Shu S, Barry K, Grimwood J, Chiniquy J, Sharma A, Niehaus TD, Weiss TL et al: Draft Nuclear Genome Sequence of the Liquid Hydrocarbon-Accumulating Green Microalga Botryococcus braunii Race B (Showa). Genome Announc 2017, 5(16).
[162]	Blanc G, Agarkova I, Grimwood J, Kuo A, Brueggeman A, Dunigan DD, Gurnon J, Ladunga I, Lindquist E, Lucas S et al: The genome of the polar eukaryotic microalga Coccomyxa subellipsoidea reveals traits of cold adaptation. Genome Biol 2012, 13(5):R39.
[163]	Arimoto A, Nishitsuji K, Higa Y, Arakaki N, Hisata K, Shinzato C, Satoh N, Shoguchi E: A siphonous macroalgal genome suggests convergent functions of homeobox genes in algae and land plants. DNA Res 2019, 26(2):183-192.
[164]	Polle JEW, Calhoun S, McKie-Krisberg Z, Prochnik S, Neofotis P, Yim WC, Hathwaik LT, Jenkins J, Molina H, Bunkenborg J et al: Genomic adaptations of the green alga <i>Dunaliella salina</i> to life under high salinity. Algal Res 2020, 50:13.
[165]	Roth MS, Cokus SJ, Gallaher SD, Walter A, Lopez D, Erickson E, Endelman B, Westcott D, Larabell CA, Merchant SS et al: Chromosome-level genome assembly and transcriptome of the green alga Chromochloris zofingiensis illuminates astaxanthin production. Proc Natl Acad Sci U S A 2017, 114(21):E4296-e4305.
[166]	Muzzey D, Schwartz K, Weissman JS, Sherlock G: Assembly of a phased diploid Candida albicans genome facilitates allele-specific measurements and provides a simple model for repeat and indel structure. Genome Biol 2013, 14(9):R97.
[167]	Wang B, Yu H, Jia Y, Dong Q, Steinberg C, Alabouvette C, Edel-Hermann V, Kistler HC, Ye K, Ma LJ et al: Chromosome-Scale Genome Assembly of Fusarium oxysporum Strain Fo47, a Fungal Endophyte and Biocontrol Agent. Mol Plant Microbe Interact 2020, 33(9):1108-1111.
[168]	Reddy B, Kumar A, Mehta S, Sheoran N, Chinnusamy V, Prakash G: Hybrid de novo genome-reassembly reveals new insights on pathways and pathogenicity determinants in rice blast pathogen Magnaporthe oryzae RMg_Dl. Sci Rep 2021, 11(1):22922.
[169]	Xu W, Zhang L, Cunningham AB, Li S, Zhuang H, Wang Y, Liu A: Blue genome: chromosome-scale genome reveals the evolutionary and molecular basis of indigo biosynthesis in Strobilanthes cusia. Plant J 2020, 104(4):864-879.
[170]	Sollars ES, Harper AL, Kelly LJ, Sambles CM, Ramirez-Gonzalez RH, Swarbreck D, Kaithakottil G, Cooper ED, Uauy C, Havlickova L et al: Genome sequence and genetic diversity of European ash trees. Nature 2017, 541(7636):212-216.
[171]	Wang P, Fang J, Lin H, Yang W, Yu J, Hong Y, Jiang M, Gu M, Chen Q, Zheng Y et al: Genomes of single- and double-petal jasmines (Jasminum sambac) provide insights into their divergence time and structural variations. Plant Biotechnol J 2022, 20(7):1232-1234.
[172]	Wang Y, Lu L, Li J, Li H, You Y, Zang S, Zhang Y, Ye J, Lv Z, Zhang Z et al: A chromosome-level genome of Syringa oblata provides new insights into chromosome formation in Oleaceae and evolutionary history of lilacs. Plant J 2022, 111(3):836-848.
[173]	Silva-Junior OB, Grattapaglia D, Novaes E, Collevatti RG: Genome assembly of the Pink Ipê (Handroanthus impetiginosus, Bignoniaceae), a highly valued, ecologically keystone Neotropical timber forest tree. Gigascience 2018, 7(1):1-16.
[174]	Hamilton JP, Godden GT, Lanier E, Bhat WW, Kinser TJ, Vaillancourt B, Wang H, Wood JC, Jiang J, Soltis PS et al: Generation of a chromosome-scale genome assembly of the insect-repellent terpenoid-producing Lamiaceae species, Callicarpa americana. Gigascience 2020, 9(9).
[175]	Shen Y, Li W, Zeng Y, Li Z, Chen Y, Zhang J, Zhao H, Feng L, Ma D, Mo X et al: Chromosome-level and haplotype-resolved genome provides insight into the tetraploid hybrid origin of patchouli. Nat Commun 2022, 13(1):3511.
[176]	Xu Z, Gao R, Pu X, Xu R, Wang J, Zheng S, Zeng Y, Chen J, He C, Song J: Comparative Genome Analysis of Scutellaria baicalensis and Scutellaria barbata Reveals the Evolution of Active Flavonoid Biosynthesis. Genomics Proteomics Bioinformatics 2020, 18(3):230-240.
[177]	Zhao D, Hamilton JP, Bhat WW, Johnson SR, Godden GT, Kinser TJ, Boachon B, Dudareva N, Soltis DE, Soltis PS et al: A chromosomal-scale genome assembly of Tectona grandis reveals the importance of tandem gene duplication and enables discovery of genes in natural product biosynthetic pathways. Gigascience 2019, 8(3).
[178]	Clouse JW, Adhikary D, Page JT, Ramaraj T, Deyholos MK, Udall JA, Fairbanks DJ, Jellen EN, Maughan PJ: The Amaranth Genome: Genome, Transcriptome, and Physical Map Assembly. Plant Genome 2016, 9(1).
[179]	Montgomery JS, Giacomini D, Waithaka B, Lanz C, Murphy BP, Campe R, Lerchl J, Landes A, Gatzmann F, Janssen A et al: Draft Genomes of Amaranthus tuberculatus, Amaranthus hybridus, and Amaranthus palmeri. Genome Biol Evol 2020, 12(11):1988-1993.
[180]	Hunt SP, Jarvis DE, Larsen DJ, Mosyakin SL, Kolano BA, Jackson EW, Martin SL, Jellen EN, Maughan PJ: A Chromosome-Scale Assembly of the Garden Orach (Atriplex hortensis L.) Genome Using Oxford Nanopore Sequencing. Front Plant Sci 2020, 11:624.
[181]	Jarvis DE, Ho YS, Lightfoot DJ, Schmöckel SM, Li B, Borm TJ, Ohyanagi H, Mineta K, Michell CT, Saber N et al: The genome of Chenopodium quinoa. Nature 2017, 542(7641):307-312.
[182]	Wang M, Zhang L, Tong S, Jiang D, Fu Z: Chromosome-level genome assembly of a xerophytic plant, Haloxylon ammodendron. DNA Res 2022, 29(2).
[183]	Hulse-Kemp AM, Bostan H, Chen S, Ashrafi H, Stoffel K, Sanseverino W, Li L, Cheng S, Schatz MC, Garvin T et al: An anchored chromosome-scale genome assembly of spinach improves annotation and reveals extensive gene rearrangements in euasterids. Plant Genome 2021, 14(2):e20101.
[184]	Zhang L, Li X, Ma B, Gao Q, Du H, Han Y, Li Y, Cao Y, Qi M, Zhu Y et al: The Tartary Buckwheat Genome Provides Insights into Rutin Biosynthesis and Abiotic Stress Tolerance. Mol Plant 2017, 10(9):1224-1237.
[185]	Li F, Gao Y, Jin C, Wen X, Geng H, Cheng Y, Qu H, Liu X, Feng S, Zhang F et al: The chromosome-level genome of Gypsophila paniculata reveals the molecular mechanism of floral development and ethylene insensitivity. Hortic Res 2022, 9:uhac176.
[186]	Zhao D, Hamilton JP, Pham GM, Crisovan E, Wiegert-Rininger K, Vaillancourt B, DellaPenna D, Buell CR: De novo genome assembly of Camptotheca acuminata, a natural source of the anti-cancer compound camptothecin. Gigascience 2017, 6(9):1-7.
[187]	Zhou XJ, Li JT, Wang HL, Han JW, Zhang K, Dong SW, Zhang YZ, Ya HY, Cheng YW, Sun SS: The chromosome-scale genome assembly, annotation and evolution of Rhododendron henanense subsp. lingbaoense. Mol Ecol Resour 2022, 22(3):988-1001.
[188]	Wang X, Gao Y, Wu X, Wen X, Li D, Zhou H, Li Z, Liu B, Wei J, Chen F et al: High-quality evergreen azalea genome reveals tandem duplication-facilitated low-altitude adaptability and floral scent evolution. Plant Biotechnol J 2021, 19(12):2544-2560.
[189]	Arias T, Riaño-Pachón DM, Di Stilio VS: Genomic and transcriptomic resources for candidate gene discovery in the Ranunculids. Appl Plant Sci 2021, 9(1):e11407.
[190]	Liu Y, Wang B, Shu S, Li Z, Song C, Liu D, Niu Y, Liu J, Zhang J, Liu H et al: Analysis of the Coptis chinensis genome reveals the diversification of protoberberine-type alkaloids. Nat Commun 2021, 12(1):3276.
[191]	Xu Z, Pu X, Gao R, Demurtas OC, Fleck SJ, Richter M, He C, Ji A, Sun W, Kong J et al: Tandem gene duplications drive divergent evolution of caffeine and crocin biosynthetic pathways in plants. BMC Biol 2020, 18(1):63.
[192]	Kim S, Park J, Yeom SI, Kim YM, Seo E, Kim KT, Kim MS, Lee JM, Cheong K, Shin HS et al: New reference genome sequences of hot pepper reveal the massive evolution of plant disease-resistance genes by retroduplication. Genome Biol 2017, 18(1):210.
[193]	Bombarely A, Moser M, Amrad A, Bao M, Bapaume L, Barry CS, Bliek M, Boersma MR, Borghi L, Bruggmann R et al: Insight into the evolution of the Solanaceae from the parental genomes of Petunia hybrida. Nat Plants 2016, 2(6):16074.
[194]	Song C, Liu Y, Song A, Dong G, Zhao H, Sun W, Ramakrishnan S, Wang Y, Wang S, Li T et al: The Chrysanthemum nankingense Genome Provides Insights into the Evolution and Diversification of Chrysanthemum Flowers and Medicinal Traits. Mol Plant 2018, 11(12):1482-1491.
[195]	Song X, Nie F, Chen W, Ma X, Gong K, Yang Q, Wang J, Li N, Sun P, Pei Q et al: Coriander Genomics Database: a genomic, transcriptomic, and metabolic database for coriander. Hortic Res 2020, 7:55.
[196]	Varshney RK, Song C, Saxena RK, Azam S, Yu S, Sharpe AG, Cannon S, Baek J, Rosen BD, Tar'an B et al: Draft genome sequence of chickpea (Cicer arietinum) provides a resource for trait improvement. Nat Biotechnol 2013, 31(3):240-246.
[197]	Yin D, Ji C, Ma X, Li H, Zhang W, Li S, Liu F, Zhao K, Li F, Li K et al: Genome of an allotetraploid wild peanut Arachis monticola: a de novo assembly. Gigascience 2018, 7(6).
[198]	Huang Y, Xiao L, Zhang Z, Zhang R, Wang Z, Huang C, Huang R, Luan Y, Fan T, Wang J et al: The genomes of pecan and Chinese hickory provide insights into Carya evolution and nut nutrition. Gigascience 2019, 8(5).
[199]	Wu S, Shamimuzzaman M, Sun H, Salse J, Sui X, Wilder A, Wu Z, Levi A, Xu Y, Ling KS et al: The bottle gourd genome provides insights into Cucurbitaceae evolution and facilitates mapping of a Papaya ring-spot virus resistance locus. Plant J 2017, 92(5):963-975.
[200]	Feng C, Wang J, Harris AJ, Folta KM, Zhao M, Kang M: Tracing the Diploid Ancestry of the Cultivated Octoploid Strawberry. Mol Biol Evol 2021, 38(2):478-485.
[201]	Chen X, Li S, Zhang D, Han M, Jin X, Zhao C, Wang S, Xing L, Ma J, Ji J et al: Sequencing of a Wild Apple (Malus baccata) Genome Unravels the Differences Between Cultivated and Wild Apple Species Regarding Disease Resistance and Cold Tolerance. G3 (Bethesda) 2019, 9(7):2051-2060.
[202]	Shirasawa K, Isuzugawa K, Ikenaga M, Saito Y, Yamamoto T, Hirakawa H, Isobe S: The genome sequence of sweet cherry (Prunus avium) for use in genomics-assisted breeding. DNA Res 2017, 24(5):499-508.
[203]	Ma J, Wan D, Duan B, Bai X, Bai Q, Chen N, Ma T: Genome sequence and genetic transformation of a widely distributed and cultivated poplar. Plant Biotechnol J 2019, 17(2):451-460.
[204]	Wang X, Xu Y, Zhang S, Cao L, Huang Y, Cheng J, Wu G, Tian S, Chen C, Liu Y et al: Genomic analyses of primitive, wild and cultivated citrus provide insights into asexual reproduction. Nat Genet 2017, 49(5):765-772.
[205]	Wang P, Luo Y, Huang J, Gao S, Zhu G, Dang Z, Gai J, Yang M, Zhu M, Zhang H et al: The genome evolution and domestication of tropical fruit mango. Genome Biol 2020, 21(1):60.
[206]	Grover CE, Arick MA, 2nd, Thrash A, Conover JL, Sanders WS, Peterson DG, Frelichowski JE, Scheffler JA, Scheffler BE, Wendel JF: Insights into the Evolution of the New World Diploid Cottons (Gossypium, Subgenus Houzingenia) Based on Genome Sequencing. Genome Biol Evol 2019, 11(1):53-71.
[207]	Kumari P, Singh KP, Rai PK: Draft genome of multiple resistance donor plant Sinapis alba: An insight into SSRs, annotations and phylogenetics. PLoS One 2020, 15(4):e0231002.

## Sheet: Table S2
Table S2. Candidate LACS family genes
Gene_Name	Scientific_Name	Species_Abbreviation	Family	Peptide_Sequence
AALBA5B033919	Abies alba	Aal	Pinaceae	MLSFLSELPSLRLIVVVGAAEDLMPSLPSKDGIEIISYSKLLDQGHRNLQPFQPPMPEDIATFCYTSGTTGTPKGAVLSHENLIASSAGSSLSIKIDPTDVYISYLPLAHIYERANCIGLAYNGVAIGFYQGDNMKLMDDLIALRPTIFASVPRLYNRIYSGILNAVKMSGTLRERLFNAAFNAKKQAIMN
AALBA5B1143176	Abies alba	Aal	Pinaceae	MEDEGITAEPSISGRSSSWTVSSMSSVESLGRERPVDADLPVAGDIXXXXXXXXXDLPVAGDIAVIMYTSGSTGLPKGVMMTHGNVVATVAAVMKIVPGLSNKDVYLAYLPLAHILEREAEAVMFAAGSAISYSSTLTLTDTLSKIKKRNQR*
AALBA5B1154200	Abies alba	Aal	Pinaceae	MKLMDDIAVLRPTVFASVPRLYNKIYSGILNAVKMSGSLRESLFNVAFNAKKQAIINGKVPSSIWDKLVFNKIKAKLGGRVRMMVSGASPISAEVIDFLRVCFGGRVSEGYGMTETSCMICLCEEDDNSSGHVGPPSPACEVKLEDVPEMKYTSDDKPYPRGEVCVRGPIVFKGYFKDDVQT
AALBA5B1156633	Abies alba	Aal	Pinaceae	MCRLYAEVYDLGSLVRLAFPEENNSSSKKIPKLEDPAEHSRSGLMPRRAYLNMNQHVNNVTYIGWVLESMPQEVLDTHELEMITLDXXXXXXXXXXXDYRRECNKDDIVESLTSLLSETSDSSVVENGTFASDGNATSTNGAATVGKVTTVICDRKQLEKLIDVSTQLDTVKHVVYMEDEGITAEPSLSGRSSSWTVSSMSSVESLGRERPVDADFPVAGDIAVIMYTSGSTGLPKGIMMTHGNVVATAAAVMKIVPGLGNKDVYLAYLPLAHILEREAETVMFAAGSAIGYSSTLTLTDTSSKIKKRNQ
AALBA5B1157996	Abies alba	Aal	Pinaceae	MEETGFTHEPNLSRTNSRFTVLPFSEVDRHGRQNHAEPNLPVPADIAVIMYTSGSSGLPKGVMMTHGNVVATVAAVTTLLPALTDEDKYLAYLPLAHILELAAECTMISQGCAIGYGSPSTILDKSNMIKRGTKGDATTLSPTLMAAVPMILDRLRDGVREKVQSKSKISRKLFDISYRRRLTAIEGSWHGAWGLEKLLWDEVVFRKIRAILGGRVRGLLSGGAPLSSETQR
AALBA5B418840	Abies alba	Aal	Pinaceae	MISGASPISPEVMDFLRICFGGRVSEGYGMTETSCTICLCDEGDNLSGHVGSPSAACEVKLEDVPEMNYTSDDKPYPRGEICVRGPIVFKGYYKDDLQT*
AALBA5B484434	Abies alba	Aal	Pinaceae	MEDEGITAEPSLSGRSSSWTVSSMSSVESLGRERPIDADLPVAGDIAVIMYTSGSTGLPKGVMMTHGNVVXXXXXXXXXXXXXXXLPVAGDIAVIMYTSGSTGLPKGVMMTHGNVVATAATVMKIVPGLSNKDVYLAYLPLAHILEREAEAVIRYTPYDENGQIILEEGILVYEYNPICSYHKECLNRVLQKGRDRAAWS*
AALBA5B602197	Abies alba	Aal	Pinaceae	MEACNSHGIYCVPIYDTLGADEHLKTLVSFDNITDGQKEAADSVGVKAYSWHEFLSLGKKTKCGPSPPKKNDICTIMYTSGTTGEPKGNLLTNENIIAEIATMDHFLLITDKAVTETDIYFSSLPLAHVFDQVIEEYCNYKSASIGFWRGDVKLLVADENTDLRRSAVVFLIS*
AALBA5B644788	Abies alba	Aal	Pinaceae	MFNQSVQKYPHNRILGQCEIENRKVRKYAWLTYQETYDKSIKIGSSIRSSDVNPGGRCGIYGINSPEWIISMEACNSHGIYCVPLYDTLGADGIEFIICHAEVSIVFVQESKIPAVLKCLLRCTNHLKTLVSFDNITNGQKEVVDSVGVKVYSWHELLSLGKKTKCGPSPPKKNDICTSGTIGEPKGVLFYK*
LOC113845915	Abrus precatorius	Apr	Fabaceae	MSPYIFGVIIPLLVTLLLRNSKDPKRRGVPVQVGGQPGLALRNRRFQSPVESAWEGVTTLAELFEEACRRHAQRLLLGTRSVLSREVETSHDGRSFEKLHLGDYQWLSYDKVFHGVSSFASGLAYLGHVREERAAIFADTRQEWFIALQGCFRRNVTVVTIYASLGEEALCYSLNETEVTTVICGQKELRTLVNISGQLDTVKRVICMDDNIPFDASSVANGWTITSFAEVEKLGRENPVDADLPLPADVAVIMYTSGSTGLPKGVMMTHGNVLATLSAVMTIVPDIGIKDIYLAYLPMAHILELAAENLMAAVGVPIGYGSPLTLTDTSNKIKKGTKGDATALMPTLMAAVPAILDRVRDGVFKKVNATGGLPKKLFHLAYARRLHAINGSWFGAWGL…
LOC113853704	Abrus precatorius	Apr	Fabaceae	MAEKRFIVEVEKAREGTDDKPSIGPVYRSLFATDPLPPHIQGLDTCWDVFRIAAEKYPTRPMLGRREVVDGNPGKYKWQTYQEVYDLVVKVGNSIRACGYGEGVKCGMYGANCPEWIMSMEACNAHGLYCVPLYDTLGAGAVEFIICHAEISIAFAEEKKIAELLKAFPNAAKHLKTIVSFGNVIPEQKQEIEKFGLTIYSWDEFLQLGHEKSFDLPVKKKSDICTIMYTSGTTGDPKGVMISNESIITLLAGIQQVLGSCNEELHENDVYISYLPLAHIFDRIVEEAMIWHGASIGFWRGDVKLLLEDTAELKPTIFCAVPRVLDRVYTGLTQKISSGGFVKQTMFNFAYSYKLHNMKKGQSHEAASPLFDKVVFSKVKQGLGGNVRIILSGAAPLSK…
LOC113854547	Abrus precatorius	Apr	Fabaceae	MVDPKNSSLYGVYGAVAAIVIGILFSALFFGKKRGKIRGVPIEIGGEAGYAVRNARKTELVDVPWKGAPTMAHLFEQSCNKYAHNRFLGTRKLIQREFVTSSDGKRFEKLHLGDYEWETYGEVFARVSNFASGLLKLGHNIDSRVAIFSETRAEWLIALQGCFRQNVTVVTIYASLGEDALIHSLNETEVCTLICDSKQLKKLDAIRSSLTSIQNIIYFEDNEEDTFSGSSSNWTIASFSEVEKFGKECPVEPSLPSKNAIAVTMYTSGSTGLPKGVMITHGNIVATTAAVMTVIPNLGRKDVYLAYLPLAHVFEMAAESVMLAAGVAIGYGSPLTLTDTSNKIKKGTKGDATVLKPTLMTAVPAILDRIRDGVVKKVEEKRGLVKNLFHFAYNRRLAA…
LOC113863402	Abrus precatorius	Apr	Fabaceae	MKSFASKVKEGREGTNGELSVGPIYRNLLSKNEFPPPDPDLSTAWDIFSVAVKKYLQNRMLGWREFVDGKIGPYVWKTYKEVYDEVLHIGSALRASGAEPGSRIGVYGSNCPQWIVAMEACCAHSLICVPLYDTLGPDAVNFIIDHGELDFVFVQDKKVIQLLNPDCKSARRLKAMVCFTSLTKEEKDKAISIGIKPYSWEEFLHMGKENPSNILPPQPYNICTIMYTSGTSGDPKGVVLTHENITAFVRGMDLFMEQFEDKMTTEDVYLSFLPLAHILDRTIEEYFFHKGASVGYYHGDLNALRDDLMELKPTLFAGVPRVFEKVHEGIKKAVEELNPVRRRVFGMLYKYKLAWMNKGYKHCKASPFADLLAFRKVKARLGGRVRLIISGGAPLSSGV…
LOC113865810	Abrus precatorius	Apr	Fabaceae	MAEVYTVKVEEASPATHEKPSAGPVYRCIYAKDGLMELPSHLDSPWDFLRDTTRRFPSKPMLGRRQKTDSKGGPYEWITYEEAYDAAIRMGSAMRNSGVNPGNRCGIYGSNCPEWIIAMQACNGYAVTYVPLYDTLGSNAVEFIINHGEVSIAFVQDNKIPSVLSCLDRCSTLKTIVSFGNISTTQKNEAEELGASCFSWGEFLQLGNLDLDLPLKSKTNICTIMYTSGTTGEPKGVIIKNEAFMAEVLSIDQILNLTDKVGTEDDVYFSFLPLAHVYDQIMETYCIYKGSSIGFWQGDIRFLMEDVQALKPTIFCGVPRVYDRVYAGINSKISSGGTLQRTLFQYAYNYKLGYLEKGLPQEKAAPMFDRLVFDKIKQALGGQIRLLLSGAAPLPRHVE…
LOC113869321	Abrus precatorius	Apr	Fabaceae	MPEVYTVKVEEGNPATDGKPSVGPVYRSIFAKDGLLELPSNFESPWDFFRDSAKRNPNNPMLGRRQKTDSKVGPYAWLTYQEVYAAAMKTGSAMRSRGVNPGDRCGIYGSNCPEWIIAMEACNSCSVTYVPLYDTLGPNAVEYIINHAEISIAFAQEKKIPSILSCLDRCSSNLKTIVSFGNVSSTQKKEAEELGTSCFSWGEFLQLGNLDWDVPSKKKTDICTIMYTSGTTGEPKGVIIKNEAFMAEVLSIDHILMLTDRVAAEDDVYFSFLPLAHVYDQIMETYCIYKGSSIGFWQGDVRFLLEDVQALKPTIFCGVPRVFDRIYAGIKSKVSSGGALKNALFECAYNYKLRNLEKGLPQHKAAPLFDRLVFDKTKQALGGRVRILLSGAAPLPRHV…
LOC113869851	Abrus precatorius	Apr	Fabaceae	MAQKRFIIEVEKAKEASEGRPSRGPVYRSIFAKDGFPAPIEGLDSCWDVFRLSVEKYPTNPMLGRREIVDGKAGKYKWLTYQEVYDLVMKVGNSIRSCGYGEGVKCGIYGANCAEWIMSMEACNAHGLYCVPLYDTLGAGAVEFIICHAEVSIAFAEEKKIAELLKTFPNATKYLRTIVSFGKVTPEQKQEVEKFGLTIYSWDEFLQVGQNQSFDLPVKKRDDICTIMYTSGTTGDPKGVLISNESIITLLAGVKRFLESVNEQLHQKDVYISYLPLAHIFDRVIEETFIWHGASIGFWRGDVKLLIEDIGELKPSIFCAVPRVLDRVYSGLTQKISSGGFLKKTLFNFSYSYKLNNMKKGVAHEEASPLLDKFVFDKVKQGLGGNVRLILSGAAPLAP…
LOC113872056	Abrus precatorius	Apr	Fabaceae	MKAFAAKVEEGGEGQNGVLSIGPVYRNLLSKRDFPPMDPDFSTTWDIFCVSVKNNPRNRMLGWRKIVEGKFGPYLWKTYKEVYDEVLNIGSALLASGAEPGSKIGIYGSNCPQWIVAMEACSAQSFVCVPLYDTLGPGAVDFIVDHAEVDFAFVQDKKVKELLNPDCKSSKRLKAMVCFTSLTEEEKEKAVALGIKPYSWDEFLNLGKENPKSTFPPRANDICTIMYTSGTSGDPKGVVLTHENIVALVRGMDLFMEQFEDKMTGDDVYLSFLPLAHILDRTIEEYFFRKGASVGYYHGDLNALRDDLMELKPTLFAGVPRVFEKVYEGIKKAVEDLNPIRRKVFGMLYNYKLGWMNKGYKQRDASRLADLLAFRKVKARLGGRVRLIISGGAALSPEV…
LOC113873547	Abrus precatorius	Apr	Fabaceae	MDPAPAAQRRLRAIHSHLIAAVDDSSSHLRSNPTAGEFASEQGYSVVLPEKLQTGKWNVYRSARSPLQLVSRFRDNPEIGTLHDNFVRSVETFRDYKYLGTRIRVDGTVGEYKWMTYGEAGTARSAIGSGLIYYGVPKGSCIGLYFINRPEWLIVDHACSAYSYISVPLYDTLGPDAVKFIVNHAVIQVIFCVSQTLNSLLSYLSDIPTVRLIVVVGGMDDQIPSLPPSAGVQVITYSKLLNQGHSNLHPFCPPKPDDIATICYTSGTTGTPKGAVLTHENFIANVAGATLDEKFSPSDVYISYLPLAHIYERANQVMTVYFGIAVGFYQGDNMKLMDDLAALRPTIFCSVPRLYNRIYAGIISAVKTSGGLKEKLFNVAYNAKRQALLHGKNPSPMWD…
LOC113874712	Abrus precatorius	Apr	Fabaceae	MNPYIVGFVVPLLVLLFRNSNNRKRRGLPADVGGEPGFAVRNHRFGSVMSSAWDGVTTLAELFERACREHHDRLLLGTRELIARDVETSQDGRTFEKLHLGDYHWLTYGKVFESVCSFASGLASLGHPREERAAIFAETGEQWFIALQGCFRRNVTVVTIYASLGEEALCHSLNETEVTTVICGRKELGSLIHISGQLDSVKRVICTAVDVPSDASSAQHGWTITSFADVERLGRENPVEADLPLSADVAVIMYTSGSTGLPKGVMMTHGNVLATVSAVMTIVPNLGPKDVYLAYLPMAHILELVAENLLAAVGGCIGYGTPLTLTDSSNKIKKGKKGDATALMPTVMAAVPAILDRVRDGVLKKVNAKGGLSKKLFDLGYARRLSAINGSWFGAWGLE…
Achn062041	Actinidia chinensis	Ach	Actinidiaceae	MGESEGSILNSPTMEKIGDSVYASIFKGHGLYGIMGAVVVAVLVPLVLSVIIVGKKKVKQRAVPVQISGEAGLAMRNARSSKLVDVPWEGATTMAALFEQSCKKHSRERFLGTRKLIIRDFVTASDGRKFEKLHLGEYQWETYGQVFDRACNFASGLVKLGHDVDTRVAIFSETRAEWLIAFQGCFRQNISVVTIYASLGEDALIHSLNETQVSTLICDSKQLKKLAAVCSSLKTIKNVIYFEDDDTGSDLNSSKNMSTWTVTPFSEVLKLGKGSTVHPNLPIKKDIAVVMYTSGSTGLPKGVMITHGNLVATAAAVMTVIPKLGSNDVYLAYLPLAHVFELAAESVMLAAGCAIGYGSALTLTDTSNKIMKGTKGDASALEPTLMAAVPAILDRVRDG…
Achn064851	Actinidia chinensis	Ach	Actinidiaceae	MDRTQFNVDVGAITAIALMFVKKKKSRPQKDSQRKPDGISRESVDILKYTDEEYEKYLTDPVGSMLTLLLSGLIASGLAKLAYHYVTKMNLNDILANNMRKGRGLNFDLMCFCAYMWTKNETDQLFDLCEWFDLRFVVIADRFQSSRTVEELKDRYYSVSRNILIARASSPNDVSGHSIVKEPYNVLQEIERKRALSMVLSQTKHQERKDTEVLAEAKRISESRIAARNAEEPELPETSNAGAEGTERAIVPADTASPSSSLQFASGNVEPPALMTENASATASLRMVNLKPKVPTKAVCAEYLELRKEILTLLNLQKQVVLQKQLQYKEAEGSSYREGSYAETPSTPKRLQRGFDHDHAFPDPLSFGGQDLAGICHSFHCRPCLPIGRDSYYEINPSS…
Achn083031	Actinidia chinensis	Ach	Actinidiaceae	MYFIGIHHCFNSGSTKGSGVSIVGPQRIVEMVRMSKFAVVVEEGREEKDGKSSVGPVYRNILAKNGFPAPDPDLTTTWDSFRVSVEKYPSNRMLGWREFKDGKFGPYLWKTYKEVYEEVLHIGSALRASGAEPLLNPECTHAKRLKLIVCFTSLTEEDKEKTVSIDVKPYSWNEFLDMGKEYPSKLSPPQPFNICTIMYTSGTSGDPKGVILTHENAVTNISGLDLFLEHFEDKMTMDDVYISFLPLAHILDRMIEEYFFHKGASVGYYHGVKSRLGGRIRLIVSGGAPLSSEVEEFLRVTSCAFVTQGYGLTETCGLATNGFPDEMSMLGTVGPPFVYSELRLEEVPEMGYNPLGNPPRGDIGEILPNGAVKIIDRKKHLIKLSQGEYVALEYLEKVY…
Achn086851	Actinidia chinensis	Ach	Actinidiaceae	MSKFAVVVEEGREEKDGKSSVGPVYRNILAKNGFPAPDPDLTTTWDSFRVSVEKYPSNRMLGWREFKDGKFGPYLWKTYKEVYEEVLHIGSALRASGAEPLLNPECTHAKRLKLIVCFTSLTEEDKEKTVSIDVKPYSWNEFLDMGKEYPSKLSPPQPFNICTIMYTSGTSGDPKGVILTHENAVTNISGLDLFLEHFEDKMTMDDVYISFLPLAHILDRMIEEYFFHKGASVGYYHGVKSRLGGRIRLIVSGGAPLSSEVEEFLRVTSCAFVTQGYGLTETCGLATNGFPDEMSMLGTVGPPFVYSELRLEEVPEMGYNPLGNPPRGDIGEILPNGAVKIIDRKKHLIKLSQGEYVALEYLEKVYGITPIVEDIWVYGDSFKSMLVAVVVLHEDNTRN…
Achn177771	Actinidia chinensis	Ach	Actinidiaceae	MAQKGFLIEVEPGTEANKGRPSMGPVYRSVFSKDGFPTRIEGMESCWDNFRMSVEKFPDNKMLGRREFVNGKPGKYVWCTYKEVYDVVMKLGNAIRSCGVEEGGRCGIYGANCSEWIMSMEACNAHNLCCVPLYDTAGAGAVEFIICHAEVTIAFVEEKKIPEVLNTFPNATKYLKTIVSFRKVTPEQREEVQKFGLAIYAWDEFILLGDNKQYDLPVKRKSDICTISYTSGTTGDPKGVLISNNSIVTLIGGLKRLLESVNEALSAKDVYLSYIPLAHIFDRVIEEYFISHGASIGFWHGDVKLLTEDIGELKPTVFCAVPRVLERIYSVLQQKISAAGFLKRTMFNFAYSYKLRNMKKGNKHVNAAPICDKIVFSKVVKEGLGGRVRLILSGAAPLA…
Achn189141	Actinidia chinensis	Ach	Actinidiaceae	MEQKRFVIEVGPAREAKDGRPSMGPVYRSVFAKDGFPPPIQGMDSCWDIFRMSVETYPNNSMLGHREIVNGQPGKYVWLTYKEVFDLVMKVGNSIRSCGIEEGGRCGIYGANCPEWIMSMEACNAHGLYCVPLYDTLGAGAIEFIICHAEVKIAFVEEKKIPEVLKTLPNTTKYLRTIVSFDKVNPEQREEVQKFGLAIYSWDEFLLLGDNKQYDLPVKAKSDICTIMYTSGTTGDPKGVMISNNSIVTLIAGVKCLLERVNVPLTEKDVYLSYLPLAHIFDRVIEECFISRGGSIGFWRGDVKLLTEDISELKPTIFCAVPRVLDRIYSGLQQKIASGGFLKHTMFNLAYSYKFHYMKKGKEHVAAAPICDKIVFSKVKQGLGGNVRVILSGAAPLAT…
Achn195151	Actinidia chinensis	Ach	Actinidiaceae	MIMFSVAVEEGREGENGKPSVGPVYRHILAKNGFPEPDPDLTTAWDSFRVSVEKYPSNRMLGWREFKDGKFGPYLWKTYKEVYEEVLLVGSALRASGAEPGSRVGIYGSNCPQWIVAMEACNGHSLICVPLYDTLGPGAVNFIIDHAEIDFVFVQDKKVKELLNTECMHAKRLKLIVCFNSLTEEDRDKTVSLDVKPYSWNEFLDMGKENPSELSPAQPFNIGTIMYTSGTSGDPKGVILTHENIATNISGMDLFMEHFEDKMTMDDVYISFLPLAHIFDRAIEEYFFHKGASIGYYHGDINALRDDLMELKPTFLAGVPRVFERIHEGVIKAIEELNPRRRKIFNILYQYKLAWMNLGYKHKNASWLADLLAFRKVKSRLGGRLRLIVSGGAPLSSEV…
Achn199741	Actinidia chinensis	Ach	Actinidiaceae	MACVLWSRGPCLFFIALKLFQNDMLSYITLWRLGVMMTHGNVLATVSAVMTIVPDLGGKDVYLAYLPLAHILELAAENVIAAVGCSIGYGSPLTLTDTSNKIKRGTKGDASMLKPTLMTAVPAILDRVRDGVLKKVDATGGISKKLFHMAYSRRLSAINGSWFGAWGLEKLLWNFLVFRKVRAILGGHIRFVLSGGAPLSGDTQRFINICLGSLLLIDSAPIGQGYGLTETCAGGTFSEYDDTSVGRVGAPLPCSFIKLIDWPEGGYLKTDSPMPRGEIVIGGPNVTVGYFKNEAKTEEVYKVDEKGMRWFYTGDIGRFHSDGCLEIIDRKKDIVKLQHGEYVSLGKVEAALIVSPYVDSIMLHANPFHSYCVALVVASQPTVEGWAKKQGIAFVDFAD…
Achn219981	Actinidia chinensis	Ach	Actinidiaceae	MLIENMLKSVSTILHAVENFQDYKYLGTRVRIDGTIGEYKWMTYGEAGTARSAVGSGLCYHGLSKGARIGLYFINRPEWLIVDHACSAYSHISVPLYDTLGPDAIKYIVNHADVQAIFCVPNTLNAVVGGTDDHLPSLPSTSGVKLVSYSKLISQGRSSLQPFCPPKPEDVATICYTSGTTGTPKGVVLTHGNLIASVAGMSYPIKFHSSDIYISYLPLAHIYERVNQVLSLYYGVAVGFYQGDNLKLMDDLAALRPTIFCSVPRLYNRIYAGITNAVKTSGVLRERLFNAAYNSKKQAIMSGRRSSPMWDRLVFNKIKEKLGGRVRFMGSGASPLSPDVMEFLRVCFGCPVIEGYGMTETSCVISIMEDGDNLTGHVGSPNPACVLNWYNCATEIKLV…
Achn233331	Actinidia chinensis	Ach	Actinidiaceae	MSVYTVKVEESRPETGEKPSAGPVYRCIYAKNALMEMPPELHSPWEFFSDSAKRNPRNPLLGRREIIDSKAGAYVWLTYGEAHDAALRMGSAIRSRGLNPGDRCGIYGSNCPEWIISMEACNSHAITYVPLYDTLGANAVEFIINHAEVSIAFVQENKIPAMLTCIPKCCSHLKTIVSFGEISSMQKKEAEDLGVSCFSWKEFSLLGSLDHELPSKQRTDVCTIMYTSGTTGEPKGVILTNEAIMAEVLSTDQILLETDKVGTEEDTYFSFLPLAHVYDQIIETYCIYKGSSIGFWRGDVRYLIEDIVELKPTIFCGVPRVYDRIYTAINSKLGNLEKGLPQDKAAPLLDRLVFDKIKQALGGRVRLLLSGAAPLPRHVEEFLRVTCCCVLSQGYGLTE…
Achn275361	Actinidia chinensis	Ach	Actinidiaceae	MPQNKFVVEIEKAKEAADGRPSLGPVYRNVLAKDGFRPPAAGIESCWDIFRLSVEKYPQNPILGEREMINGKAGRYVWLTYEDVYDIVLKVGASIRSCGVQQFKGYRSNVLTFSQACNALGLYCVPLYDTLGAGAVEYIICHAEISITFVEETKIAEVLKTFPNTKKYLKTLVSFGKVTAEQKQAAENAGLAIYSWAQFLQLGKNEPFDLPIKKKIDICTIMYTSGTTGDPKGVMISNESILSIISGVNHSLESMNDEVWFSSHLIIFLGDNLGYQDNIFNQLYAQDIKLLIEDIKELKPTVLCAVPRVLDRIYAETIISKCN*
Achn275371	Actinidia chinensis	Ach	Actinidiaceae	MEICSKLRYMNKGYKQVEAAPILDRIVFSKVKESLGGNVRLILSGAAPLATNVETFLRVVSCAHVLQGYDELGMIGTVGPPLPNVEVCLESVPEMGYDALSSTPRGEICIRGKVLFSGYYKSEDLTKEVMIDGWFHTDWFFRTLLIINSAGDIGEWQPDGSMKIIDRKKNIFKLSQGEYVSVENLENIYSLGSVIDSFLRNSSAYIFQIWIYGNSYESFLVAVVNPNKQFLESWAEENGVAGEFTTICDHPKAKSYILEELAKTGKEKKLKGFEFIKSIHLDPIPFDMDRNLLTPTYKKKRASFLKYYQNVIDDMYKSKSSK*
Achn316921	Actinidia chinensis	Ach	Actinidiaceae	MEKIGDSVDASIFKGHGSYGIMGAVVVAVLVPLVLSVILVGKKNVKQRAVPVQVSGEAGLAIRNARSAKLVDVPWEGATTMAALFEQSCKKHSRERFLGTRKLISRDFVTASDGRKFEKLHLGEYQWETYGQVFDRACNFASGLVKLGHDVDTRVAIFSETRAEWLIAFQGCFRQNISVVTIYASLGEDALIHSLNETQVSTLICDSKQLKKLAAVCSSLKTIKNVIYFEDDDTGSDLNSSKNMSTWTVTPFSEVEKLGKGSPVHPSLPIKKDIAVVMYTSGSTGLPKGVMITHGNLVATAAAVMTVIPKLGSNDVYLAYLPLAHVFELAAESVMLAAGCAIGYGSALTLTDTSNKIMKGTKGDASSLEPTLMAAVPAILDRVRDGVSKKVEEKGGFAK…
Achn371241	Actinidia chinensis	Ach	Actinidiaceae	MAQHKFVVEIEKVKEATDGRLSVGPVYRNVLAKDRLRPPDAELESCWDIFRLSVEKHPTKKEKTQCWACNALGLYCVPIYDTLAPVSFGKVTAEQKKAAENAGLAIYSWTQFLQLDIKLLIEDIKELKPTVLCAVPRILDRIYTADIYSIQFGELWIQVKESLGGKVRLILSGAAPLATYVETFLRVMSCAQILQGSGFTETCAGSFVARPDELGMIGTGGPPLPNVEVFLESVPEMGYDALLSTPRGELCIRGQVLFSGYYKSEDLTKEIWIYGNSYESFLFAVVNPNKQFLERWAEENGVAGEFTTICENPKAKSYILEELTKTGKEKKLKGFEFIKGIHLDPLPFDIDCNLLTPTYKKKRAPFLKYYQE*
ATA1.1690	Acorus tatarinowii	Ata	Acoraceae	MEESAANRRLRAIQDHISASSSAAAAAGRIEANATAGEFVSSQGLSVVLPEKLQTGKWNVYRSAHSPLKLIDRFPDHPDIGTLHDNFVHAVDTFRDYKYLGTRIRVDGTVGEYKWMTYGEAGTFRTAVGSGLVYYGIPKGSCIGLYFINRPEWIIVDHACSAYTYVSVPLYDTLGPDAVKYIVNHASVQAIFCVHQTLNILLSFLSDMPFVRLIVVVGGTEDIIPSLPSTSGIEIISYSKLIDQGCSNLQKFYPPKPEDIATICYTSGTTGTPKGVVLTHGNLIANVAGSSISAKFYPSDIYISYLPLAHIYERANQIAMIYGGVAVGFYQGDNLKLLDDMAALRPTLFSSVPRLYNRIYSGIMNAVKTSGVLKQRLFNAAYNAKLHAIVNGKNPSPMW…
ATA1.2628	Acorus tatarinowii	Ata	Acoraceae	MQGLKSGENMKLASVQVEDGRPGKDGEPSVGPVYRNSLAPKEFPPPIPGMSTSWDIFSTSVKKFPDNRMLGWREFIDGKAGRYLWNTYKEVYEEVLNIGSALRAMGAKPGSRIGIYGANCPQWIVAMEACNGHSLICVPLYDTLGPRAIDYVIEHAEIDFIFVQDKKAKELLSSNSKSARKLKTVVCFTSLTNQQKIDAENHGTKSFSWIEFMQMGKENPSDPCPPQAHDICTIMYTSGTSGNPKGVILTHENHGMYVGGVDLFMDKFEDKMTVDDVYLSFLPLAHILDRMIEEYFFHKGASVGYYQGDINALRDDLMELKPTLLAGVPRVFERIHEGILKALDELRPLRRMIFHALYRHKLSWMNAGYKHRAASPLADLLAFRKVSARLGGRIRLIIS…
ATA3.1610	Acorus tatarinowii	Ata	Acoraceae	MMRKSKSTKQRGLPVDVGGETGYAIRNYRFTSPVETAWEGISTLAELFEESCKKYASKQLLGTRKLISREMEETADGRSFEKLHLGSYEWLNYEEVFKTVSNFSSGLLGLGHKRQERAAIFAGTRAEWLIALQGCFRCNVTVVTIYASLGEEALTHSLNEADVSTVICGHAELKKLADISGQLHTVKRVIYMDDEDATTEVALAESKTNWRLISFTDVQRLGMESPIDADLPVSADIAVIMYTSGSTGLPKGVMMSHGNVLATISAAIAILPAPGIKDTYMAYLPLAHILELAAENVMVAVGCAIGYGNPSTLTDTSNKIKRGTKGDVSVLGPTLMTAVPAILDRVRDGVRNKVDAKGGLTKKLFEIGYRRRLSAINGSWFGAWGLEMILWDFIVFRKV…
ATA3.2040	Acorus tatarinowii	Ata	Acoraceae	MEAYTVKVEELRPAAGDKPSAGPVYRCIYAKDGLLELAAGVQAPWEFFSLSAKRYPHNQMLGHREIVDGKVGAYVWQTYEEAHDKAIRIGSAIRSCGVNPGDHCGIYGSNCPEWVIAMEACNAHGIPYVPLYDTLGAHAVEFIINHAEVSIAFVQENKIQSMLTYLPSCATYLKTIVSFGKVTSEQKIEAEEAGVSCFSWAEFASMGTSNHRLPQKKRTDICTIMYTSGTTGDPKGVILTNEAIMAEFMTTEHLLLETDKVVTEEDTYFSFLPLAHVFDQIIENYCISKGASIGFWRGDVRYLLEDIQKLKPTLFCGVPRVYDRIYTGINDKIASGGTISRKLFQFAYDYKLQNLKKGFKQDQASPFFDKLIFNKIKQSLGGRLRIMLSGSAPLPKHVE…
ATA3.780	Acorus tatarinowii	Ata	Acoraceae	MATKRYIVEVEKAKPEREGKPSAGPAYRSLFAKDGFPEPVEGMETCWDVFRMSVERCPENRMLGRREVVNGKPGDYDWMTYKQVYDVVMRVGNSIRSCGVSQGGRCGIYGANCTEWIMSMEACNAHGIYCVPLYDTLGAGAVEFIICHAEVSIAFVEEKKIAEVLKTCPKSTEFLKTLVSFGKVAPEQKEEAEEFGLAIYSWDEFLTLGDYQQFDLPVTKKDGISTIMYTSGTTGDPKGVLISHESIITLIAGVKQLLSSVNEQLDFKDVYLSYLPLAHIFDRVIEELFISIGASIGFWRGDVKLLVEDIGMLKPTIFCAVPRVLDRIYAGLKDKISAGGFLKNTMFNLAFSYKQYHMEKGRKHDEASPICDKVVFHKVKQGLGGNVRLILSGAAPLAT…
ATA3.803	Acorus tatarinowii	Ata	Acoraceae	MATKRYVVEVEKAKPEREGKPSAGPAYRSLFAKDGFPEPVEGMETCWDVFRMSVERCPENRMLGRREVVNGKPGDYDWMTYKQVYDVVMRVGNSIRSCGVSQGGRCGIYGANCTEWIMSMEACNAHGIYCVPLYDTLGAGAVEFIICHAEVSIAFVEEKKIAEVLKTCPKSTEFLKTLVSFGKVAPEQKEEAEEFGLAIYSWDEFLTLGDYQQFDLPVTKKDGISTIMYTSGTTGDPKGVLISHESIITLIAGVKQLLSSVNEQLDFKDVYLSYLPLAHIFDRVIEELFISIGASIGFWRGDVKLLVEDIGMLKPTIFCAVPRVLDRIYAGLKDKISAGGFLKNTMFNLAFSYKQYHMEKGRKHDEASPICDKVVFHKVKQGLGGNVRLILSGAAPLAT…
ATA7.1471	Acorus tatarinowii	Ata	Acoraceae	MGGVDSYTTVGIVAAIVAVAVPLLVLAVGKRKAVKRRAVPVDVGGEPGFAMRNAGFDSLVEVPWEGATTMAALFEQSCEKHREHRFLGTRSLIGREFLEGKEGKKFEKVHFGEYRWRSYGESFKSACDFASGLAGLGCGGGGGGDDCRAAIFSETRAEWFIAFQGCFRQNITVVTIYASLGEEALIHSLNETKVSTLICDAKQLKKLAAISSSLESIKRVIYFEEEGISLDSDVSEINSLWKVLSFSEVERLGKESPAQPNLPSSSDTAVIMYTSGSTGMPKGVMITHGNIVAIAAAVMTIIPKIGPGDMYLAYLPLAHVFELAAETVMISAGCAMGYGSPLTLTDSSNKIKKGTKGDASVLHPTLMAAVPAILDRVRDGVLKKVEEKGGLSKKLFNFA…
ATA9.382	Acorus tatarinowii	Ata	Acoraceae	KNPPVFPTPLFHRLLRPPLINHPRKPQKSNFLGFPKLCSSLSTIPRMNPYFVGILVPFVVSLMMRKSENTKHRGLPVDVGGERGYAIRNYRFTSPVETAWEGISTLAELFEQSCKKYAFKRLLGTRQLISREMEATADGRSFEKLHLGSYEWLNYGQAFEVVCNFSSGLVALGHGRRERAAIFADTRAEWLIALQGCFRRNITVVTIYASLGEEALAHSLNETEVTTVICGHRELKKLGDISGQLDTVKRVIYMNDEGASVEVELTEKRTNWKLVSFMDVQRLGQESPVDADLPVSADIAVIMYTSGSTGMPKGVMMSHGNVLATLSAVMTIVPGLGSKDVYMAYLPLAHILELAAESVMLAVGCAIGYGSPLTLTDTSNKIKKGTKGDASVLGPTLMT…
ATA9.431	Acorus tatarinowii	Ata	Acoraceae	KNPPVFPTPLFHRLLRPPLINHPRKPQKSNFLGFPKLCSSLSTIPRMNPYFVGILVPFVVSLMMRKSKNTKHRGLPVDVGGERGYAIRNYRFTSPVETAWEGISTLAELFEQSCKKYAFKRLLGTRQLISREMEATADGRSFEKLHLGSYEWLNYGQAFEVVCNFSSGLVALGHGRRERAAIFADTRAEWLIALQGCFRRNITVVTIYASLGEEALAHSLNETEVTTVICGHRELKKLGDISGQLDTVKRVIYMNDEGASVEVELTENRTNWKLVSFMDVQRLGQESPVDADLPVSADIAVIMYTSGSTGMPKGVMMSHGNVLATLSAVMTIVPGLGSKDVYMAYLPLAHILELAAESVMLAVGCAIGYGSPLTLTDTSNKIKKGTKGDASVLGPTLMT…
Adc04605	Adiantum capillus-veneris	Aca	Pteridaceae	MGDSCPLAGANVAPSSQLSTSNELPLASAPLSFYANWVVMGASEPVSLQNLKYYNCKMEEGKEGSDGKPSVGPVYRSILSKDGFPPPPPGIDTCWDVFSVSVKRNPDNKLLGWRKVADGKAGPYSWLTYQQVYDQAIKIGSAMRTCGIKPMDKCGVYGGNCPEWAISMEACNGHSISCVPLYDTLGANAIEFIIKHAEIPIAFVQEAKLPEILISLPNCSEFLKIVVSFGSVTEQQKSEIESYGVKSFSWKEFLDLGANNPVELTPPRGFDICTIMYTSGTTGEPKGVLLTHESVSLMIGAVDFWLLHFEEKMTPDDSYLSFLPLAHIFDRIIEEYFIYRGASIGYWRGDPKLLMEDLQELKPSLFAGVPKVFDRIYGGAQRWLSGAPLALRMLFSACY…
Adc06387	Adiantum capillus-veneris	Aca	Pteridaceae	MLGHRTKQGDIVGDYIWQTYKEVYDTVVAVGSAMRTSGLDPKARCGVYGSNCPEWLIAMEACNGHSIYCVPLYDSLGPDAVEYIVGHAEVSLAFVYVAKMSAILECLPKCADYLKTIVSFGELTEEQRKEAQGFNVIAYSWTEFVNLGMNNPVDLIPPKKEDISTIMYTSGTTGEPKGVLLTHENITDVIDGVDRLLASLGEKMTDKDVYFSFLPLAHIFDRLIEEYSVRSGAAIGFWQGDVKLVLEDVGALKPTIFAGVPRVYDRVYAGALQKVSASGFLKKKIFDLGYRYKLGRMLRGIRQENASPFFDNLAFSKIKQGLGGHVRILFSGAAPLAMHVEEFLRVTTCALAVQGYGLTETCAASFVSVPDVMSMMGTVGVPLPNIEVCLESVPELGYD…
Adc09835	Adiantum capillus-veneris	Aca	Pteridaceae	MSKVKGQKDLKVRGVTVEVGGEPGLTKRSHRFLKLVETPWEGAVTLAALYEQSCQKNSTLPAFGTRMLLKKEAEVSEDGRTFDKLTLGEYEWITFHEGLEQASNFASGLMAIGHGGGEHCAIFAETRADWFIALQGCFRQSLTVVTVYASLGEEALVHSLNETEVTTVICDHKQMRKLIDISSQLNTVRRVILLEDHEDKSQLVIPETITWRAASFTEVKDLGKSNPVDARMPAPADVAVIMYTSGSTGLPKGVIITHGNMVATVAGVMCLIPELSSSDRYLAYLPLAHVLELAAECTLSAAGAAIGYGSPLTLTDTSNKVKKGTKGDAAELKPTLLTAVPAILDRVRDGVRKMVEKKGGSTKTLFDLAYKRCLNGFQGTGAGTLEKRFWSTLVFKKVR…
Adc10022	Adiantum capillus-veneris	Aca	Pteridaceae	MKERGVTVEAGGDPGVTKRNHRFPTLLETPWEGAVTLAALFEQACGKHSARPALGTRQFIKKEAEISADGKSFEKLTLGKYEWISFKDAFEQASSFASGLVAIGHEKSEKCAIFAETRADWFIALQGCFRQSLTVVTMYASLGEDAVAHSLNETEVTTVICDHKQFKKLMDVNMHINTVKRVVLMDDLEGASQESCPDSVTWKLTSFGEVKELGKQQPVPATLPVPTDIAVIMYTSGSTGMPKGVMMTHGNMVATVAGVSQLIPNIGPTDRYLAYLPLAHVLELAGECVVSAAGSGLGYGSPLTLTDNSSKIKKGTKGDATELKPTLLTAVPAILDRVRDGVRKMVDSKGGLAKTLFDTAYRRSLIALEGSGSVIWGLEKRFWGTIIFKKVRAILGGSV…
Adc14963	Adiantum capillus-veneris	Aca	Pteridaceae	MGPVFVGILLPVVLGFIMKARSGKKERGLTVEVGGEPGLTKRNQRFEQLVETPWDGANTLADLFEQACKMHPTQKLLGTRELVKKELESSSDGRSFEKLTLGSYTWLSYEEAFKQACNFASGIVALGHQSGEKCAIFSETRADWFIALQGCLRHNFSVVTIYASLGEDALVHSLNETEVTTVICDQKQMKKVTDLAQSLNSVKRVIYMSELGEKAEPSVASVASSWTIASFAEVKSLGQKSPVQPDLPSAESVAVIMYTSGSTGLPKGVMMTHGNMVATVAGVSKVVPEIGLKDVYLAYLPLAHVLELAAECTMCASGAAIGYGSPLTLTDTSSKTKKGTKGDASELSPTLMTAVPAILDRVRDGVRKTVDAKGGLPKRLFNIAYHRRLTAIEGSWFGA…
Adc16602	Adiantum capillus-veneris	Aca	Pteridaceae	MGTLFVSILLPVILAFILKALLHKKERGATVKVGGEPGLTKRNHRFEKLVERPWEGATTVAHVFEQACKMHGPEKFLGTRRLIKRELEPASDGRSFEKLTLGSYEWLSFAEAFEQACNFASGLVALGHRKGERCAIFAETRADWFIALQGCFRLNLSVVTVYASLGEDALVHSLNETEVKTVICDQKQLKKVIDVGQKLESVKRVIYMHEVGETREPSVSNAPTSWSIASLKEVKILGQVSLVQPDLPASGDVAVIMYTSGSTGLPKGVMITHENIVATSAGVGKIVPNLGLKDIYVAYLPLAHIMELTAECTVCAYGAAIGYGSPLTLIDSSSKIKKGTKGDLSELSPTLLTAVPAILDRIRDGVRKTVDSKVGLPKRLFYLAYQRRLAAMEGSWFGA…
Adc20679	Adiantum capillus-veneris	Aca	Pteridaceae	MTYGEAGTARAAIGSGLLQHGITKGSRIGLYFINRPEWIITEHACSSYSFVSVPLYDTLGPDAVKFIINHAETPCVFCTPDKLQTLLNCITETCSVRLVVVVGGNDLLVPLLPSKPGVEIISFSRLDAQGRSNVKPFVPPQADDIATICYTSGTTGTPKGAVLSHGNLLANVAGSCLGYPIYSTDIYISYLPLAHIYERANVIAMTTKGAAIGFYQGDVMNLMDDMGVLRPTLFASVPRLYNRIYDGITAAVRTSGGLRERLFNVAYNAKKQAIESGKSPSPLWDRLVFNKIQARLGGRVRMMFSGASPLSPEVLDFLRICFGGIINEGYGMTETACVISAGDPGDNTSGHVGSPNPACEVKLVDVPEMNYTYSDKPYPRGEICVRGPIIFKGYYRDEV…
Adc20689	Adiantum capillus-veneris	Aca	Pteridaceae	MNMESDSPSRHRFQVMNAHLQPMPPAKEGYSVVLPEKLSAGNWNVFRSARSPLQLVDHFPDHPEIRTLHDNFLNSIKEFQDLKYLGSRIREDGSVGEYKWTTYGEAGIARAAIGSGLLQHGITKGSRIGLYFINRPEWIITEHACSAYSFISVPLYDTLGPDAVKFIINHAETPCVFCTPDKLQTLLNCMTETCSVRLVVVVGGNDLLVPLLPSKPGVEIISFSRLDAQGRSDVKPFVPPQADDIATICYTSGTTGTPKGAVLSHGNLLANIAGSFLCYPIYSTDIYISYLPLAHIYERANVIGMTTKGGAIGFYQGDVMKLMDDMGVLRPTLFASVPRLYNRIYDGITAAVRTSGGLQERLFNVAYNAKKQAIESGKSPSPLWDRLVFNKIQARLGGR…
Adc32055	Adiantum capillus-veneris	Aca	Pteridaceae	MADWRRGCYIEQVEPSRTSSDDRPSVGPVYRSVFASSSSPSDASNLETCWDLFSESVKRCPNNRMLGHRTKQGDIVGDYIWQTYKEVYDTVVAVGSAMRTSGLDPKARCGVYGSNCPEWLIAMEACNGHSIYCVPLYDSLGPDAVEYIVGHAEVSLAFVYVAKMSAILECLPKCADYLKTIVSFGELTEEQRKEAQGFNVIAYSWTEFVNLGMNNPVDLIPPKKEDISTIMYTSGTTGEPKGVLLTHENITDVIDGVDRLLASLGEKMTDKDVYFSFLPLAHIFDRLIEEYSVRSGAAIGFWQGDVKLVLEDVGALKPTIFAGVPRVYDRVYAGALQKVSASGFLKKKIFDLGYRYKLGRMLRGIRQENASPFFDNLAFSKIKQGLGGHVRILFSGAAP…
EVM0009522	Aegilops bicornis	Abi	Poaceae	MIMATITGENPNMSILQRLTTSDLPLVKEYGLPGVIGALLLAIVIPIMLSSMFSKKVKKRAVQVDVGGEAGLAMRNSRFSSLIQVPWEGATTMAALFEMASKKYTQHRCLGTRKLISSEFIEAADGRKFEKLHLGEYQWNSYAEAFKRACNFASGLIKMGHQLDSRAAIFSDTRAEWIIAAQGCFRQNLTVVTIYASLGEDALVHSLNETQVSTLICDSKQLKKLPAVSSKLHSLKHVIYIEDEPVEADTLNQLKHLTTLSFNAVEELGKTSDADARLPTSTDTAVIMYTSGSTGLPKGVMITHGNMVATIAAVRTIIPNLGTSDVYLAYLPLAHVFELAAESVMLASGVAIGYGSALTMTDASNKIKKGTKGDVSVLKPTLMISVPAILDRIRDAVFK…
EVM0015323	Aegilops bicornis	Abi	Poaceae	MAEMQHVVKVEEGRPAADGRPSVGPTYRSAFARDGFPAPVDGLDSCYDIFRMAVEKYPNNRMLGHRAIVDGKAGAYVWRTYKEVFDIANKIGNSIRSCGLTKGSRCGIYGANSPEWIITMEACNAHGVYCVPLYDTLGAGAIEFILCHAEVEIAFAEEKKVMELLKTFPKSTEFLKTIVSFGKVTQEQKEEVSKYGLSIYSWDEFISLAGDQEFDLPVNQRTDICTIMYTSGTTGDPKGVLISNASIICLIAGVDRLLNSVNERLEETDVYMSYLPLAHIFDRVVEELFMFHGASIGFWRGDVKLLVEDIGTLKPTILCAVPRVLDRIFSGLQAKISAGGFIKSTMFNLAYKFKQFRMMRGAKHNEAAAICDKVVFSKVKEGLGGNVRVILSGAAPLAT…
EVM0015483	Aegilops bicornis	Abi	Poaceae	MIMAKINGENPNMSILQRLTTSDLPLVKEYGLPGVIGALLLAIVIPILLSSMLSKKVKKRAVQVDVGGEAGLAMRNSRFSSLIQVPWEGATTMAALFEMASKKYTQHRCLGTRKLISSEFIEAADGRKFEKLHLGEYQWNSYAEAFKRACNFASGLIKMGHQLDSRAAIFSDTRAEWIIAAQGCFRQNLTVVTIYASLGEDALVHSLNETQVSTLICDSKQLKKLPAVSSKLHSLKHVIYIEDEPVEADTLNQLKHLTTLSFNAVEELGKTSHADARLPSSTDTAVIMYTSGSTGLPKGVMITHGNMVATIAAVRTIIPNLGTSDVYLAYLPLAHVFELAAESVMLASGVAIGYGSALTMTDASNKIKKGTKGDVSVLKPTLMISVPAILDRIRDAVFK…
EVM0022580	Aegilops bicornis	Abi	Poaceae	MNPYFIGFVIPFVASLMLTKRKAEKKRGLPVDVGGEPGYAIRNYRSEQPVETHWEGIFTLAELFEQSCKQYAYMPLHGTRKLISRETEVAADGRSFEKLHLGEYEWKTYIEAFKAVCNFSSGLIQIGHLKDEHVAIFADTRAEWQIALQACFRQNITVVTIYASLGEGALCHSLNETEATTVICGRKELKKLIDINGQLDTLKHVVYINEEGVSSEVSLAKQCTNWRVESFEEVERLGLETPIEANLPLPSDTAVIMYTSGSTGMPKGVMMSHRNVLATASAVMTIVPALGKKDVYLAYLPLAHILELAAETIISAVGASIGYGSPLTLTDTSNKIKRGTQGDASALKPTLMTAVPAILDRVRDGVRKNVDAKGGAAKKLFDIAYSRRLAAVNGSWFGA…
EVM0027739	Aegilops bicornis	Abi	Poaceae	MADTTRKYLVQVAEGRRRRPRRAARRRPGPSTAAPPAPAGVAARRAGARVMLGHIPAGKYTWVTYKEVYDTVIKVGASIRSCGINKGGRCGIYGGNSPEWVVSMQACNAHGIYCVPLYDTLGAGAIEFILCHAEVEIAFVEEKKIGEVLKTLPNATKFLKTIVSFGKVSPDQKEKVEQNGLSIYSWSEFVLKGDGAEEKYELPPKDKADICTIMYTSGTTGDPKGVLISNKSIITIVSAVDEFLRNSNEQIREDDVYISYLPLAHIFDRVIEEVFIHHGASIGFWRGDVKLLVEDIGELKPTIFCAVPRVLDRIYGGLQDKVSTGGFLKKTLFNVAYKYKQGNMIKGSKHEDAASIFDKLVFTKVKRGLGGRVRVILSGAAPLSNHVEEFLRVVTCSHV…
EVM0036270	Aegilops bicornis	Abi	Poaceae	MAREEEGPAMMDAAERRLRVVSAHLEPQVGATAGLAANPTAGEYAHVQGYSVVLPEKLQTGKWNVYRSAESPLRLINRFPATPDIGTLHDNFVYAVETFTDCRYLGTRVCADGAVGDYKWMTYGEASTSRTAIGSGLIYHGISEGARIGLYFINRPEWIIIDHACAAYSYVSVPLYDTLGPDAVQFIVNHATVETIFCVPQTLSTLLSFLTQMPCVRLIVVVGGDNANTPSTTAAAGVEIITYSRLHSQGKMSSQTYRPPKPEDVATICYTSGTTGTPKGAVLSHENLIANVAGSSLGVKFYPSDVYISYLPLAHIYERANQIALLHYGVAIGFYQGDNLKLMDDLAALRPTVFASVPRLYNRIYSAITNAVKDSGGLKERLFRTAYNAKRQALMNGRN…
EVM0042610	Aegilops bicornis	Abi	Poaceae	MNPYFVGLLVPIAVSLLLQKRRKVEKKRGVPVDVGGEPGYAIRNHRFERPVETHWEGVNTLAELFEHACKEYLYMPLLGTRKLISREIESSPDGRSFEKLHLGEYEWKCYAEAFKSVCNFSSGLVNLGRQDNERVAIFAETQAEWQIALQACFRQNITVVTIYSSLGEEALCHSLNETEVTTVICGRKELKKLIDIGWQLDTVKRVIYINEEGIWAEVSIAQNSTSWSVKSFEEVGKLGAEAPVDANMPLPSDVAVIMYTSGSTGLPKGVMMTHRNVLATLSAVMTIVPELGKKDIYMAYLPLAHILELAAETLMAAVGASIGYGSALTLTDTSSKIKKGTLGDASALRPTLMTAVPAILDRVRDGVRKKVDAKGGVAKKLFDIGYSRRLAAINGSWLG…
EVM0044163	Aegilops bicornis	Abi	Poaceae	MDKTVYTVKVGEATPAAGGRPAAGPVYRSIYAKDGLMRLPQEIHSPWDFFSGAVKKYPKNRMLGRRQVSDGKAGDYVWQTYEQVYQKVIQIGAAIRGFGVKPGAHCAIYGSNCPEWVIAMQACNSQGICYVPLYDTLGQNAVEFILDHAEISIAFMQESRIKSIAAILPECTAHIKAIVSFGDVPIKLKREVEQLGVSCFSWEEFSTMGEEIQELPKKQKDDICTIMYTSGTTGEPKGVIIMNRAIVAGVTTTEHLLQLTDKVVDEYDSYFSYLPLAHIFDQVIGNYCISKGASIGFWQGDIRYLMEDVQVMKPTIFCGVPRVYDRIYTGINQKIQSGGLIAKHLFQYAYNYKLGNLMNGFKQHEASPFFDKIVFSKIKEGLGGRIRLMLSGAAPLPRH…
EVM0058701	Aegilops bicornis	Abi	Poaceae	MEGAKKQVFTIQVEDGKPGKDGRPAVGPVFRNILAKDGFPPLDPDMRTSWDVFRTAAGKYPDNRMLGWRPFKDGVPGPYLWKSYKEVYEEVLQIGSALQQLGVQPGSRVGIYGSNCPQWVVAMQACNGYSIICVPLYDTLGAGAVDYIIDHAEIDVVFIQDKKIKEILSPNCTSATRLKALVAFTSANNEQIKDAEQIGMKVGTSGQPKGVMLSHESHGMYVKGVDLFMDQFEDKMSTEDVFLSFLPLAHILDRMIEEYFFHKGASVGYYHGDLNALRDDLMELKPTLLVGVPRVYEKIYEGILKALADLRPLRRVIFNALYNRKLASMKAGYTQKTASPFADMLAFRKVKARLGGRLRLLISGGAPLSTEIEEFMRVTSCAYFIQGYGLTETLGPSTV…
EVM0059596	Aegilops bicornis	Abi	Poaceae	MDATERRLRAVSAHLQPEATAARRTSDSLAPNPTAGEYAHVLGYSAVLPEKLQTGKWNVYRSAHSPITLIDRFSDYPDIGTLHDNFVNAVETFRDCRYLGTRVHSDGTIGDYKWMTYGEAGTSRTAIGSGLICHGIPKGARVGLYFINRPEWTIVDNACSAYSYVSVPLYDTLGPDAVQFIVNHASVEAIFCVPETLSTLLSFITQMPCVRLIVVVGGVDENMPSSPAAAGMEIITYSMLHRQGHMSPQPFRPPKPEDVATICYTSGTTGTPKGAVLSHANFIANVAGQDLGVKFYPSDVYISYLPLSHIYERTNQIWLVHRGAAVGFYQGDNLKLMDDLNTLKPTVFASVPRLYNKIYAAITNAVKESGGLKERLFHAAYNAKRQAIINGRNPSPVWD…
THS.01G0284820	Aegiceras corniculatum	Aco-E	Primulaceae	MESPAHRRLSSIHSHLSSAAGHHSLPPLLQPNPTAGEFFLDQGYSVALPEKLQTGKWNVYRSARSPLKLVKTFVDNPEIGTCHDNFVRSTEVFRDCNYLGTRIRPDGTVGQYEWITYEEAGTTRTAIGSGLVCNGIPKASGACVGLYFINRPEWIIVDHACSAYSYISVPLYDTLGPDAVWYIVNHATIQAVFCVSQTLNILLSSLAKMPSVRLIVVVGGIEEQMPSIPSGSGVQVKSYSKLLNEGLSSPQPFRPPKPDDIATICYTSGTTGTPKGAVLSHGNLIANVAGSIIPVKFSPSDVYISYLPLAHIFERASVTSNAYFGIAVGFYQGDNMKLVEDIALLRPTIFCSVPRLYNRIYNSIMNTVKTSGAMKQRIFAAAFNAKKQALLNGLSFMII…
THS.02G0306630	Aegiceras corniculatum	Aco-E	Primulaceae	MAEKRFVIEVEPAKNAAEGRPSMGPVYRSIFAKDGFPPPIPGMDSCWDIFRMSVGKYPHSRMLGTREIVDGKAGKYTWLTYKEVYDTVIKVGNSMRSCGIDTGKRCGIYGANCAEWVMSMEACNAHGVYCVPLYDSLGAGAVEFIILHAEVEIAFVEEKKITELLKSFPNAAKYLKTIVSFGSVTPEQREAFQKFETAVYTWKEFLLLGEGKQFDLPIKSKHDICTIMYTSGTTGDPKGVMISNNSIVVLIAGVNRFLSSVNEALTEKDVYLSYLPLAHIFDRVIEECFISHGAQLGFWRGDVKLLVEDIGELKPTVFCAVPRVLDRIYAGLQQKISAGGFLKNTLFKFAYSYKHHNLKNGKTYLEAAPLCDKIVFKKVKDGLGGKVRLILSGAAPLAT…
THS.03G0072920	Aegiceras corniculatum	Aco-E	Primulaceae	MAEKKFVFEVEKGKHATEGKPSVGPVYRNVVAKDGFRQIPTGTESCWDIFRISVEKYPENPMLGEREIVDGKAGRYVWLSYNEVYNLVLKVGASIRSIGVVQGARCGIYGVNCVKWVLSMQSVNIFTIDLELTTRVCFGSLFQACNAYGFQCVPLYDTLGMQLSILREHGGVFGYEHECGRERWNTLSITLRFQSHLQQKLKFHRLTFDYIIFIGKMVLKTLPSTIKHLKSKGFLNFFFFFWVSLHVLSLLLVNFTSIVSFTAALVSFGKVMAEQKSVAKSLGLALYSWDDFLLLGKDKHFDVPVKRKTDICTIMYTSGTTGEPKGVLLSNESILSIISGVSHSLESMHKEFEDKDVYLSYLPLAHIFDRVIEELIISAGASIGYWQGDVKLLMEDIKE…
THS.04G0211820	Aegiceras corniculatum	Aco-E	Primulaceae	MKMFAAKVEEGKKGRDGEPSVGPIFCNLVAKNGFPPRDPDIHTVWDVFRVSAEKYPGNKMLGWRDHVNGKFGPYRWKTYGDVFEEVMHISSALWRSGAKPGAKVGIYGVNCPQWTIAMEACSAQSFVCVPLYDTLGPDAVNYIIGHAEIDFVFVQDKKVKELLKPECANAKRIKLIVCFSAMTEEERNKTSSIGAKPYSWNEFLQMGKECPVEHHPPQPSEFCTIMYTSGTSGFPKGVMLTHDNITTNIRGVDLFMEQFEDKMTVDDVYISFLPLAHILDRIIEEYFFHKGASVGYYHGDLNALGEDLMELKPTFLAGVIKALDELNPLRRAAFNYLYQRKLSAMRQGFKHTEASPLADLLAFRKDKIKLKIFQDILSINRAGDNVKAKLGGRIRLIIS…
THS.06G0312460	Aegiceras corniculatum	Aco-E	Primulaceae	MSVYIVKVGGSSPATGDRPSAGEVFRCIYAKDGLLELPAGIHSPWDFFCESVKRNPKNPMLGRREVIDSKAGPYVWLTYEDVYNSVLRIGSGIRGRGVNPGDRCGIYGTNCPEWIISMEACNSHGITCVPLYDSLGANAVEFIINHAEVSIAFVQENKIPAILTCLPKCTSYLKTIVSFGGISNSQKGEAERLGVNIYSWKEFSLLESLDHELPPRERSEICTIMYTSGTMGEPKGVILTNEAIATMILSTDHMLKETDKEGSEDDSYFSFLPLAHVYDQIIENYCIYKGASIGFWQGDIRYLMADLIELKPTIFCGVPRIFDRIYAGTMDKINAGGALRKAFFQYAYNYKLRNMEKGLKQDEAASLLDKLVFDKIKQGLGGRVRLMLSGAAPLPRHVE…
THS.08G0132090	Aegiceras corniculatum	Aco-E	Primulaceae	MTKLTYAPNPIVVGVLISREFLVHMHWLQHALEIGMHMSCARKQGFSIALPEKLQMGKWNVYRSARFPLKLVSRFIDNPEISTLHENFVRSTEVFRDYKYLGTRIRGDGTVGEYKWMTYEEVGTARTAIGSGLVYHGISKASLDAVRYIINHATIQAIFCVPETLNILLSFSIEMQSVRLIVVVGGNDEQLQSLPSKTGVQVVSYSKLLSEGLSSPQPFFPPTPDDIATICYTSGTTGTPKGAVLSHGNLIANVAGIITSIKFYPSDVYISYLPLAHIYERANVTLNAYFGTAVGFYQGDNLKLFDDIALLRPTIFCSVPRLYNRIYASIINAVKKSGAMRQRIFNFAYDAKKQAILTGKSPSPMWDRLVFNKIKGKLGGRVRYMASGASPLSPVVMDF…
THS.09G0341520	Aegiceras corniculatum	Aco-E	Primulaceae	MADCVYASVFKNRGSYAIVGTIVIAVLIPLSLAMLFVGKKKPKLRGVPVQVSGEPGLTMRNAKFSELVEVPWEGATTSAALFERSCKKHARERCTGTRTLISRDFVTASDGRKFEKLHLGEYQWETYGQVFDRACNFASGLVNLGHDVDTRVAIFSDTRAEWLISFQGCFRQSITVVTIYSSLGEDALIHSLNETQVTTLICDSKQLKKLAAISSNLKTIKNIIYFADDTGSDSNSSVDTSPWTVTSFVEVEKLGKSSPVQPRLPIKKDVAVVMYTSGSTGLPKGVMITHGNLVATAAAVMTVIPNLGTEDVYFAYLPLAHVFELAAETVMLTAGSAIGYGSALTFTDASNKIKKGTKGDVSELKPTLMTAVPAILDRVRDGVFKKVDEERGFAKKLFG…
THS.14G0361130	Aegiceras corniculatum	Aco-E	Primulaceae	MENENAQGLNEMRECLKYRKVENIYKIITDEVAISGVIVYGRSAQSPLKLVTRFPNHPEIGTLHDNFVYKWMTYGEAGTARLAVGSGLRNNGLTSGARIGLYFINRPEWLIVDHACSAYSYISVPLYDTLGEIPCKCVSPSSSQEAVKFIVNHAEIQAIFCVPDTLNSILSFLSEISSVRLIVVVGGIDEYLPLLPPTAGVKLMSYSKLVNQGRSSSQPFCPPKPEDTATICYTSGTTGTPKGVVLTHGSMIASCAGNSITQTFNSSDIYISYLPLAHIYERANQILSLYYGCAVGFYQGDNLKLMDDLAVLRPTVFCSVPRLYNRIYDGISKAIKTSGALKERLFNAAYNSKKQAIMTGRKPSPVWDRLVFNKIKARLGGRVRFLGSGASPLSADIME…
THS.16G0376510	Aegiceras corniculatum	Aco-E	Primulaceae	MAEKRFVIEVEPAKAEAEGRPSRGPVCRSIFAKNGFPPPIPGMDSCWDIFRMSVEKYPESRMLGTREIVNGKAGKYKWLTYSEVYDVVVKIGNSMRSCGIDTGKRCGIYGANCAEWIMSMEACNAHGVYCVPLYDTLGAGAVEFIILHAEVEIAFVEEKKIPELLKSFPSAAKYLKTIVSFGLVTPEQREACQKFELAVYTWSEFLLLGEGKQYDLPVKSKNDICTIMYTSGTTGDPKGVMISNNSIVVLIAGVNHVLESVHEALNEKDVYLSYLPLAHIFDRVIEECFISHGASIGFWRGDVKLLVEDIGELKPTVFCAVPRVLDRIYTGLQQKISAGGFLKNAMFNLAYAYKHHNLKNGSKYFEAAPLCDKVVFSKVVKDGLGGKVRFILSGAAPLA…
THS.18G0273200	Aegiceras corniculatum	Aco-E	Primulaceae	MSVYIISAIVPLIITILLRNSKKEKKRGLLTDVGGEPGYAIRNYRFTSPLTTSWEGISTLAELFEQACKQHQNKRLLGTRKFVSREMEKGGDGRSFEKLHLGDYEWLSYGQAFEAVCNFGSGLAQLGHKREERVAIFADTRAEWFIGLQGCFRRNVTVVTIYASLGEEALCHSLNETEVTTVICGSKEMKKLLDISGQLDTVKRVICMDNDILSSNSLVESSSWTITSFSDLQKLGRENPVDADLPVAADVAVIMYTSGSTGLPKGVMMTHGNVLSTVSGVMTIVPGLGTKDVYLAYLPLAHILELVAENLIAAVGSSIGYGSPLTLTDTSNKIKRGTKGDASVLMPTVMAAVPAILDRVRDGVLKKVNSAGGFSKKLFDLSYSRRLSAINGSCQDCFI…
THS.23G0378780	Aegiceras corniculatum	Aco-E	Primulaceae	MGEKRFLIEVEPAKLAKNGRPSMGPAYLHSNRFISCVGLQYRYYYYYYCSPATACHSEVYFSCYSIAVEKYPDNQMLGSRELVNGKPGKYVWKTYREVFDLVLKLGNSIRSCGVELGGRCGIYGANSSEWIISMEACNALGLYCVPLYDTLGAGAVEFIINHAEISLAFVEEKKIPELLKAFPGATKYLRTIVSFGKVTQEHRDQVEKFGLAIYSWHEFFSVGDNKYYDLPEKKRSDICTIMYTSGTTGDPKGVMISNNSITTLVGGVDRVLESVNIGLSEKDVYLSYLPLAHIFDRAIEECFISHGAAIGFWRGDVRLLTEDIGKLKPTVMITVPRVMDRIYSGLQQKIASGGYLKNTMFNLAYSYKLRNMKYGHKHEEASPLSDKIVFSKVKEGLGG…
g109717	Allium cepa	Ace	Amaryllidaceae	MEKFTIKVEEGKDRSKEGELSVGPVYRNALAKDGFPPLDPHMTTSWDVFNVAAQKYQGNRMLGWREFIDGKAGPYKWKTYKEIYDEVVQVGSALLHLGAKPGSRIGIYGINCPQWIVAMEACNGFSFVCVPLYDTLGSGAVDYIVGHAEIDFVFLQDKKVKQILSSESPSNKRLKSIISFNSITKEQNDEAISQGMEAYSWNDFLKMGKEFIREPIPPRPLDICTIMYTSGTSGQPKGVILTHESHATFVHGVDLYMEQFEDKMTVDDVYLSFLPLAHILDRVIEEYFFHKGASVGFYQGNINVLRDDINELKPTLLAGVPRVFERIHEGILKAVSELLPHRRLIFWFLYKRKLSWMNWGYKHKKASPLADLLAFRKIKARLGGRIRLIISGGAPLSTD…
g339570	Allium cepa	Ace	Amaryllidaceae	MNPNNPSAYTGSNNLRPFIPPKPEDVATICYTSGTTGTPKGAVLTHANLIANAAGTCENFKFLSSDSYISYLPLAHIYERINQIALSHFGVASGFYQGDTLKLMDDLAVLRPTLFASVPRLFNRIYAGITNAVKQSGGIRERLFNVAFNAKLQAMSNGETPSSIWDKLVFNKIKEKLGGRVRLMTSGASPLSPEVMAFLKVCFGCEVLEGYGMTETSCVIATMNVGDNLTGHVGSPNLACEIKLVDVPDMNYTSDDKPYPRGEICVRGPIVFKGYYKDEVQTKEVIDEEGWLHTGDIGLWLPGGQLKIIDRKKNIFKLTQGEYIAPEKIENVYAKCRFVAQCFVYGDSFNSWLVAIVVVEQGVLRAWAESEGIKASLFPSKYQLFIFNAQNNLFLEQV*
g348521	Allium cepa	Ace	Amaryllidaceae	MVSLRLFLDFNAAGTSSGVGAIEFIICHAEVEIVFVEEKNIGEGKSNELDLPVNESTDICTIMYTSGTTGDPKGVMITNESIITLISGVKRLLNCTNDQMRQDDVYISYLPLAHIFDRVLEELSIFTGASIGFWQGDPKILIEDIKELKPSIFCAVPRVLDRIYTEEKVKSRAEQWDLGPEEYLWPLPSPTIEGFPSRPPPPTTSLNSESKRDGVAEMHKIVHRTVEEEVLQYGLEEVVMTVLKEDGGFVSVKMAGVMVGVVFESVQAVFTVKWWRTIQWVVWMMGAVSVIQG*
g41260	Allium cepa	Ace	Amaryllidaceae	MSYDHNSAYSDIDYAFPLYNSMYISPTKVTPSSYPSLNVNASPTYYTGFPPEGKKAKCTIELKSSSLSNKVDEIHHYQQEMIVVKREMIHIHFASVGPTYRSIFAKDGFPPPIPGLQCCWDIFRMAVENYPRNRMLGRREIIDGEAGKYVWLTYKEAYDIVMKLSTSIQSCRVQKGGRCGIFGINCPEWVMSMEACNALGIFRVPLYDTLGVGAIEFIICHAEVEIVFVEEKNIGEMRQDGVYISYLPLAHIFDRVLEELSIFTGASIGFWQGDPKILIEDIKELKPSIAVPRVLDRICTGQF*
g446005	Allium cepa	Ace	Amaryllidaceae	MNPYIVGAVVPIVFSLLLRKKSLKKRGIPVDVSGESGYTIRNYRFELPVESLWEGVTTLAELFEYACKNNSDKRLLGTRKLISSEMEVGPGGRTFEKLHLGDYEWLNYKEVYDAVCNFASGLVQIGHHRGERVAIFADTRAEWQIALQGCFRQNITVVTMYASLGEEAICHLLNETEATTVVCGQKELKKLIGISGQLNTVKRVIYINDDGIAKEVSLAENNTQWEITSFSEVEKIGKENPVDANMPMPADIAVIMYTSGSTGLPKGVMMTHRNILATVSAVLTIVPDLGTKDLYLAYLPLAHVLELAAECLMIGVGIAIGYGSPLTLTDTSNKIKKGTHGDATVLGPTIMACVPAILDRVRDGVRKKCDLPKSMSVLLCHIDEPFARGLTKKLFDIAY…
g464884	Allium cepa	Ace	Amaryllidaceae	MVKAIDKKGIPGRVLYCGLPLSFQSLITIYSFPFLLNIDLDYFRIKVLDQRTCVLPWLYIMNPYVVGIFVPIVFSFLFRKKSEKKRGIPIEVSGEPGYTIRNYRSATPIESLWEGVTTLAELFEYACNNFSSKPLLGTRKLIASDMEAGPGGRSFEKLHLGDYEWLIYSQVYDAVCSFASGLVQVGHRRGERVAIFADTRAEWQIALHGCFRRNVTVVTIYASLGDEALCHSLNETEVTTVVCGHKELKKLIGTAGQLKTLKNVIYMNGEGIAKEVSLAEKNTQWVITSFSEVQEMGIKNPVDAEMPISADIAVIMYTSGSTGLPKGVMMTHGNILATVSAVMTIVPNLGSKDVYLAYLPLAHVLELVAECIMVSVGVSIGYGSPLTLTDTSNKIKKGT…
g472145	Allium cepa	Ace	Amaryllidaceae	MFYEIRIHIHFASVGPTYRSIFAKDGFPPPIPGLQCCWDIFRMAVENYPRNRMLGRREIIDGEACNALGIFRVPLYDTLGVGAIEFIICHAEVEIVFVEEKNIGEGKSNELDLPVNESTDICTIMYTSGTTGDPKGVMITNESIITLISGVKRLLNCTNDQMRQDGVYISYLPLAHIFDRVLEELSIFTGASIGFWQGDPKILIEDIKELKPSIAVPRVLDRICTGQF*
g494720	Allium cepa	Ace	Amaryllidaceae	MKYLIEVEKGIPASDGRPSVGPTYRSIFAKDGFPQPIEGLDSCWDIFRLTVEKYPQNRMLGRREFVDGKAGKYVWMTYKEVYDVVMKLVASMNSCGIGKEGRCGIFGANCPEWIMSMEACNALGSYCVPLYDTLGSGAVEYVLCHAEVSIVFVEEKKMGELLKTFPKSTEFVKTIVSFSNVPAEQREAVEKLGIVIYSWDEFLLLGGNQQVDLPKNNKTDICTIMYTSGTTGDPKGVMISNESITTLIAGVIRFLSSVNEALIQSDVYLSYLPLAHIFDRVIEECFIFTGASIGFWRGDVKLLVEDIGELKPTVFCAVPRVLDRIYTGLRSKISSGGLLKNTLFNVAYKYKHYNMTKGSKHDEAASIFDKIVFSKVKEGLGGKVRLILSGAAPLSAHVE…
g73402	Allium cepa	Ace	Amaryllidaceae	MEYLIEVEKGKESFNGHPSVGPTYRSIFAKDGFPPPVPGLQCCWDIFRMAVENYPGNRMLGRREIIDGKAGKYVWLTYKEAYDIVMKLSTSIQSCRVQKGGRCGIFGINCPEWVMSMEACNALGIFCVPLYDTLGAGAIEFIICHAEVEIVFVEEKKIGEVLQTLPNSTKYLKTIVSFGKVNRVQKETAEKFGLAIFSWDDFLLLGKSNKLDLPVNESTDICTIMYTSGTTGDPKGVMITNESIITLISGVKRLLNCTNDQMRQDDVYISYLPLAHIFDRVLEELSIFTGASIGFWQGDPKILIEDIKELKPSIFCAVPRVLDRIYTGLQSKISSGGLVKNALFNIAYKYKLFNMIRGSKHEEAAPICDKIVFKKVKEGLGGNIRLILSGAAPLATHVE…
g74120	Allium cepa	Ace	Amaryllidaceae	MEVYSVKVEEFRPASDGRPSAGPVYRSVYAKDGLLEPPSEIDCPWDFFSGSVKRCPENSMLGHREVIDGKASPYIWTTYASAYETATKIGSAIANHGVNQGDRCGIYGSNCPEWVITMLACNSRGICYVPLYDSLGPNAVEFIVNHAEISIAFVQEDKINAILTCLAKCSTYLKTIVSFGAVTDKQKDEAGKNGVSCYSWEEFYSSSEASENQKLPTKQKEDICTIMYTSGTTGEPKGVILRNKALVAEVMTTEHLLFETDEAINEHDIHFSFLPLAHIFDQVMENYCIYKGASIGFWRGDVRYLMEDIQELKPTLFCAVPRVFERIYTGIQQKIAYGGAISKRLFQFAYDYKLKNLNMGLKQDKASPLFDRLVFSKIKQGLGGRVRLMLSGAAPLPKH…
g99158	Allium cepa	Ace	Amaryllidaceae	MESAAHRRLSAIAGHLLLPRPSDHDQQLSINETAAEFFHGQGYSVVLPEKLQNGKWNVYRSARSPLKLVSRYPQQPDIATLHDNFEYAVEAFRDYKYLGTRVRSDGTVGEYTWMTYGEVGSSRSGIGSGLIFHGIPKGACIGLYFINRPEWIIVDHACSAYSYVSVPLYDTLGPDAVSYIVNHAAVQVIFCVPQTLSSLLSFLSKMTSVRLIVVVGGNENNIPSISSTGVKVITFTKLLDQGLNNIQPHVHPKPENVATICYTSGTTGTPKGAVLTHANLIANAAGSSLCFKFYPSDIYISYLPLAHIYERVNQIAMVHYGVSVGFYQGDNLKLMDDMAVLRPTLFSSVPRLYNRIYASITNAVKQSGGLKEKLFNAAYNSKMQAISNGKSPSPIWDRI…
Aspi01Gene16145	Alsophila spinulosa	Asp	Cyatheaceae	MYEQQIMELSMGSKKRTQGGMRWRVAPRAASCAAGAQKISTGSHRISVWLQVQLLNCLSETSSVRLVVVVGGNDLLVPLIPSKPGVEIISYSRLEAQGQSNLKPFVPPLAEDIATLCYTSGTTGTPKGAVLSHGNLIANVAGSSIGYTINSTDIYISYLPLAHIYERANVIGVTSHGAAIGFYQGDVLKLMDDMGVLRPTIFPSVPRLYNRIYDGITAAVRTSGGLREKLFNVAYNAKKQAIERGKTPSPLWDRLVFNKIQARLGGRVRMMFSGASPLSPDVLDFLRICFGGRVSEGYGMTETACVISSCDDGDNTSGHVGSPNPACEVKFADVPEMNYTSDDKPYPRGEICVRGPIVFKGYYKDEVQTREILDEEGWLHTGDIAAWLPGGRLKIIDRF…
Aspi01Gene17242	Alsophila spinulosa	Asp	Cyatheaceae	MTQLVGRSSKRAAQTPAVRSTRRSAQKLATLQDAAQQKQIAVMAALWLPNRSLSGVPRNRFQPFLARVQHLKEIATVKLEDKVHAIGSTHILVQKKWTITITFGIFLPLLLLCITKIRCRKKMKERGVTVEVGGEPGLTKRNHRFLKLVETPWEGAVTLAALFEQSCVKYKTRPALGTRKFITKEVEVGEDGRSFDKFTFGSYVWISFQEAFEQACSFASGLTALGHEKGERCAIFAETRADWFIALQGCFRQSVTVVTMYASLGEEALVHSLNETEVSTVICDRKQFRKLVNVSTHLSTIKRVVLLEDLEDTSEVSLPITVTWTVVSFAKAKDHGKESPIEASLPASTDVAVIMYTSGSTGLPKGVMMTHGNMVATVAGVMEVIPDVGITDRYLAYLP…
Aspi01Gene17472	Alsophila spinulosa	Asp	Cyatheaceae	MLETPENWVSGSEEAVHGVKLAAWEELLLLTRGQDPWSLLEFGRLGGSLTFSQSDRRASGVNVSCMIEEIWQEFCFSRGSAARDLDRGLQEGQSNLKPFVQPISEDIATLCYTSGTTGTPKGAVLSHGNLIANVAGASLCFITNSTDICLSYLPLAHIYERANVISLTSHGAAIGFYQGDVLKLMDDMGVLRPTIFPSVPRLYNRIYDGITAAVRTSGGLRERLFNVAYNAKKQAFERGKTPSPLWDRLVFNKIKARLGGRVRMMLSGASPLSPDVLDFLRICFGGCVSEGYGMTETACVISSCDEGDNTSGHVGSPNPACEVKFVDVPEMNYTSDDKPYPRGEICVRGPIIFKGYYKDEVQTREILDEEGWLHTGDIGAWLPGGRLKIIDRKKNIFKL…
Aspi01Gene19685	Alsophila spinulosa	Asp	Cyatheaceae	MSAQRSIAAAGRIGALKEKEELLAMAKSFLVFLQLLVLWTCCEGEGVVAFNVSSAQQPPSDSGGYRLYVPGGGARARGGGLSYIYYINSCPRAYDIVRERVQFYTQQDPSHAAGILRVFFHDCFVQGCDASVLLKRPVSEQTASPNINSLRTTSFRVIDEIKASLEVACPGVVSCADTLALAARDAVFMVGGPWIPIMTGRKDRPIAASNQTVTANIPDPTQGFSAMKQIFDAKGLNVKDLVALSGGHTIGQTHCRVVDTQLMPSVSNDLSPSFAANLSRICFAPQASTLRSHVTVHLDGMTPNTFDNAYYKNVVMKRAVFHSDAALLDDEEAKSHVHTFARSQAEFFKQFSLSFFKMSQIGVLTTDRGEMKEGQSILAHLNEYSKIFNHVIQHGLNLD…
Aspi01Gene33532	Alsophila spinulosa	Asp	Cyatheaceae	MPTSVDASMVVIEVAKSCKYGEDKEEWCTASAGVDGVAAMEESWRERRMGGLTETCSGSFCCVPNELSMIGTVGVPSPSIEVRLESVPDMGYDALTDVARGEICMRSKIMFSGYYKREDLTREVMVDGWFHTGDIGEWQPNGCLKIIDRKKNIFKLAQGEYVAVEHLEMVYGMSLFVDSIWVYGNSFESSLVAVVVPNEQSLASWAAVNGLKGDLTDLCNEKRVQEFLFQELTALGRKQKLKGFEIIKALHLEPIPFDVEKDLITPTYKKKRPQLLKYYQVTIDELYQSLKQ*
Aspi01Gene46575	Alsophila spinulosa	Asp	Cyatheaceae	MSSRSLMAGVIVVGGLLSAQLGYVLKRKTTKPQAIPVHMMGGEPGLTMRNHAFATLVEIPWEGATTLAALFEQTCNLHASQKLLGTREFIGTEVEARPDGKPLEKVAMGSYVWTSYARAFERACNFASGLVALGHQKGERCAIFAETRADWFIALQGCFRRNFTVVTIYASLGDDALVHSLNETEVTTLICDRRQMKKLAYLSEQLGKLRRVVYMEELGETSEPLLSDMPGSLTFASFSKVESLGQDFSLQPDLPGHSDIAIIMYTSGSTGLPKGVMMTHANMVATVSGIWHVFPALCSKDVYMAFLPLAHVFELVAECIMCVAGASIGYGSPLTLTDTSSKIKKGTRGDASELMPTIISSVPAILDRVRYGVTKTVEAKGGVSKKLFEMAYKRRLAAI…
Aspi01Gene66921	Alsophila spinulosa	Asp	Cyatheaceae	MDGTGKSVLSSSEVRPLISVLLADCAKRRGRGAQQLEDLCSLAIAACISTSRSLEFQKTQDRRQRLIKKKATMGPIFVGILLPLVLGLVLKSRSGKNGKERGVTVDVGGELGLAKRNHRFETLVETPWDGATTLAALFEQACMMHASQRLLGTRELIKKELEASSDGKSFEKLTLGSYAWVSYGEAFERACNFASGIVALGHQKGERCAIFAETRGDWFIALQGCFRHNFSVVTIYASLGEEALVHSLNETEVTTVICDQKQMKKLVDLGEKFESLKRVVYMQELGETSEPSFSTVPSSWVIASFGKVESLGQESPLQPDLPTAGDVAVIMYTSGSTGLPKGVMMTHGNMVATVAGVMHLVPELGSKDVYMAYLPLAHVLELAAECTMCATGGGIGYGT…
evm_27.TU.AmTr_v1.0_scaffold00003.79	Amborella trichopoda	Atr	Amborellaceae	MGLKREIMKEFAVIVEDGKEGKDGKPAVGPVYRNVLSKDGFPPPIPDMNTSWDVFRASIEKYPSNKMLGWREFHGGKAGKYIWKTYKEIYDDVLLVGAALRASGARPGSCVGIYGVNCPQWILALEACNGHSFICVPLYDTLGPDAVDFIVEHAEIDYVFIQDKKLTEILKHDKKYSRRLKLLVCFTTLTKQQRQNAAGYEIAAYSWDEFLQMGKEYPTELSPPRPLDVCTIMYTSGTSGEPKGVILTHESLVMYIAGLDIFMEQFEDKMTVDDVYLSFLPLAHILDRMVEEYFFYKGASVGFWQGEARLVVLICGTRSYSIPIANHEEKVERVE*
evm_27.TU.AmTr_v1.0_scaffold00003.80	Amborella trichopoda	Atr	Amborellaceae	MVTFCFLVKDIEALKDDLMELKPTYFTGVPRVFERVYESATKAIEEVGPLRKKIFNFLYKHKLGWMKSGYKHSEASPFADLIAFRKVKARLGGRVRLITSGSAPLSTEVEEFLRVASCAFVLQGYGLTETCGLSAHCFPDEMSMMGTVGVPSVYTELRLEEVPEMGYYPLGETARGEVCVRGKTLFSGYHKNPDLTREAIRDGWFHTGDIGELQPNGILKIIDRKKNIFKLSQGEYIAVEYLEKTYCSAPIIEDIWVYGNSFESMLVAVVVPHKESAEKWASLNGQKGSLTELCTLQQLQNHILLELRSLAEKNKLRKFEFIKAVFLDPQPFDIERDLVTPTLKKKRGQLLKHYKVNCSVCVSRRKLCF*
evm_27.TU.AmTr_v1.0_scaffold00003.82	Amborella trichopoda	Atr	Amborellaceae	MKEFAVIVEDGKEGKDGKPAVGPVYRNLLSKDGFPPPIPDMNTSWDVFRSSVEKYPSNKMLGWREFHGGKAGKYIWKTYKEIYDEVLLVGAALWASGARPGSCVGIYGVNCPQWIVAMAACSGHSFICVPLYDTLGPDAVDFIVEHAEIDYVFIQDKKLTEILKHDKKYSRRLKLLVCFTTLTKQQRQNAASYEIAAYSWDEFLQMGKEHPTELSPPRPLDVCTLMYTSGTSGEPKGVVLTHESLVMYIAGLDIFMEQFEDKMTVDDVYLSFLPLAHILDRMMEEYFFHKGASVGFWQGDIEALKDDLMELKPTYFTGVPRVFERVYESATKAIEEVGPLRKKIFNLLYKHKLGWMKSGYKHSEASPFADLIAFRKVKARLGGRVRLITSGSAPLSTEV…
evm_27.TU.AmTr_v1.0_scaffold00011.2	Amborella trichopoda	Atr	Amborellaceae	MNYDALASTPRGEICVRGKTLFSGYYKRKDLTREVMIDGWFHTADIGEWQPDGCLKIIDRKKNIFKLSQGEYVAVENMENICGLCSDIDSAYESVSILVLYDPSSDLMLLDLTSGY*
evm_27.TU.AmTr_v1.0_scaffold00017.91	Amborella trichopoda	Atr	Amborellaceae	MSPYLVGIFVPLLFSIALENVRKKKKRGLPVDVGGEPGYAIRNYRFPSPVETIGKGVSTIADLFEKSCTKYANKRLLGSRKLIARETEVSEDGRSFEKLHLGSYEWLSYAEAFERVCNFSSGLLQLGHGKQERAAIFAETQSEWLIALQGCFRRNVTVVTIYASLGEEALAHSLNETEVSTVICGHKELKKIIDISGQLDTVKRVVYIEDGAFSADVALPGNSSSWAVTSFLDVEKLGRENPIDAELPVSADVAVIMYTSGSTGLPKGVMMTHGNVLATVAAVMTIVPGLGSKDVYLAYLPLAHILELAAEAIMVAAGSSIGYGSPLTLTDTSNKIKKGTKGDASALGPTLMTAVPAILDRVRDGVRKKVDTKGGISKILFDIAYSRRLSAINGSWFGA…
evm_27.TU.AmTr_v1.0_scaffold00025.376	Amborella trichopoda	Atr	Amborellaceae	MDSTALRRLEAIRGHLHSHVSDPQTLLTTNQTDGEFVSGQGYSVVLPEKLQTGKWNVYRSARSPLKLVGRFPDHPDIGTLHDNFMHATKSFQDFKYLGSRIRVDGTVGDYKWMTYGEAETARTAVGSGLRHHEILKGARIGLYFINRPEWIIVDHACSAYSFVSVPLYDTLGPDAVNYIVNHAGVEAIFCLPQTLNILMSFLSEIPSVRLIVVVGGVDENIPSLPSTTGVQIISYLKLVQQGGCNIQPFEPPKPEDVATICYTSGTTGTPKGAVLTHGNLIANVAGSALAVRFSPSDVHISYLPLAHIYERCNQIMMVYYGVAVGFYQGDNLKLMDDMAALRPTLFCSVPRLYNRIYAGILNAVRTSGGLRERLFNAAFNAKKQAIMNGKNPSPMWDKL…
evm_27.TU.AmTr_v1.0_scaffold00059.190	Amborella trichopoda	Atr	Amborellaceae	MEVYTVKVGEAEPAQGERPSAGPVYRCIYAKDGLMEVPEGFESPWDLFRKSVKRNPQNRMLGHREIIVEKVGGYVWQTYEDVYNKSILLGSAIRACGAVPGSCGIYGANCPEWIITMEACNSQGFCYVPLYDTLGAHAIEFIINHAEVSIAFVQQNKIQSMLSCLSNCTKYLRTLVSFGKVTGQEKMEAEQVGVSCYSWDEFISMGSETYEFPQKGKSDICTIMYTSGTTGDPKGVLLSNEAIMAAIFTIEHLLLETDKVVTELDTYFSFLPLAHIFDQIIETYFIFKGGSIGFWRGDIRYLMEDIQELQPTIFCGVPRVFDRIYTGITTKISMGGPLRKKLFEYAYEYKLNNMKKGLKQDKAAPFFDKLVFNKIRQGLGGRVRMMLSGAAPLPKHIEE…
evm_27.TU.AmTr_v1.0_scaffold00061.230	Amborella trichopoda	Atr	Amborellaceae	MYGALVSGNHGLLLNVGTIIFGFLLPILLSLMVFGKKKAKTRGVPVEVGGEPGFTVRNNRFDALVELPWEGASTLAALFEQACTKYGRNKFIGSRKLISRETMTSGDGRPLEKLHLGEYEWLSFTETFNRACDFASGLVKLGHNPNLRVVIFAETRAEWFIALQGCFRKSITVVTIYASLGEEALTHSINETQVSTVICDSKQLKKLAAISSNLETVKNIIYIEDAGVSVDSGLSEKMPNCILSSFSEVEKIGKENPTDPILPVKTDIAVIMYTSGSTGVPKGVMMTHGNIIATAAAVITTIPNLGIKDIYLAYLPLAHVLELAAEAVMLAAGCAIGYGSAWTLTDTSNKIKQGTEGDASALKPTLMAAVPAILDRVRDGVRKKVEEKGGMSKKLFDIG…
evm_27.TU.AmTr_v1.0_scaffold00159.1	Amborella trichopoda	Atr	Amborellaceae	MSVAKKFLVEVERAKEGREGRPSAGPVYRSIFAKDGFPEPPQGLESCWDIFRLSVEKNPNNPMLGRRKIKDGKAGEYVWMTYKEVYDIVMKLGNSIRSCSIEQGGRCGIYGINCPEWIISMEACNAHGIYCVPLYDTLGADAVEFVLRHAEISIAFVEEKKIVEVLKTLPNTNEFLKKLVSFGKVTPEQREEAENFGVGFYSWDEFIQLGNDKQFDVCPPKKGDICTIMYTSGTTGDPKGVMISNESIVTLIAGVEQLLRFMNEDLSNKDVYLSFLPLAHIFDRVIEELFIQTGASIGFWRGDVKLLTEDIAELKPTIFCAVPRVLDRIYTGLNQKISAGGRFKKILFDVAHTYKFNYMKKGYNHDQAAPIFDKIVFNKVKQGLGGRVRLILSGAAPLA…
Aco000289	Ananas comosus	Aco-N	Bromeliaceae	METMYTVKVEEPTPAVGNRPSAGPVYRSIYAKNGLLEMPKGIESPWDFFSGAVKRYPENQMLGHRQVVNGKVGTYVWQTYEEVYHKVMKIGSCMRSCGINPGDRCGIYGSNCPEWVIAMEACTSQGIVYVPLYDTLGANAVEFIIGHAEISTAFVQEIKIPSILACLPRCGAHLKTIVSFGGVTSAQKEEAGQWGTSCFSWEEFISSDNSNPRLPAKNKDDICTIMYTSGTTGDPKGVLITNSAVVAQVMNTEHLLLETDKVVTEEDSYFSFLPLAHIFDQIIENYCIYKGASIGFWRGDVRYLMDDIQELKPTIFCGVPRVYDRIYAGINHKIATGGVLAKMLFQIAYEQKLRNLKRGMKQHEASPFFDKLVFHKIKQGLGGRIRLLISGAAPLPRHV…
Aco000361	Ananas comosus	Aco-N	Bromeliaceae	MKHLVEVEKAKVGGGRTAGPAYRSVFAKDGFPPPIPGLDSCWDIFRISVERNPKNRMLGRRRVVDGKPCEYEWLSYKQVYDIVMRVGASIRSCGVEQGGRCGIYGANCPEWIISMEACNAHGIYCVPLYDTLGAGAVEFIICHAEIQIAFVEEKKIVEVLKTFPTTTKLLKTIVSFGKITLQQKEEVEKHGLSIYSWDEFLLLGENLQFYLPKTKKTDICTIMYTSGTTGDPKGVLISNESIITLIAGVDRNLHCVNEQTGDDDVYLSYLPLAHIFDRVMEELFIFNGASIGFWRGDVKLLFEDIAALKPTVLSAVPRVLDRIYSGMQSKISTGGFLKKTLFNLAYKYKLHNMRKGSKQDEAAPLIDKLIFNKIKQGLGGNLRLILSGAAPLAANVETY…
Aco003218	Ananas comosus	Aco-N	Bromeliaceae	MNPYIVAIFVPVLFSLMLRKTKDGKKRGLPVDVGGEPGYAIRNYRFATPIETHWEGVSTLAELFEQSCKRFAYMPLFGSRKLISREKELAPDGRSFEKLHLGDYVWLSYGEAFKSVCNFASGLVQIGHSKDERVAIFADTQTEWQIALQGCFRRSVTVVTIYASLGEEALCHSLNETEVATVICGHKELKKLIDISGQLDTVKNVIYINEEGIPTEVSLAEKSTSWKVTSFDEVVKLGRETPVDADLPVAADIAVIMYTSGSTGLPKGVMMTHGNILATVSAVMTIVPGLGRKDVYLAYLPLAHVLELAAEAVIAAAGGAIGYGSPLTLTDTSNKIKKGTKGDASMLAPTLMTAVPAILDRVRDGVRKNVHTKGGLAKTLFDIAYSRRLAAVNGSWFGA…
Aco005505	Ananas comosus	Aco-N	Bromeliaceae	MKYLVEVEKGREGVDGGPSVGPVYRSVFAEDGFPPPIPGLDSCWDVFRMAVEKYPNNRMLGQREIVDGKAGKYVWKSYKEVHEIVMKVGASIRSCGVEQGRRCGIYGANCPEWMISMQACNAHGIYCVPLYDTLGAGAVEFILCHAEIQIAFVEEKKIGEMKQVIPDPSILQMLKTFPNSTKFLKTIVSFGKVNTEQREVAEKHGLAFYSWDDFLQLGGSQQFDLPVKEKADICTIMYTSGTTGDPKGVMISNRSILSLIAGVNRLLHCVNEQLHEYDVYMSYLPLAHIFDRVIEELFIFNGASIGFWRGDVKLLVEDIGELKPTIFCAVPRVLERIYTGLQDKISSGGLLKHTLFNVAYKYKQFNMLRGSKHEDAGFIVDKVVFNKVKEGLGGNVRLI…
Aco006095	Ananas comosus	Aco-N	Bromeliaceae	MKHLVEVEKGREGADGAPSVGAAYRNAFLKDGFLTPIPGLDSCWDIFRLAVEKHPNNRMLGRREIVNGEVGKYVWLTYKEVYETVVKVGASIRSCGVQKGGRCGIYGANCPEWVISMEACNAHGIYCVPLYDTLGAGAVEFILCHAEVQIAFVEEKKIGEVLKTFPNSTKFLKTIVSFGNVNPEQKEEVGKHGLAIYSWDEFLLLGSDQQFDLPVKEKTDICTIMYTSGTTGDPKGVMISNRSIVSLISGIAHVLEYVNEQVTENDVYLSYLPLAHIFDRVIEEFFIFSGASIGFWRGDVKLLVEDLTELKPTIFCAVPRVLDRIYTGLQSKISSGGFLKQKLFNIAYRIKLQNMLKGKKHEEATSIFDKIVFSKIKQGLGGQVRIILSGAAPLARHVE…
Aco006372	Ananas comosus	Aco-N	Bromeliaceae	MRKVYTVQVESGRAGKDGRPSVGPVYRSALAKDGFPPPDPRMSTSWDIFSVAAEKYPNNRMLGWREFVKGKPGCYIWKTYKEVYEEVVQVGSALRQMGAAPGSRIGIYGANCPQWIEAMEACNGYSLICVPLYDTLGSGAVDYILDQAEIDIAFVQDKKMKELLFSDCASLRRLKVIVSFTSTTMEQEEAASKIGLQIYSWNDFLRMGKENLCEPLPPRPLDICTIMYTSGTSGNPKGVILTHESNAMYVRGVDLYMDLFDDKDINALRDDLMELKPTLFAGVPRVFERVHEGILKALSELWPHRRMIFNALYKHKLSWMRSGYSHKTASPLADFLAFSKIKARLGGRVRLIISGGAPLNTEIEEFLRVTSCAYVTQGYGLTETCGLSSNGVPDEMSLI…
Aco014553	Ananas comosus	Aco-N	Bromeliaceae	MNPYIVGIFVPVILSLMLRKRKDNKKRGVPIDVGGEPGYAIRNYRFATPVESHWDGVSTLAELFEMCCTRYAHTPLFGSRKLISREIEVNSEGKSFEKLHLGDYEWLSYGEAFNVVCHFASGLVQIGHGKDERVAIFAETRAEWQIALQGCFRRSITVVTVYASLGEGALCQSLNETEVTTVICGPKELKKLIAISGQLDTVKSVIYMNEEGVSSDVSSAEKNTNWKIVQFEEVVELGKENPADADLPASADIAVIMYTSGSTGVPKGVMMTHHNVLATISAVMTIVPDIGNNDVYMAYLPLAHILELAAEAVMAAIGGAIGYGSPLTLSDTSNKIKKGTKGDASVLRPTLMTAVPAILDRVRDGVRKKVVDEKGGIAKKLFDIAYSRRLAAINGSWFG…
Aco021185	Ananas comosus	Aco-N	Bromeliaceae	MEDGGGDCLNMFCLEKIWQNYVSFAKEYSLYGIIGALLLAVISPLIFSSINAHKTKNRKRAVPVDAGGEPGLTMRNSRFSSLIQFPWDGATTVAALFEQVCEKHSKDRSLGMRKLISREVVESGNGRKFEKLHLGEYVWQTYGLTFERACSFASGLIKMGHERDSHVAIFSDTRAEWFIAAQGCFRQNITVVTIYASLGEDALVHSLNETQVSTLICDFKQLKKLPAISSRLPSIKRVIYFEDEAVDAADGGIVDHLKHWTTLSFAEVESLGRTNPADPTLPSSTDVAVVMYTSGSTGYPKGVMITHGNIVATAAAVRTIIPDLGPSDVYMAYLPLAHVFELAAEVVMFSAGCAIGYSSALTMTDTSNKIKRGTKGDASVLKPTLMITVPAILDRIRDG…
Aco023017	Ananas comosus	Aco-N	Bromeliaceae	MDSSFRRPPPLRISAHLDLRPQPPVDSRLAANPAAGEFVSVQGYSVVLPEKLQTGKWNVSAHSPLKLVSRFLDHPEIGTLHDNFVHAVETFRDYKYLGTRIRPDGTIGEYKWMTYGEASTERSAIGSGLIYHGIPEGACVGLYFINRPEWIIVDHACSAYSYISVPLYDTLGPDAVQYIVNHAAVQLLSFLNQIPSVRLIVVVGGIDENMPSLPPTTEVEIITYSTLFSEGQRNIQPFRPPKPEDIATICYTSGTTGTPKGVVLAHENLIANVAGSSLSVAFYPSDVYISYLPLAHIYERANQVAMVYFGVAVGFYQGDNLKLMDDLAVLRPTLFCSVPRLYNRIYSGIVNAVKESGGLKQKLFNAAYNAKRQAIANGRNPSPMWDRLVFNKLKSKLGG…
Aco028187	Ananas comosus	Aco-N	Bromeliaceae	MEDAGGDCLDMFCLEKIWQNYVSFAKEYSLYGIIGALLLAVIIPLIFSSINAHKTKNRKRAVPVDAGGEPGLTMRNSRFSSLIQFPWDGATTVAALFEQVCEKHSKDRSLGMRKLISREVVESGNGRKFEKLHLGEYEWQTYGLTFERACSFASGLIKMGHERDSHVAIFSDTRAEWFIAAQGCFRQNIAVVTIYASLGEDALVHSLNETQVSTLICDFKQLKKLPAISSRLLSIKRVIYFEDEAVDAADGGIVDRLKHWKTLSFAEVESLGRTNPANPTLPLSTDVAVVMYTSGSTGYPKGVMITHGNIVATAAAVRTIIPDLSPSDVYMAYLPLAHVFELAAEVVMFSAGCAIGYSSALTMTDTSNKIKRGTKGDASVLKPTLMITVPAILDRIRDG…
AANG006646	Anthoceros angustus	Aan	Anthocerotaceae	MAAGVVAGVAAALAAAMAWRQGSKKRKQRGVPAAELGASPPDAITFRNGRFFTLVEDSEGAVTIAALFEQACKERFAHHRLLGTRKVLSREVSTGPDGRPVEKLHLGPYLWLSYAQVFQRVCNFSSGLAAIGHGKGERVAIFAETRAEWFIAAQACFRRNAPVVTIYASLGEDALAFSLNETEASTIICDGKQFSKLVGLGEQLHFVQRVVFMEDPGQELEQEGRNGRSSAWSVVGFSGVESLGERSPAEADLPSDSDVAVIMYTSGSTGMPKGVVMSHRNIVATVGGVSQLVPGLGPKDVYIAYLPLAHVLELEAEVTMCAKGAGIGYGSPLTLTDTSSKIKKGSKGDASELRPTLMTAVPAILDRVRDGVRKQVEGKGGLAKGLFNLAYKRRLAAVE…
AANG010396	Anthoceros angustus	Aan	Anthocerotaceae	MLVRKLLACSVSEQGYSVVLPEKLRTGKWNVYRSAISPLKLVEHFPDQPWIRTIHDNFVYATKAYVDLKYLGTRIQDDGTVGEYRWTTYGEAGAARTAVGSGLVLNAVPKGSCIGLYFINRPEWIIVDQACASYSYISVPLYDTLGPDSVTYIINHAEITTVFCTPDKLEILLSCLSNLPSVRLIVVVGGGDVRLPSLPVTSGVTILSFQQLEAQGRNDPSPFSPPQPEDIATLCYTSGTTGTPKGAMLTHRGLIANVAGSSLCLQLESSDIHISYLPLAHIYERANLIFMTHVGAAVGFYQGDVLKLMDDMEVLRPTVFASVPRLYNRIYDRINATVKSSGGLRERLFRVAYHSKKEALRRGNAPSPIWDRLVFNKIKARLGGRVRLILSGASPISSE…
AANG010683	Anthoceros angustus	Aan	Anthocerotaceae	MAVHRYVVEVEKGRPGSEGSPSVGPVYRSVFAKDGFPPPLPGVETVWDVFARSVEKYPGNKMLGHRKIVGGKAGEYVWETYKEVYEKVLQIGAAMRHVGVEPKGRAGVYGANSPQWVTAMEACNGHSVYCVPLYDTLGAEAVEFILKHSEIPIVFVQESKIGALLPSLKSCGDLVKTVVSFSEVSEAQRGELEGLGVKGYSWSEFLQLGRENPAELSPPVAGDVCTIMYTSGTTGEPKGVRLTNESVVSVIAAGDCLLKNLNLQMTEADVYLSFLPLAHIFDRTMEEQFIYCGASIGFWQGDVKTLLDDLEALKPTFFCGVPRVFDRIYSGATAKVAESGWLRKKIFDYGFKSKLDSLKKGAKQENASHFFDLLLFKKIKAKFGGRVRLVMSGAAPLAQ…
AANG013346	Anthoceros angustus	Aan	Anthocerotaceae	MASLLGLVAISALALVLTATKALAAVAEAQGVGSVRGKEGRDLGSALLGGVKMPGVWVGIAAVAAVMAITARGKKPKQRGVRVELAPASETEPAEEGVVYRNHRFLSLVEDLDGSATLAALFEQACKEKFPHNRLLGTRTLVKREVQKSADGKSFEKLVLGGYVWLTYAQTFQRVCDFSSGLASLGHGKGERVAIFAETRAEWLIAAQACFRRNAPAVTIYASLGEEALAFSLTETEVTTVVCDVKQLRKLAGLRERLGAVRREAELKEVVESARGTGWTVLAFSQVEARGQQSPVPADLPSHSDTAVIMYTSGSTGMPKGVVMSHRNLAATVGGMTQLVPGLGPEDTYVAYLPLAHVLELAAEVVMVGSGAGIGYGSPLTLTDTSNKIQKGSKGDASE…
Aqcoe2G266300	Aquilegia coerulea	Aco-Q	Ranunculaceae	MKVFAAQIDEGKKGKDGEPSVGPVYRNLLSKDDFPPPDVNMRTTWDIIKVSAVKYSENKMLGRREIIDGKLGPYVWKTYKEVYTEVLYIGSALRASGAEPGSCVGIYGANCVQWIIAMQACSAHSIVCVPLYDTLGQGAVNFILEHAEIDTVFVQDKKVKELLNSDSASSGRLKTIVCFTSVPKEDQSKIGQIGIKSYSWNEFLQMGKQKPVDIVPPQPDSICTIMYTSGTSGDPKGVILNHESITMTIRGLDLFMELFEDKMTTDDVYLSFLPLAHILDRMIEEYFFRKGASVGYYHGDLNALTEDLMELKPTFFAGVPRVFERVHEGVVKALDELRPLRRKIFDQLYKHKLNYLNLGYKHREASPLADLLAFRKVKAKLGGRIRLITSGGAPLSSEV…
Aqcoe4G305000	Aquilegia coerulea	Aco-Q	Ranunculaceae	MGDSEGSGSNSAFLQSFIQGEKGYGAVGAIFLGLLIPVLLSMAFLGKKKIKQRGVQVEVGGEPGFAMRNRRSSELMEVPWEGATTMAALFEQSCKKHAHERFLGSRKFISKEVTTAKDGRKFEKLHFGEYEWKTYGEAFVCASNFASGLVKLGHSAGTPAAIFSESRSEWFLAFQGCFRQNITVVTIYASLGEDALIHSLNETQVSTLICDSKQLKKIAAISSSLESIKHIVYFEDEGITIDSDVSSAMSNWTLSSFAEVEKLGKESPAHPKLPSKSDVSVIMYTSGSTGFPKGVMITHGNIVATAAAVTTLIPKIGRNDAYLAYLPLAHVFELAAEVTMMISGVSIGYGSALTLTDSSNKIKKGTLGDASALKPTLMAAVPAILDRVRDGVLKKVDEN…
Aqcoe5G058200	Aquilegia coerulea	Aco-Q	Ranunculaceae	MDSKAERRLKAIQGHLLLNSIIESTSQLQTNETSGEFVHGQGYSVVLPEKLQTGKWNVYRSARSPLKLVSRFPDHPEIGTLHDNFVHAVETFQDHKYLGTRIRVDGTVGEYKWMTYGEAGTARTSVGSGLLYHGIPKGASIGLYFINRPEWIIVDHACSAYSFISVPLYDTLGPDASKFIVNHAVIQAIFCVPQTLNTMLTFLSEIPSVRLIVVVGGLDEHMPSLPSSTGVEVISYSKLLRQGRSNLQAFCPPQPEDVATICYTSGTTGTPKGAVLTHGNFIANVAGSSNAVRFFPSDVYISYLPLAHIYERANQVLVAYSGTAVGFYQGDNLKLMDDMAALRPTIFCSVPRLYNRIYAGITNAVKTSGGLRERLFNAAYNSKKQAILNGKKSSPMWDR…
Aqcoe5G458500	Aquilegia coerulea	Aco-Q	Ranunculaceae	MAEQKKFIFEVEKGIEAIDGKPSMGPVYRSVFAKDGFPKPVQGLENCFDVFRISVEKYPGNRMLGRRVIVDGKPGKYVWLTYKEVYDIVMKIGLSIRSCGLEKGGRCGIYGVNCPEWIMSMEACNAHGMHCVPLYDSLGAGAVEFIICHAEISVVFVEEKKIFEVLKTLPNTTQYLKTIVSFGKVTPEQKAEVGKFGIAIYSWDEFLQLGEGKHFDLPVTTKSDICTIMYTSGTTGDPKGVMISNNSIVTLIAGVKKLLETMNEELSQSDVYMSYLPLAHIFDRVIEELFINHGASIGFWRGDVKLLIEDLGELKPSIFCAVPRVLDRVYSGLTEKISSGGFIKNKLFNLAYSYKQHNMRNGDKHQEASPLSDKIVFNKVKQGLGGNVRLILSGAAPLA…
Aqcoe6G022300	Aquilegia coerulea	Aco-Q	Ranunculaceae	MNPYLVGVLAPLVFSLMFRNAKNGKKRGLPVVVGGDPGIALRNYRFLAPVETAWEGISTLAALFEQSCKLYPDKKLLGTRKLISREMEVSEDGRSLEKLHLGNYEWQTYAQAFQAVCNFSSGLVQLGHQKEERVAIFADTRAEWFIALQGCFRRNITVVTIYSSLGEEALSYSLNETEVTTVICGRKELKKLIDISGQLDSVKHVIYMDDDGISSEVALAEMNTQWKLTSVAEVEKMGEENPSDADLPASTDIAVIMYTSGSTGMPKGVMMNHGNVLSTVCAVMTIVPGLGSKDVYLAYLPLAHVLELAAENIVVAVGGSIGYGSPLTLTDTSNKIKWGTKGDAPQLGPTVMAAVPAILDRVRDGVRKKVDAKGGLAKKLFDFAFARVLLAMNGSWFGA…
Aqcoe6G104400	Aquilegia coerulea	Aco-Q	Ranunculaceae	MSVYTVQVEDARPPLGEKPSAGPVYRCIYAKDGLLELPTGLESPWEFFSHSVEKTPRNRMLGHREVVDGKAGPYVWKTYQEVYDEAIQVGSAIRSRGVSPGARCGIYGSNCAEWIITMEACNSHGIYYVPLYDTLGANAVEFVVNHAEVSIAFVQENRIQSILKCLPRCTSHLKTIISFGKVTDEQRKEAEQLGISFFAWKEFTSLATPDDKLPTKAKTDICTIMYTSGTTGEPKGVLLTNEAMMHQVLSMDKLLYETDKVLTEEDCYFSFLPLAHVFDQIVETYCIYKGASIGFFGGDVRYLMADVQELKPTFFCGVPRIFDRIYTGTQEKVSSGGALKKILYQYAYSYKLKNLEAGLKQDEASPLFDNLVFDKIKQVLGGRVRIIASGAAPCAGCFT…
Aqcoe7G012300	Aquilegia coerulea	Aco-Q	Ranunculaceae	MSVMKYLVEIEKEKESVDGKPSVGPVYRSVFAKDGFPKLDEGLESCWDIFRMSTEKYPDKLMLGRREIVDGKAGKYVWLTFQEVYDMVIKVGNSIRSCGVEKGGRCGIFGANCTEWIMSMEACNAHGIYCVPLYDTLGAGAVDFIICHAEISIAFIEEKKIPEVLKTFPNTTKYLKTLVSFGEVTPDQKEEVEKFGLAIYSWDEFLQLGINKKYDLPVLTKKDICTIMYTSGTTGDPKGVMISNEAILTLLAGMHRILECMNEEVRVDDVYISYLPLAHIFDRVIEEYIIHRGASIGFWRGDVKLLVEDLGELKPSLFCAVPRVLDRIYSGLNEKISSGSLLRRKLFNIAHSYKLNNLKKGYNTVEASPICDGLVFSKVKQGLGGKVRIILSGAAPLST…
evm.model.Scaffold153.12	Aquilaria sinensis	Asi	Thymelaeaceae	MDSSAAQRRLQTIHAHLVLDSDSQLSLRANPTLGEFYSDHGYSVVLPEKLQTGKWNVYRSARFPLKLVSTFHDHPEIGTLHDNFEYAVETFRDYKYLGTRIRVDGTVGEYKWLTYGEVGTARTAIGSGLLYHGVSKGSSVGLYFINRTEWIVVDHACSAYSFVSVPLYDTLGPDAVKYIVNHAAIKAIFCVPQTLNSLLSFLSEVPSLCLIVVVGGIDDLVPSLPESSGVKVVTYSRLLSQGRSNLQPFWPPMAADVATICYTSGTTGTPKGVVLSHGNLIANVAGTSLTTKFFPSDVYISYLPLAHIYERANQIMCAHHGAAVGFYQGDNMKLMDDIAALRPTVFSSVPRLYNRIYAGIINAVKTSGPLRERIFNAAYNSKKQAMLNGKNPSPMWDRL…
evm.model.Scaffold177.23	Aquilaria sinensis	Asi	Thymelaeaceae	MERKNVWQSLLIQEQNGFLHCRLVLERNVTVVTIYASLGEEALCHSLNETEVTTVICGNKELKKLADIGEQLDTVKRVICMDEAIPSNALSMERSGRWTITYFADAQRLGSENPVDSDLPLPADVAVVMYTSGSTGLPKGVMMTHSNVLATVSAVMTIVPQLGSKDVYLAYLPLAHILELAAENIVPAVGGAIGYGSPLTLTDTGNKIKKGTKGDATVLRPTIMAAVPAILDRVQDGVRKKVDTKGGLSKSLFDLAYSRRLSAVNGSWFGAWGLEKLLWDFLVFRKVQAVLGGRIRFLLSGGAPLSGDTQRFINICLGAPIGQGYGLTETCAGSTFSEVDDTSVGRVGPPLPCSFIKLIDWPEGGYLISDFPMPRGEIVVGGPNITLGYFKNEAKTREV…
evm.model.Scaffold3.455	Aquilaria sinensis	Asi	Thymelaeaceae	MAEKRYIVEVESAKEARDGRPSMGPVYRSLFAKDGFPAPIPGMESCWDIFRMSVEKYPKNRMLGHRKIVNGKAGEYVWRTYEEVYDIVIKLGNSIRSCGIEEHGKCGIYGGNCPEWIMSMEACNAHGLYCVPLYDTLGAGAVEFIICHSEVSLAFVEEKKIPELFKTFPNSTQYLKTIVSFGKVTAEQKNEVKKFDLAIYSWDEFLQLGENEQFELPTKRKGDICTIMYTSGTTGDPKGVMISNDSIVTLLSGVKCFLETVNEELTMKDVYLSYLPLAHIFDRVIEELCISHGASIGFWRGDVKLLIEDIGELKPTIFCAVPRVLDRIYSGLTQKISSGSLLKKTLFNIAYSHKWNKMTRGLKHEEASPISDKIVFSKVKEGLGGRVRLILSGAAPLAT…
evm.model.Scaffold34.98	Aquilaria sinensis	Asi	Thymelaeaceae	MAPQKKYIVEVAPATEARDGRPSMGPVYRSLFAKDGFPDPVPGMDSCWDVFRLSVEKNPNNPMLGHREIADGKAGKYVWRTYKQVYDIVVKLGNAIRSCGIEQGAKCGIYGANCPEWVMSMEACNAHGLYCVPLYDTLGAGAVEFIICHAEVSIAFTEEKKIAELFRTFPSSAKYLRTIVSFGKVTDEQKKEAEKFGLVIYSWDEFLQLGENKHFDLPVKKKSDICTIMYTSGTTGDPKGVMISNDSIITLIAGVKCLLESVHEQLTAQDVYLSYLPLAHIFDRVIEEFFISQGASIGFWRGDVKLLIEDIGELKPTIFCAVPRVLDRIYSGLTQKISSGGFLKRHLFNFAHSYKWNKMQKGLKHDEASPIFDRLVFSKVKQGLGGKVRLILSGAAPLA…
evm.model.Scaffold4.333	Aquilaria sinensis	Asi	Thymelaeaceae	MEAESPAHRRLRTIQSHLLASTSGGSFLIQQNLTSSTFDHGERYSVVLPEKLHTGKWNVYRSVRSPMELVTRFRDHPGIATLHDNFLHAVETYRDYKYLGTRVRVDGTVGGYKWMTYGEAATAREAVGSGLRYHGIRQGACIGLYFINRPEWLIVDHACSAYSFISVPLYDTLGPEAVKYVVNHAETQAIFCIPQTLNTLLTFVSEIPTVRVIVVVGGADEYLPSLTSTSEVKIISYLKLLGQGRSSLQPFCPPRPEDIATICYTSGTTGTPKGVVLTHGNLIASVAGFSLAVKFYPSDIYISYLPLAHIYERSNQIVSVYYGVGVGFYQGDNLKLMEDLAALRPTIFCSVPRLYNRIYAGITNAVAASGVLKERLFRAAYNSKKQAISSGRNASQMWD…
evm.model.Scaffold6.29	Aquilaria sinensis	Asi	Thymelaeaceae	MTTSYAVKVEEARPATAGRPAAGPVYRCVYAKDGLLDLPPGMDSPWDLFSETRKRIPNNRMLGKRPQADDSNAQAQAGAYVWLTYQQAYDAALRIGSAMRTRGVNPGDRCGIYGSNSPEWIIAMEACNSQAVTYVPLYDTLGPNAVEFIINHAQLSILFVQPKNLSSILSCVPGCSPYLKAIVSFSTISSAQKTEAAQLGVSLFSWEEFSQQGSLDCQLPPKHRTDICTIMYTSGTTGEPKGVILKNAAIMTQVLSIDQLIDITDRACSEEDTYFSFLPLAHIYDQIMETYFIYRGSSIGFWRGDVRYLLEDVQELKPTVFCGVPRVYDRIYTGIVSKISAGGAFKNKLFQLAYNYKLRNMEAGLPQNKAAPLLDKLVFDKVRQALGGRVRILLSGAAP…
evm.model.Scaffold68.197	Aquilaria sinensis	Asi	Thymelaeaceae	MEAESPAHRRLRTIQSHLLASTSGGSFLIQQNLTSSTFDHGERYSVVLPEKLHTGKWNVYRSVRSPMELVTRFRDHPGIATLHDNFLHAVETYRDYKYLGTRVRVDGTVGGYKWMTYGEAATAREAVGSGLRYHGIRQGACIGLYFINRPEWLIVDHACSAYSFISVPLYDTLGPEAVKYVVNHAETQAIFCIPQTLNTLLTFVSEIPTVRVIVVVGGADEYLPSLTSTSEVKIISYLKLLGQGRSSLQPFCPPRPEDIATICYTSGTTGTPKGVVLTHGNLIASVAGFSLAVKFYPSDIYISYLPLAHIYERSNQIVSVYYGVGVGFYQGDNLKLMEDLAALRPTIFCSVPRLYNRIYAGITNAVAASGVLKERLFRAAYNSKKQAISSGRNASQMWD…
evm.model.Scaffold7.282	Aquilaria sinensis	Asi	Thymelaeaceae	MKHFAVQVEEGIEGHDGKPSVGPVYRNLLSKGGYPPCDPNVATAWDIFSVSVQKHSGNRMLGWRKLVDEKIGPYIWKTYKEVYDEVLQTGSALRLLGAEPGCRIGIYGANCPQWIMAMEACNAHSLVVCLSMIPLVSVLSPGAVDFIINHADIDYVFVQDKKIKELLNPACASAQRLKAMVCFTSLTADDRKKAADYGIKPYSWTEFLHMGRDNPQEISPPQPLTICTIMYTSGTSGDPKGVVLTHEMIATFVNGVDLFMEQFEDKMTVDDVYLSFLPLAHVLDRTIEEYFFHKGASIGYYHGDLKALRDDITELKPTFLAGVPKVYDTICEAIKKAVEELNPLRKMVFHALYKYKLGWMNRGYKHKEASRLADLLAFRKVKARLGGRLRLILSGGAPL…
evm.model.Scaffold8.241	Aquilaria sinensis	Asi	Thymelaeaceae	MEDSVGSSLSTPILENLDTKDYYSLAKSYGIYGIVGAAVVAVLLPILVSSFSKKRRGKQRGVPVEVGGEPGYAMRNARKSELVDVPWKGTTTMAALFEQSCKKHSCNRFLGTRKIINRDFVTASDGRKFEKLHLGDYEWQTFGQVYERACNFASGLVNLGHSEDSRAAIFSDTRAEWFIAFQGCFRQSITVVTIYASLGEDALIHSLNETQVSTLICDAKQLKKLAAVSSHLSTIKNVIYFEDDDTPKDSSFSGSLSNWKVVSYSEVEKLGKTNPVTPSLPSKNGIAVVMYTSGSTGLPKGVMITHGNIVATAAAVMTVIPKLGSNDVYLAYLPLAHVFELAAETVMLAAGIPIGYGSPLTLTDTSNKIKKGTKGDASVLKPTLLTAVPAILDRVRDGV…
AT2G47240	Arabidopsis thaliana	Ath	Brassicaceae	MKSFAAKVEEGVKGIDGKPSVGPVYRNLLSEKGFPPIDSEITTAWDIFSKSVEKFPDNNMLGWRRIVDEKVGPYMWKTYKEVYEEVLQIGSALRAAGAEPGSRVGIYGVNCPQWIIAMEACAAHTLICVPLYDTLGSGAVDYIVEHAEIDFVFVQDTKIKGLLEPDCKCAKRLKAIVSFTNVSDELSHKASEIGVKTYSWIDFLHMGREKPEDTNPPKAFNICTIMYTSGTSGDPKGVVLTHQAVATFVVGMDLYMDQFEDKMTHDDVYLSFLPLAHILDRMNEEYFFRKGASVGYYHGNLNVLRDDIQELKPTYLAGVPRVFERIHEGIQKALQELNPRRRFIFNALYKHKLAWLNRGYSHSKASPMADFIAFRKIRDKLGGRIRLLVSGGAPLSPEI…
AT1G49430	Arabidopsis thaliana	Ath	Brassicaceae	MSLAADNVLLVEEGRPATAEHPSAGPVYRCKYAKDGLLDLPTDIDSPWQFFSEAVKKYPNEQMLGQRVTTDSKVGPYTWITYKEAHDAAIRIGSAIRSRGVDPGHCCGIYGANCPEWIIAMEACMSQGITYVPLYDSLGVNAVEFIINHAEVSLVFVQEKTVSSILSCQKGCSSNLKTIVSFGEVSSTQKEEAKNQCVSLFSWNEFSLMGNLDEANLPRKRKTDICTIMYTSGTTGEPKGVILNNAAISVQVLSIDKMLEVTDRSCDTSDVFFSYLPLAHCYDQVMEIYFLSRGSSVGYWRGDIRYLMDDVQALKPTVFCGVPRVYDKLYAGIMQKISASGLIRKKLFDFAYNYKLGNMRKGFSQEEASPRLDRLMFDKIKEALGGRAHMLLSGAAPLP…
AT1G64400	Arabidopsis thaliana	Ath	Brassicaceae	MATGRYIVEVEKGKQGVDGGSPSVGPVYRSIYAKDGFPEPPDDLVSAWDIFRLSVEKSPNNPMLGRREIVDGKAGKYVWQTYKEVHNVVIKLGNSIRTIGVGKGDKCGIYGANSPEWIISMEACNAHGLYCVPLYDTLGAGAIEFIICHAEVSLAFAEENKISELLKTAPKSTKYLKYIVSFGEVTNNQRVEAERHRLTIYSWDQFLKLGEGKHYELPEKRRSDVCTIMYTSGTTGDPKGVLLTNESIIHLLEGVKKLLKTIDEELTSKDVYLSYLPLAHIFDRVIEELCIYEAASIGFWRGDVKILIEDIAALKPTVFCAVPRVLERIYTGLQQKLSDGGFVKKKLFNFAFKYKHKNMEKGQPHEQASPIADKIVFKKVKEGLGGNVRLILSGAAPLA…
AT4G23850	Arabidopsis thaliana	Ath	Brassicaceae	MSQQKKYIFQVEEGKEGSDGRPSVGPVYRSIFAKDGFPDPIEGMDSCWDVFRMSVEKYPNNPMLGRREIVDGKPGKYVWQTYQEVYDIVMKLGNSLRSVGVKDEAKCGIYGANSPEWIISMEACNAHGLYCVPLYDTLGADAVEFIISHSEVSIVFVEEKKISELFKTCPNSTEYMKTVVSFGGVSREQKEEAETFGLVIYAWDEFLKLGEGKQYDLPIKKKSDICTIMYTSGTTGDPKGVMISNESIVTLIAGVIRLLKSANEALTVKDVYLSYLPLAHIFDRVIEECFIQHGAAIGFWRGDVKLLIEDLAELKPTIFCAVPRVLDRVYSGLQKKLSDGGFLKKFIFDSAFSYKFGYMKKGQSHVEASPLFDKLVFSKVKQGLGGNVRIILSGAAPLA…
AT4G11030	Arabidopsis thaliana	Ath	Brassicaceae	MTSQKRFIFEVEAAKEATDGNPSVGPVYRSTFAQNGFPNPIDGIQSCWDIFRTAVEKYPNNRMLGRREISNGKAGKYVWKTYKEVYDIVIKLGNSLRSCGIKEGEKCGIYGINCCEWIISMEACNAHGLYCVPLYDTLGAGAVEFIISHAEVSIAFVEEKKIPELFKTCPNSTKYMKTVVSFGGVKPEQKEEAEKLGLVIHSWDEFLKLGEGKQYELPIKKPSDICTIMYTSGTTGDPKGVMISNESIVTITTGVMHFLGNVNASLSEKDVYISYLPLAHVFDRAIEECIIQVGGSIGFWRGDVKLLIEDLGELKPSIFCAVPRVLDRVYTGLQQKLSGGGFFKKKVFDVAFSYKFGNMKKGQSHVAASPFCDKLVFNKVKQGLGGNVRIILSGAAPLA…
AT3G05970	Arabidopsis thaliana	Ath	Brassicaceae	MDSSSSSSSAAARRRINAIHSHLVTSSRSSPLLRSNPTAGEFCLDNGYSVVLPEKLNTGSWNVYRSAKSPFKLVSRFPDHPDIATLHDNFEHAVHDFRDYKYLGTRVRVDGTVGDYKWMTYGEAGTARTALGSGLVHHGIPMGSSVGIYFINRPEWLIVDHACSSYSYVSVPLYDTLGPDAVKFIVNHATVQAIFCVAETLNSLLSCLSEMPSVRLVVVVGGLIESLPSLPSSSGVKVVSYSVLLNQGRSNPQRFFPPKPDDVATICYTSGTTGTPKGVVLTHANLIANVAGSSFSVKFFSSDVYISYLPLAHIYERANQILTVYFGVAVGFYQGDNMKLLDDLAALRPTVFSSVPRLYNRIYAGIINAVKTSGGLKERLFNAAYNAKKQALLNGKSAS…
AT5G27600	Arabidopsis thaliana	Ath	Brassicaceae	MEFASPEQRRLETIRSHIDTSPTNDQSSSLFLNATASSASPFFKEDSYSVVLPEKLDTGKWNVYRSKRSPTKLVSRFPDHPEIGTLHDNFVHAVETYAENKYLGTRVRSDGTIGEYSWMTYGEAASERQAIGSGLLFHGVNQGDCVGLYFINRPEWLVVDHACAAYSFVSVPLYDTLGPDAVKFVVNHANLQAIFCVPQTLNILLSFLAEIPSIRLIVVVGGADEHLPSLPRGTGVTIVSYQKLLSQGRSSLHPFSPPKPEDIATICYTSGTTGTPKGVVLTHGNLIANVAGSSVEAEFFPSDVYISYLPLAHIYERANQIMGVYGGVAVGFYQGDVFKLMDDFAVLRPTIFCSVPRLYNRIYDGITSAVKSSGVVKKRLFEIAYNSKKQAIINGRTPS…
AT2G04350	Arabidopsis thaliana	Ath	Brassicaceae	MEDSGVNPMDSPSKGSDFGVYGIIGGGIVALLVPVLLSVVLNGTKKGKKRGVPIKVGGEEGYTMRHARAPELVDVPWEGAATMPALFEQSCKKYSKDRLLGTREFIDKEFITASDGRKFEKLHLGEYKWQSYGEVFERVCNFASGLVNVGHNVDDRVAIFSDTRAEWFIAFQGCFRQSITVVTIYASLGEEALIYSLNETRVSTLICDSKQLKKLSAIQSSLKTVKNIIYIEEDGVDVASSDVNSMGDITVSSISEVEKLGQKNAVQPILPSKNGVAVIMFTSGSTGLPKGVMITHGNLVATAAGVMKVVPKLDKNDTYIAYLPLAHVFELEAEIVVFTSGSAIGYGSAMTLTDTSNKVKKGTKGDVSALKPTIMTAVPAILDRVREGVLKKVEEKGGM…
AT1G77590	Arabidopsis thaliana	Ath	Brassicaceae	MIPYAAGVIVPLALTFLVQKSKKEKKRGVVVDVGGEPGYAIRNHRFTEPVSSHWEHISTLPELFEISCNAHSDRVFLGTRKLISREIETSEDGKTFEKLHLGDYEWLTFGKTLEAVCDFASGLVQIGHKTEERVAIFADTREEWFISLQGCFRRNVTVVTIYSSLGEEALCHSLNETEVTTVICGSKELKKLMDISQQLETVKRVICMDDEFPSDVNSNWMATSFTDVQKLGRENPVDPNFPLSADVAVIMYTSGSTGLPKGVMMTHGNVLATVSAVMTIVPDLGKRDIYMAYLPLAHILELAAESVMATIGSAIGYGSPLTLTDTSNKIKKGTKGDVTALKPTIMTAVPAILDRVRDGVRKKVDAKGGLSKKLFDFAYARRLSAINGSWFGAWGLEKL…
EVM0001323	Aristolochia contorta	Aco	Aristolochiaceae	MSPYLVGIFFPLIFSLAFRKSKKVKKRGVPVNVGGEPGYAIRNYRFPSVVETTWEGVSTLAELFEESCKHHGNKQSLGTRTLIAKEVEVTDDGKIFEKLHLGNYTWISYHEAFEVVRSFSSGLVNLGHERGERAAIFADTSAEWFIALQACFRRNITVVIIYASLGEEALAHSLNETEVSTVICGRRELKKLLDIGGQLDTVRRVVVMDDYGIVPEDPFVQKSTSWTIISFSDVEKLGKENIVNADLPVSADVAVIMYTSGSTGVPKGVMMTHGNVLATISAVMTVVPHLGSNDVYLAYLPLAHILELAAENVIFAVGGAIGYGSPLTLTDTSNKIKKGTKGDASALAPSLMTAVPPYLTVFVMVDEKGGLSKKLFDVAYSRRLSAINGSWFGAWGLEK…
EVM0001898	Aristolochia contorta	Aco	Aristolochiaceae	MDVYTVKVEGERPAQGDKPSAGPVYRCVYAKDGLLELPESLQSPWEFFSQSVKRNPNNPMLGRRDVVEGKVGSYVWKTYQEVYEEVIRIGAAIRACGVNQGGRCGIYGSNCPEWIITMEACNSHGIYYVPLYDTLGANAVEFIINHAEVSIAFVQENKLDLMLACLSNCTQYLQTIVSFGKVTASQKKEAEIVGVTCYSWEEFLLLGNPSYKLPPKEKGDICTIMYTSGTTGDPKGVLLTNEAVMSEVLSIEHLLKETDKEVTENDRYFSFLPLAHIFDQIIETYCIYKGASVGFFRGDVRFLVEDIQALKPTIFCGVPRVFDRIYTGINAKILSGGFLKKKLFQFAYDHKLKNMKQGFKQDEASPFFDKLVFNKIKEGLGGQVRIMLSGAAPLSQHIE…
EVM0002178	Aristolochia contorta	Aco	Aristolochiaceae	MKNFVAQVEHGKEGRDGHLSLGPIFRNFVAKDEFPPADPAVGTSWEAFRVSVDKYPQNRMLGWREIVNGKVGGYLWKTYKEVYDDVVNIGSALQAVCAKPGSRVGIYGSNCPQWVVAMQVCNGYSLICVPLYDTLGPSAVDFIIRHAEIDFVFVQDKKVKELLRPDCVSARQLKSVVCFTEFTREQKDAARLAGIQAYSWNEFIQMGKEKPAETYAPRPHDICTIMYTSGTSGEPKGVVLTHENLAYYLRGIDLFLDQFEEKMTVDDVYFSFLPLAHILDRTIEEYFLHKGASIGYYHGDVYAISEDLMELKPTLFTGVPRVFDRIHEGILKSLEQLNPRRRKIFDLLYRYKLGWMRSGYSYKWASPLADFLAFRKVKARLGGRIRLMISGGAPLNAEV…
EVM0011095	Aristolochia contorta	Aco	Aristolochiaceae	MAGMKYVIEIEGSKEAAGGRPSAGPVYRSIFAKDGFPVPPEGMETCWDIFRLSVEKYPQNQMLGHREIVDGKAGNYVWRTYKQVYDEVLKIGASIRSCGVDPGGRCGIYGANCPEWVISMQACNAHGMYCVPLYDTLGAGAVEFIINHAEVSIAFSEEKKINELLKTLPNTTKHLKNIVSFGEVATEHKQECEKFGVAIYSWNEFLQLGDDKQFELPIKQKEDICTIMYTSGTTGDPKGVLISNKSILTLIAGVEHLLQSVNEQLSIKDVYMSYLPLAHIFDRVIEELFIYTGASIGFWRGDVKLLVEDIGVLKPTIFCAVPRVLDRIYNGLTEKIAKGGILKSTLFNVAYSYKQHNMQKGSKHEEAARIFDKIVFSKVKQGLGGNVRLILSGAAPLAN…
EVM0015244	Aristolochia contorta	Aco	Aristolochiaceae	METAAQRRLKVIHDQLLPAPADQKRQIEANDTAAEFVLGQGYSVVLPEKLHTGKWNVYRSVRSPLKLLSRFPDHPEIGTLHDNFVHAVNTFPDYKYLGTRVRVDGTVGEYKWMTFGEVSTARKAIGSALVYHGIHLGACVGLYFINRPEWVIVDHACAAYSFISVPLYDTLGPDAVRYVVNHAGVQAIFCVQETLNILLSFLSEIPTVRLVVVVGGIDENIPSLPSKTGVEIVSYSRLLNQGRNNVQQFCPPKPEDIATICYTSGTTGTPKGAVLTHQNLIASIAGATLSSKFYPSDVYISYLPLAHIYERANQIAMVYYGVAVGFFQGDNMKLMDDMAALRPTLFCSVPRLYNRIYAGITNAVKTSGGLKERLFNAAYNAKRQAILNGKNPSPMWDRL…
EVM0015606	Aristolochia contorta	Aco	Aristolochiaceae	MGDTGEGQLESPLLQHANNDNFSLVRDINGLVGTTAALVLGLILPLLFALLLAKKKGKQRGEQVLDVGGEPGFTIRSKRFPTLIQCPWEGATTLAALFEQACRKHVNDRCLGSRKVIGREVTTAGDGRKFEKLHLGDFEWQTYGETFDRACNFASGLNRLGHGTDDRAAIFAETRPEWLIAFQGCFRQNITVVTIYASLGEEALIHSLNETEVTTLICDSKLLKKIAAVVSSLETIKHVVYFEDDGIKVDSDIFSGMSWIKSSFTDVERLGRENPAVPRLPANDDIAVIMYTSGSTGLPKGVMMTHGNIVATAAGVMTIIPNLGKDDVYLAYLPLAHIFELAAEISMLSSGTAIGYGSALTLTDTSNKVKKGTQGDATALKPTLMASVPAILDRIRDGV…
evm.TU.AsparagusV1_01.2613	Asparagus officinalis	Aof	Asparagaceae	MNYLVEVEGERAPVNGIPSAGPVYRSVFAKDGFPPPIPGLESCWDVFRMSVERNPGNRMLGRRQINEAGKAGGYVWMTYKEVYDIVIKVGASIRSRGVGYRGRCGIYGANCPEWIISMEACNAHGLYCVPLYDTLGAGAIEFIICHAEVEIAFVEEKKISELMKTFPNTTNFLKTIVSFGKVTPEQKEEVEKFGLAIYSWEEFLFLGDGQQYDLPTNKKTDICTIMYTSGTTGDPKGVLISNDSIITLIAGVNRVLGCVNEQLNAKDVYISYLPLAHIFDRVIEECFIFHGASIGFWRGDVKLLTEDMAELKPTIFCAVPRVLDRVYTGLQNKISSGGFLKQTLFKLAFNFKQYFMKKGFKHDEAAKCFDKLVFNKVKQGLGGCVRIILCGAAPLASHV…
evm.TU.AsparagusV1_02.1818	Asparagus officinalis	Aof	Asparagaceae	MDPAAQRRLKAISGHLRSSPVDDRESQLAAGATAGEFVHGQGYSVSLPEKLQNGKWNVYRSARAPLKLVARYPQQPDIATLHDNFEYAVDTFRDYKFLGTRVRPDGTVGEYKWMTYGETGTSRSAVGSGLIYHGIPKGASIGLYFINRPEWIVVDHACSAFSYVSVPLYDTLGPDAVSYIVNHAAVHVIFCVPQTLSTILSFLSQMPTVRMIVVVGGIEDNIPSVPSPDVKIITYSKLHDQGYNNLQPFSPPKPEDVATICYTSGTTGTPKGAVLTHANLIANAAGSSLGIKFYPSDTYISYLPLAHIYERVNQISLAHFGVAVGFYQGDNLKLVDDMTILRPTLFASVPRLYNRIYAGIMNAVKQSGGLREKLFNAAYNAKMQAISNGKAPSPMWDRL…
evm.TU.AsparagusV1_05.1411	Asparagus officinalis	Aof	Asparagaceae	MDGAEVGHMLMQFYERIYGSFMRFEKEYGYQGIIGAVIISVILPLIFSTVIMGRKKVKQRAVPVDVGGEPGLTMRNSRFPSLVKVPWDGATTMAALFEQSCRKNAQERFLGTRKVISREFVEAGGGRKFEKLHLGKYEWETYGASFDRSCNFASGLAKLGHSTGSRAAIFSDTRAEWVLAFQGCFRQNITVVTIYASLGEDALIHSLNETQVSVLICDSKQMKKLQATSSSLESIETVIYFEDEPFDSAVKDNMNKWKVLSFNEVEGIGKENPAAPSLPSSTDVAVIMYTSGSTGLPKGVMITHGNIVATAAAVTTIVPRIGNGDIYLAYLPLAHVFELAAEAVMMTSGVAIGYGSPLTLTDTSNKIKKGTQGDASMLSPTLMTAVPAILDRVRDGVLK…
evm.TU.AsparagusV1_05.205	Asparagus officinalis	Aof	Asparagaceae	MATSWEVFRFSAEKYPGNKMLGWREFANGRAGPYKWKTYEQIYEEVLHVGSALLHLGAKPGSRIGIYGANCPQWITAMQACNGYSLICVPLYDTLGSGAADYIIDHAEIDFVFVQDKKMKQILSSISARRLKSIISFSSTTKEQKDEARNTGMNIYSWNEFLQMGKEFPLEPIPPRSLDICTIMYTSGTSGQPKGVILTHENIATYVKGVDLYMEQFEEKMTVDDVYISFLPLAHILDRMIEEYFFHKGASVGYYQGDINVLRDDIMELKPTFLAGVPRVFERIHEGIMKAVSELLPHRRMFFNLLYKYKLYWMKSGYKHKKASPLADLLAFRKVKARLGGRIRLIISGGAPLSTDIEEFLRVTSCAYFSQGYGLTETCGLSSVGFPDEMSLIGTVGVA…
evm.TU.AsparagusV1_05.2836	Asparagus officinalis	Aof	Asparagaceae	MKYLVEVEKGAQGSDGRPSVGPTYRSIFAKDGFPPPIPGLESCWDIFRLSVEKYPENRMLGRREIVDGKAGKYVWMTYKQVYDIVMKLAASIRCCGVEKEGRCGVFGINCPEWVMSMEACNALGAYCVPLYDTLGAGAIEFVICHAEVQIVFVEEKKIGEVLKTFPNSTKFLKTIVSFGKVPAEQREEVEESGLAIYSWDEFLLLGGNEQFDLPVNKKTDICTIMYTSGTTGDPKGVMISNENIITLIAGVDRLLNCMNEQLKMDDVYLSYLPLAHIFDRVIEELFIFNGASIGFWRGDVKLLVEDIGELKPSIFCAVPRVLDRIYTGLQTKISSGGFLKSTLFNIGYRYKLYNMVKGSKHDEAASIFDKIVFSKVKDGLGGNVRLILSGAAPLAKHVE…
evm.TU.AsparagusV1_07.1218	Asparagus officinalis	Aof	Asparagaceae	MDKYTVQVESGRAGSKNGEPNVGPVYRNALARDGFPPPDPNMTTSWQVFSTAAEKYPGNRMLGWREFTNGKAGPYKWKTYNEIYEEVLRVGSALQYLGAKPGSRIGIYGANCPQWIVAMQACNGYSLICVPLYEYTRSGAVDYIIDHAEIDFVFVQDKKVNRILSSDCTSAKRLKSLISFTSMAKEEKDAATNLGMKAYTWIEFLDMGKEFPSEPLPPQSLDICTIMYTSGTSGHPKGVILTHENHATYVQGLDLYMEQFEEKMTVDDVYLSFLPLAHILDRILKAVSELLPHRRMIFNMLYKYKLSWMQSGYEQKKASPLADLLAFRKVKARLGGRLRLIVSGGAPLSNDIEEFLRVTSCALFVQGYGLTETCGLSSVGFPDDMSLIGTVGVASTFSE…
evm.TU.AsparagusV1_09.945	Asparagus officinalis	Aof	Asparagaceae	MNPYLVGIVVPFVFSYILSKKSSKQRGLPVDVGGEPGYAIRNYRFTSPVETQWEGVTTLAELFDLACKNFATKRMLGTRKLISSEIEVTADGRSFEKFHFGEYEWLSYNQAYDAVCNFASGIVHLGAIFADTRAELAPLKTVNWCLFMWGCFRRNITVVTIYASLGEEALCHSLNETEVSTVVCGHKELIKLIGISGQLDTVKRVIYMNDEGIAKDVSLAEKNTQWTLASFEDVGRIGRENPVAAEMPVSADIAVIMYTSGSTGLPKGVMMTHGNILSTLSAVMTIVPGLGRKDVYLAYLPLAHVLELAAESLMVAVGISIGYGSPLTLTDTSNKIKKGTKGDASVLRPTLMVAVPAILDRVRDGVRKKVDAKGGLSRKLFDIAYGRRLAAINGSWFGA…
evm.TU.AsparagusV1_Unassigned.1168	Asparagus officinalis	Aof	Asparagaceae	MPVSADIAVIMYTSGSTGLPKGVMMTHGNILSTLSAVMTIVPGLGRKDVYLAYLPLAHVLELAAESLMVAVGISIGYGSPLTLTDTSNKIKKGTKGDASVLRPTLMVAVPAILDRVRDGVRKKVDAKGGLSRKLFDIAYGRRLAAINGSWFGAWGLEKMLWDFLVFRKVRAVLGGHIRFLLSGGAPLSGDTQRFINICLGANWARIWSN*
geneYangtao2004883	Averrhoa carambola	Aca-V	Oxalidaceae	MDSAQRRLQAIQCHLLPSSNDDHLSSQVQANHTASQFVHGLGYSVVLPEKLHTGKWNVYRQASLRNKYILLRSYFECCRHAVETFRDYKYLGTRIRVDGTVGGYKWMTYGEVATAREAIGSGLRYHGIPQGGCIGLYFINRPEWLIVDHACAAYSFISVPLYDTLGPDAVKYVVNHADVQAIFCVPQTLNTVVGGVDEHLPTLPSTSGIKLISYLKLLSQGRSSLQPFCTPKPEDVATICYTSGTTGTPKDNLKLMDDLAALRPTIFCSVPRLYNRIYAGITNAVTTSGPLREKLFNAAYNSKKQAIINGRKPSPMWDRLVFNKIKQKIGGRVHFMGSGASPLSPDVMDFLRVCFGCQVLEGYGMTETSCVISCMDEGDNLSGHVGSPNPACEIKLVDV…
geneYangtao2008460	Averrhoa carambola	Aca-V	Oxalidaceae	MSMSYTVKVEEATPATAEKPSAGPVYRCIYAKDGLLEVPDGLESPWQFFSDSVKKNPNSRMFGRRKVTESKVGPYIWQTYQEVYDAAMRLGSALRSRGLNPGDRCGIYGSNCPEWMTSMEACSAHAITYVPLYDTLGTNAVEFIINHAEVSAAFVQENKLPAVLSCLPRCSSNLKTIVSFANISSTQKKEAEELGVSCFSWEEFLQLGSQDCELPPKQRTDVCTIMYTSGTTGEPKGVILTNRAVMAEVLAIDRLLFLTDRVAGEEDSYFSFLPLAHIYDQIMEMYCIYRGSSIGFWRGDVRFLMEDLHELKPSIFCGVPRVYDRIYTGVSSKVAAGGTLRKKLFEYAYNHKLSYLESGVPQEKASPLMDRLVFEKTKLALGGRVRIMLSGAAPLPKHV…
geneYangtao2011195	Averrhoa carambola	Aca-V	Oxalidaceae	MKIFAEKVEEGREGHDGKPSVGPVYRNLLTKNDFPVTDSNMATSWDLFSASVQKYPGNRMLGWRDIVNGKVGPYLWKTYKEVYDEILLIGSALRAAGAEPGSRVGIYGVNCPQWVIAMEACGAHSLICVPLYDTLGPGAVNFIIDHAEVDFVFVQDKKAKEGKENPSELSPPQPFNICTIMYTSGTSGDPKGVVLTHETITTFVRGVDFFLDQFEDKMTVDDVYLSFLPLAHILDRMIEEYFFRKGASVGYFHGDLNAIRDDLMELKPTFMAGIQQALQELNPVRRRIFNALYKYKLGWMNVGYKQKEASRLADLLAFRKVKAKLGGRLRLILSGGAPLSSEIEEFLRVTCCCFVVTGYGLTESCGAATIGYPDEMSMIGTVGPVAVFNELRLEEVPDM…
geneYangtao2014913	Averrhoa carambola	Aca-V	Oxalidaceae	MSAYLIGVLVPLVFTLILRNSKNSKKRGLPVDVGGGPGYAIRNYKCSIPVRTAWEGISTLAELFEQSCKLYRDKCFLGTRKLISRELEVNEDGRSFEKLHLGEYEWLTYGKAFEAVCNFASGLAELGHKKEERVAIFADTREEWFIALQGCFRRNVTVVTIYSSLGEEALCHSLNETEVTTVICGNKELKKLVDISGQLDTVKRVICMDDEIPSNASLVEQSGRWRVTSFADVERLGQENPVDADLPLSSDIAVIMYTSGSTGLPKGVMMTHANVLAVVSAVMTIVPGLGSKDVYMAYLPLAHILELAAENVMAAVGCSIGYGTPLTLTDTSNKIKRGTKGDASVLRPSVMTAVPAILDRVRDGVRKKVDAKGGLSKKLFDLAYDRRLSAMNGSWFGAW…
geneYangtao2015671	Averrhoa carambola	Aca-V	Oxalidaceae	MEDSGGSLPNSPYLEKLGAGDYLSSIGTDYGIYGIVAAAIVAVLIPILLSAMFMGKKKGKQRGVPAEVGGEPGYAMRNARIAELVEVPWKGATTMAALFEQSCKKHSQQKFLGTRKLISREFVTASDGKKFEKLHLGEYEWQTYGEAFNRVCNFASGLVTFGHNVDARAAIFAETRAEWLIAFEGCFRQNVTVVTIYASLGEDALIHSLNEVREITAQTQVSTLICDSKQLKKLATISSSLTTIQNVIYFEDEGSDIDSSLSETLSKWNVSSFSEVEKLGKKSPVDPNLPSKNNTAVVMYTSGSTGLPKGVMMTHGNIVATAAAVMTVIPKLGSNDVYMAYLPLAHVFELAAETVMLTAGCAIGYGSALTFTDNSGKIKKGTKGDASMLKPTLMTAVPA…
geneYangtao2017245	Averrhoa carambola	Aca-V	Oxalidaceae	MESERKYIIEVEKAKEARDGKPSIGPVYRSVFAKNGFPDRFREWRAVGTLSVEKNPNSRMLGRREIVDGKPGKYVWLTYKEVYDVVIRIGNSIRSCSIEQGAKCGIYGANCPEWIMSMEACNAHGLYCVPLYDTLDIGKWSDMWKVLRLPAKFLCLHIDIGAGAVEFILCHSEVSIAFVEEKKIPELFKTFPNSTKYLKTLVSFGKVTPEQREEVQKYGLTIYSWDEFLQLGDNKQYDLPVKTKSDICTIMYTSGTTGDPKGVMISNDSIVDIIAGIKRLLESVNEKLTAEDVYISYLPLAHIFDRVIEEFFISQGASIGFWRGDVKLLVEDIGELKPTIFCAVPRVLDRIYSGLQQKISSGGLLKHTIFNIAYSYKFRNMRKGQKHEEAARIFDRIVF…
geneYangtao2017246	Averrhoa carambola	Aca-V	Oxalidaceae	MTERKFVVEVEEAKPAKDGKPSMGPAYRNVFAKDGFPDLPPGLETCWDVFRLSVEKYANNRMLGRREIIDGKAGKYVWQTYKEVYDLVIKLGNAIRSCGVGQGSKCGIFGVNCPQWIMSMEACNAHGISCVPLYDTLGANAVEFILNHAEVSIAFVEERKIPEVLKTFPNTTKYLKTVVSFGEVTPEQRKEIKKFGLEIYSWDDFMQLGEKNQFDLPVVKKSDVCTIMYTSGTTGDPKGVMISNESILVLITGADGQLRDEKAAEKDVYLSYLPLAHIFDRVVEEWHIFNGAAIGFWHGDVKLLVEDIEELKPTILCAVPRVLDRIYSGLTHKISSGGLVKKTLFNVAYGFKSSYMRSGYKHENAAPICDRIVFSKVKDGLGGNIRLIISGGAPLAVHV…
geneYangtao2019062	Averrhoa carambola	Aca-V	Oxalidaceae	MTVHYGVAVGFYQGDNLKLMDDMAVLRPTIFCSVPRLYTRIYAGIMNAVKQSGGLRERLFNAAYNAKKQAILDGKNPSPMWDRLVFDKIREKLGGRVRVMCSGASPLSPDVMDFLRICFGGRVTEGYGMTETSCVISAMDEGDILSGHVGSPCPACEIKLVDVPEMNYTSEDQPYPRGEICVRGPIVFKGYYKDKVQTKEVLDEDGWLHTGDIGLWLPGGRLKIIDRKKNIFKLAQGEYIAPEKIENVYAKCKFVAQCFVYGDSLNSTLVAIVSVDIDALKAWATSEGIKYQDLQQLCNDPRANAAVLADMDAIGREAKLRGFEFVKAVTLVLEPFTLENGLLTPTFKIKRPQAKEYFAKAVSDMYAELAKSDPSPRQKL
AVESA.00010b.r2.1DG0143990	Avena sativa	Asa	Poaceae	MLAALVAFTSANNEQIKDAEQIGMKVYSWNDFLKLGKDKPAQPCPPQPNDTCTIMYTSGTSGQPKGVMLSHESHGMYVKGVDLFMDQFDDKMSTEDVFLSFLPLAHILDRMIEEYFFHKGASVGYYHGDLNALRDDLMELKPTLLVGVPRVYEKIYEGILKALADLRPLRRVIFNALYNRKLGSMKAGYTHKTASPFADMLAFRKVKARLGGRLRLLISGGAPLSTEIEEFLRVTSCAYFIQGYGLTETLGPSTVGYPDDMSLVGTVGVAATYTELRLEEVPEMGYDPLGVPSRGEILIRGNTIFTGYYKNPELTNEVIVDGWFHTGDIGEMTPDGILKVIDRKKNIFKLSQGEYVAVEYLEKVYVFPQIIEDIWVYGDSYRSTLVAVVNPHEESTMKW…
AVESA.00010b.r2.2DG0382180	Avena sativa	Asa	Poaceae	MEVWILNTVFLCTSACCIDLISCNAGENAVEFILDHAEISIAFIQESKIKSILAVLPKCTSHLKAIVSFGDVTNEQKREVEQFGVSCFSWEEFTTMGEEIHELPKKQKDDICTIMYTSGTTGEPKGVIITNRAIIAGVTTTEHLLELTDKVVDGYDSYFSYLPLAHIFDQVIECYCISKGASIGFWQGDIRYLMEDVQVMKPTIFCGVPRVYDRIYTGINQKIQSGGLIAKHLFQYAYNYKLVNLMKGFKQHEASPFFDKIVFSKIKEGLGGRIRLMLSGAAPLPRHVEEFMRVTGCSVLAQGYGLTESCAGCFTSIANVFSMIGTVGPPVTAIEARLESVPEMGYDALSNAPRGEICLRGHTMFSGYYKRPDLTEEVFSDGWFHTGDIGEWQPDGTMK…
AVESA.00010b.r2.3AG0441300	Avena sativa	Asa	Poaceae	MTEMQHVVKVEEGRPAADGRPSVGPTYRSAFARDGFPAPIPGLDSCYDIFRMAVEKYPNNKMLGRRAIVDGKAGAYEWKTYKEVFGVANKIGNSIRSCGLEKGSRCGIYGANSPEWIITMEACNAHGIYCVPLYDTLGAGAIEFILCHAEVEIAFVEEKKVEELLKTFPKSTEFLKTIVSFGNVTQEQKEEVSKYGLSIYSWDEFLSLAGDQEFDLPVKQSTDICTIMYTSGTTGDPKGVLISNVSIISLIAGVDRLLNSVNERLEETDVYMSYLPLAHIFDRVVEELFMFHGASIGFWRGDVKLLVEDIGTLKPTILCAVPRVLDRIFSGLQAKISAGGFIKSTMFSLAYKFKQFRMMRGAKHTEAAAICDKVVFSKVKEGLGGNVRVILSGAAPLAT…
AVESA.00010b.r2.3CG0494370	Avena sativa	Asa	Poaceae	MTEMQHVVKVEEGRPAADGRPSVGPTYRSAFARDGFPAPVPGLDSCYDIFRMAVEKYPNNKMLGRRAIVDGKAGAYEWKTYKEVFGIANKIGNSIRSCGLEKGSRCGIYGANSPEWIITMEACNAHGIYCVPLYDTLGAGAIEFILCHAEVEIAFAEEKKVEELLKTFPKSTEFLKTIVSFGNVTQEQKEEVSKYGLSIYSWDEFLSLAGDQEFDLPVKQSTDICTIMYTSGTTGDPKGVLISNASIISLIAGVDRLLNSVNERLEETDVYMSYLPLAHIFDRVVEELFMFHGASIGFWRGDVKLLVEDIGTLKPTILCAVPRVLDRIFSGLQAKISAGGFIKSTMFNLAYKFKQFRMMRGAKHTEAAAICDKVVFSKVKEGLGGNVRVILSGAAPLAT…
AVESA.00010b.r2.3DG0541700	Avena sativa	Asa	Poaceae	MTEMQHVVKVEEGCPAADGRPSVGPTYRSAFARDGFPAPIPGLDSCYDIFRMAVEKYPNNKMLGRRAIVDGKAGAYEWKTYKEVLGVANKIGNSIRSCGLEKGSRCGIYGANSPEWIITMEACNAHGIYCVPLYDTLGAGAIEFILCHAEVEIAFVEEKKVEELLKTFPKSTEFLKTIVSFGNVTQEQKEEVSKYGLSIYSWDEFLSLAGDQEFDLPVKQSTDICTIMYTSGTTGDPKGVLISNASIISLIAGVDRLLNSVNERLEETDVYMSYLPLAHIFDRVVEELFMFHGASIGFWRGDVKLLVEDIGTLKPTILCAVPRVLDRIFSGLQAKISAGGFIKSTMFSLAYKFKQFRMMRGVKHTEAAAICDKVVFSKVKEGLGGNVRVILSGAAPLAT…
AVESA.00010b.r2.3DG0565060	Avena sativa	Asa	Poaceae	MEGTKKQAFTIQVEDGKPGKDGRPAVGPVFRSILAKDGYPPLDPDMRTSWDVFRTAAGKYPDNRMLGWRPFKDGVPGPYLWKSYKEVYEEVLQIGSALQQLGVQPGSTIGIYGANCPQWVVAMQACNGYSLICVPLYDTLGAGAVDYIIDHAEIDVVFIQDKKIKEILSPNCKSATRLKALVAFTSANNEQIKDAKQIGMKVYSWNDFLKLGKDKPAQPCPPQPNDTCTIMYTSGTSGQPKGVMLSHESHGMYVKGVDLFMDQFDDKMSTEDVFLSFLPLAHILDRMIEEYFFHKGASVGYYHGDLNALRDDLMELKPTLLVGVPRVYEKIYEGILKALADLRPLRRVIFNALYNRKLGSMKAGYTHKTASPFADMLAFRKVKARLGGRLRLLISGGAP…
AVESA.00010b.r2.4AG0587170	Avena sativa	Asa	Poaceae	MDVSDGDTRVGFGRGGGIRVLTRVDSLRRYAVETFRDNRYLGTRVHADGTVGDYKWMTYGEAVIVPSHIFLAYLCRITNAVKESGGLKERLFNAAYNAKRQAIINGRNPSPVWDKLVFNKIKARLGGRVRLMSSGASPLSPDVMEFLRICFGGEILEGYGMTETSCVITTMNVGDKLIGHVGSPNPACEVKLVDVPEMNYTSEDQPHPRGEICVRGPIIFHGYYKDEVQTREVIDEDGWLHTGDIGLWLPGGRLKIIDRKKNIFKLAQGEYIAPEKIENVYAKCKFIAQCFVYGDSFNSSLVAVVAVEPEVLKAWAASEGIHSEDLRQLCADPRARAAVLADMDSIGKEAQLRGFEFVKAIALVAEPFTLENGLLTPTFKVKRPQAKVYFAKEIKDMYE…
AVESA.00010b.r2.4AG0590410	Avena sativa	Asa	Poaceae	MNPYFIGFVLPFVASLLLTKRKAEKKRGVPVNVGGEAGYAIRNYRFEQPVETHWEGIFTLAELFEQSCKQYAHMPLHGTRKLISRETEVASDGRSFEKLHLGQYEWKSYIEAFKAVCNFSSGLVQIGHQKDERVAIFADTRAEWQIALQACFRQNITVVTIYASLGEGALCHSLNETEVTTVICGRKELKKLIDINGQLDTLKHVIYINEEGVSSEVSMAKQCTSWRVESFEEVERLGLETPVEANLPLPSDTAVIMYTSGSTGMPKGVMMSHRNVLATVSAVMTIVPALGKKDVYLAYLPLAHILELAAETIISAVGASIGYGTPLTLTDTSNKIKKGTQGDASALKPTLMTAVPAILDRVRDGVRKNVDAKGGVAKKLFDIAYSRRLAAVNGSWFGA…
AVESA.00010b.r2.4DG0731770	Avena sativa	Asa	Poaceae	MPCVRLIVVVGGIDENLPSSSAAAGMEIITYSKLHSQGLMSPQPFRPPKPEDAATICYTSGTTGTPKICKAGGQSFFSGXXXXTSFFVFSLFGIIVIVPSHIFLAYLCRITNAVKESGGLKERLFNAAYNAKRQAIINGRNPSPVWDKLVFNKIKARLGGRVRLMSSGASPLSPDVMEFLRICFGGEILEGYGMTETSCVITTMNVGDKLIGHVGSPNPACEVKLVDVPEMNYTSEDQPHPRGEICVRGPIIFHGYYKDEVQTREVIDEDGWLHTGDIGLWLPGGRLKIIDRKKNIFKLAQGEYIAPEKIENVYAKCKFIAQCFVYGDSFNSSLVAVVAVEPEVLKAWAASEGIHSEDLRQLCADPRARAAVLADMDSIGKEAQLRGFEFVKAIALVAE…
AVESA.00010b.r2.4DG0734740	Avena sativa	Asa	Poaceae	MNPYFIGFVIPFVASLLLTKKKAEKKRGVPVNVGGEAGYAIRNYRFEQPVETHWEGIFTLAELFEQSCKQYAHMPLHGTRKLISRETEVASDGRSFEKLHLGQYEWKSYIEAFKAVCNFSSGLVQIGHQKDERVAIFADTRAEWQIALQACFRQNITVVTIYASLGEGALCHSLNETEACFRQNITVVTIYASLGEGALCHSLNETEVTTVICGRKELKKLIDINGQLDTLKHVIYINEEGVSSEVSMAKQCTSWRVESFEEVERLGLETPVEANLPLPSDTAVIMYTSGSTGMPKGVMMSHRNVLATVSAVMTIVPALGKKDVYLAYLPLAHILELAAETIISAVGASIGYGTPLTLTDTSNKIKKGTQGDASALKPTLMTAVPAILDRVRDGVRKNV…
AVESA.00010b.r2.5AG0829040	Avena sativa	Asa	Poaceae	MEQYKQQPAVPYLFEDLNPPVEEDWFPMSFELMNLGTDKFCVAKAKSIDADDSIGQQFAVLTGIEISGLLSPLLPAAPIDPHPRHASSSSSSSSSALPEASAPPCAAPPEGFPLQGIWNHPCTSMNPYFIGLLVPIAVSLLLQKRRKVEKKRGVPVDVGGEPGYAIRNHRFEHPVETHWEGVTTLAELFEHACKEYVYMPLLGTRKLISREIESSPDGRSFEKLHLGEYEWKCYAEAFKSRVAIFAETRAEWQIALQACFRQNISVVTIYASLGEEALCHSLNETEVTTVVCGQKEFKKLIDIGWQLDTVKRVIYINEEGISAEVSLAKNSTSWTVASFEEVCKLGIEAPIYANMPLPSDVAVIMYTSGSTGLPKGVMMTHRNVLATLSAVMTIVPELG…
AVESA.00010b.r2.5AG0831100	Avena sativa	Asa	Poaceae	MSREEQRSPAAMDAAQRRLRVVSAHFQPHVDATGGGLDANTTAGEYAHVQGYSVVLPEKLQTGKWNVYRSAVSPLRLINRFPGTPDIGTLHDNFVYAVETFTDCRYLGTRVSTDGTIGDYKWMTYGEASTSRTAIGSGLIYHGIPEGARIGLYFINRPEWIIVDHACAAYSYVSVPLYDTLGPDAVQFIVNHATVEAIFCVPQTLSALLSFITQMPCVRLIVVVGGDDANTPSSTETTAVQIITYSRLQSQGKMSSQTYRPPRPEDVATICYTSGTTGTPKGAVLSHENLIANVAGSSLGIRFYPSDVYISYLPLAHIYERANQIALLHYGVAIGFYQGDNLKLMDDLAALRPTVFASVPRLYNRIYSAITNAVKESGGLKERLFRTAYNAKRQAIING…
AVESA.00010b.r2.5AG0833820	Avena sativa	Asa	Poaceae	MADSMMKYLVQVEEARQAAPEEGGAPSAGPAYRCAAGSGSASPPDVPGLDSCWDIFRLSVEKYPGNPMLGRREIVDGKAGKYTWVTYKEVYDTVLKVGASIRSCGVGKGGRCGIYGGNSPEWVVSMQACNAHGIYCVPLYDTLGAGAIEFILSHAEIEIVFVEEKKIEEVLKTLPNATKFLKTIVSFGKVSSDQKEKVEQNGLSIYSWPEFVLKEDGAEEKYELPPKEKADICTIMYTSGTTGDPKGVLISNKSIIAIVTAVDEFLSNSNEEIHEDDVYISYLPLAHIFDRVIEEVFIHHGASIGFWRGDVKLLVEDIGELKPTIFCAVPRVLDRIYGGLQDKYSTSGFLRKTVFNVAYKYKQGNMIKGSKHEDAASIFDKLVFAKVKRGLGGRVRVIL…
AVESA.00010b.r2.5AG0837750	Avena sativa	Asa	Poaceae	METDENPNMSILQRLGISDVPLVKEYGLPGVIGALLLAIVIPILLSSMFSKKTKKRAVVADVGGEAGLAMRNSRFSSLVQVPWAGATTMAALFEMASKKYPQHRCLGTRNLIKSEFIEAADGRKFEKLHLGEYQWNSYSEAFTRASNFASGLIKMGHQVDSRAAIFSDTRAEWIIASQGCFRQNLTVVTIYASLGEDALVHSLNETQVSTLICDSKQLKKLPAVSSKLQSLKHVIYIEDEPVDADTLNQLKHLTILSFTAVEELGKASHTDARLPSSTDTAVIMYTSGSTGLPKGVMITHGNMVATIAAVRTIIPNLGTGDVYLAYLPLAHVFELAAETVMLASGVAIGYGSALTMTDASNKIKKGTKGDVSVLKPTLMISVPAILDRIRDAVFKKVAD…
AVESA.00010b.r2.5AG0860450	Avena sativa	Asa	Poaceae	MEGIKKKAFTIQVEDGKPGKDGRPAVGPVYGNILAKDGYPPLDPDMRTSWDVFRTAACKYPNNQMLGWRPLKDGVPGPFLWKSYMEVYEEVLQTGSALQHLGVQQGSTVGIYGANCPQWVVAMQACNGYNLVCVPLYDTLGAGAVDYIIGHAEIDVVFIQDKKIKEILSPNCKSAKRLKALVAFTSANNEQIKDAERIGMKVYSWNDFLKVGKDKQAQPCPPRPNDTCTIMYTSGTSGQPKGVMLSHESHGSFVKGVDLFMDQFDDKMSTEDVFLSFLPLAHIMDRMIEEYFFHKGASVGYYHGDLNALGDDIMELKPTVLAGVPRVYEKIYEGILKALADLKPIRRVMFHALYNRKLASMKAGYTHKTASPVSDMLAFRKVKARLGSRIRLLISGGAP…
AVESA.00010b.r2.5CG0862430	Avena sativa	Asa	Poaceae	MKFLVESGGEEENAGPAYRNVLAKDAGLLQSPAGLDSCWDLFRASVDKYPSNPMLGRRTVVDGNAGDYTWMTYREAYDVVMKLAASMSKSGVKQGENAGIYGANCPEWIITMEACNALGVCCVPLYDTLGANAVEFITCHAELQIAFAEERKIGELLKTCHATSKYLKSIVSFGGVTNDQKEEAKNHGMSIFSWEEFLIMGGDHHVDLPEKKKSDINTIMYTSGTTGDPKGVMISNESLLVNLAGANSVIQSIGEVFDQNDVYMSYLPLAHIFDRMFEELFISHGAKIGFWRGDVKLLVDDIAALKPTVFCAVPRVLDRIYSGLTTKISSGGILKKTLFNVAYKLKLDSMRKGIKHEKASPLFDKLVFSKVKERLGGKIRIILSGGAPLSVAVEEFLRV…
AVESA.00010b.r2.5CG0896930	Avena sativa	Asa	Poaceae	METGENPNMSILQRLGISDVPLVKEYGLPGVVGALLLAIVIPILLSSMFSKKMKKRAVLADVGGEAGLAMRNSRFSSLVQVPWAGATTMAALFEMASKKYPQHRCLGTRNLIKSEFIEAADGRKFEKLHLGEYQWNSYSEAFTRASNFASGLIKMGHQVDSRAAIFSDTRAEWIIASQGCFRQNLTVVTIYASLGEDALVHSLNETQVSTLICDSKQLKKLPAVSSKLQSLKHVIYIEDEPVDADTLDQLKHLTTLSFTAVEELGKTSHTDARLPSSTDTAVIMYTSGSTGLPKGVMITHGNMVATTAAVRTIIPNLGTGDVYLAYLPLAHVFELAAETVMLASGVAIGYGSALTMTDASNKIKKGTKGDVSVLKPTLMISVPAILDRIRDAVFKKVAD…
AVESA.00010b.r2.5CG0901280	Avena sativa	Asa	Poaceae	MADSMMKYLVQVEEAVQAAPEEGGPPSAGPAYRCAAGSGSASPPAVPGLESCWDIFRLSVEKYPGNPMLGRREIVDGKAGKYTWVTYKEVYDTVLKVGASIRSCGVGKGGRCGIYGGNSPEWVVSMQACNAHGIYCVPLYDTLGAGAIEFILCHAEIEIVFVEEKKIEEVLKTLPNATKFVKTIVSFGKVSPDQKEKVEQNGLSIYSWPEFVLKEDGAEEKYELPPKEKTDICTIMYTSGTTGDPKGVLISNKSIIAIVTAVDEFLRNSNEEIREDDVYISYLPLAHIFDRVIEEVFIHHGASIGFWRGDVKLLVEDIGELKPTIFCAVPRVLDRIYGGLQDKYSTSGFLRKTVFNVAYKYKQGNMIKGSKHEDAASIFDRLVFAKVKRGLGGRVRVIL…
AVESA.00010b.r2.5CG0904300	Avena sativa	Asa	Poaceae	MSREEQRSPAAMDAAQRRLRVVSAHFQPHVDATDGGLDANPTAGEYAHVQGYSVVLPEKLQTGKWNVYRSAASPLRLINRFPGTPDIGTLHDNFVYAVETFTDCRYLGTRVSTDGTIGDYKWMTYGEASTSRTAIGSGLIYHGIPEGARIGLYFINRPEWIIVDHACAAYSYVSVPLYDTLGPDAVQFIVNHATVEAIFCVPQTLSTLLSFITQMPCVRLIVVVGGDDTNTPPSTETTAVQIITYSRLQSQGKMSSQTYRPPRPEDVATICYTSGTTGTPKGAVLSHENLIANVAGSSLGIRFYPSDVYISYLPLAHIYERANQTALLHYGVAIGFYQGDNLKLMDDLAALRPTVFASVPRLYNRIYSAITNAVKESGGLKERLFRTAYNAKRQAIING…
AVESA.00010b.r2.5CG0906830	Avena sativa	Asa	Poaceae	MNPYFVGLLVPIAVSLLLQKRRKVEKKRGVPVDVGGEPGYAIRNHRFEHPVETHWEGVTTLAELFEHACKEYVYMPLLGTRKLISREIESSPDGRSFEKLHLGEYEWKCYAEAFKSVSNFSSGLIQLGHQKDERVAIFAETRAEWQIALQACFRQNISVVTIYASLGEEALCHSLNETEVTTVVCGQEFKKLIDIGWQLDSVKRVIYVNEEGISAQVSLAKNSTSWTVASFEEVCKLGIEAPIDANMPLPSDVAVIMYTSGSTGLPKGVMMTHRNVLATLSAVMTIVPELGKKDIYMAYLPLAHILELAAETLMAAVGASIGYGSALTLTDTSSKIKKGTLGDASALKPTLMTAVPAILDRVRDGVRKKVDANGGVAKKLFDIGYSRRLAAMNGSWLGA…
AVESA.00010b.r2.5DG0972040	Avena sativa	Asa	Poaceae	MYTSGSTGLPKGVMITHGNMVATIAAVRTIIPNLGTGDVYLAYLPLAHVFELAAETVMLASGVAIGYGSALTMTDASNKIKKGTKGDVSVLKPTLMISVPAILDRIRDAVFKKVADKGGVTKKLFDVAYKRNLATIEGSWFGSWAPERLLWNSIIFKPIRSMLGGRIRFILCGGAPLSSDTQRFINICLGVPVGQGYGLTETCAGAAFSEWDDTSVGRVGPPLPCCYVKLISWEEGGYRISDSPMPRGEVVIGGHSITKGYFNNEAKTAEVYKVDERGIRWFYTGDIGQFHPDGCVEIIDRKKDIVKLQHGEYVSLGKVESALQTSNYVDNIMVHADPFHSYCVALVVPPHQALEKWAQNSGIKYQNIEELCHNDQAIKEVQQSLLKAAKAARLEKFEV…
AVESA.00010b.r2.5DG0975520	Avena sativa	Asa	Poaceae	MADSMMKYLVQVEEARQAAPEEGGPPSAGPAYRCAAGSGSASPPAVPGLDSCWDIFRLSVEKYPGNPMLGRREIMDGKAGKYTWVTYKEVYDTVLKVGASIRSCGVGKGGRCGIYGGNSPEWVVSMQACNAHGIYCVPLYDTLGAGAIEFILCHAEIEIVFVEEKKIEEVLKTLPNATKFLKTIVSFGKVSSDQKEKVEQNGLSIYSWPEFVLKEDGAEEKYELPPKEKADICTIMYTSGTTGDPKGVLISNKSIIAIVTAVDEFLSNSNEEIREDDVYISYLPLAHIFDRVIEEVFIHHGASIGFWRGDVKLLVEDIGELKPTIFCAVPRVLDRIYGGLQDKYSTSGFLRKTVFNVAYKYKQGNMIKGSKHEDAASIFDKLVFAKVKRGLGGRVRVIL…
AVESA.00010b.r2.5DG0977870	Avena sativa	Asa	Poaceae	MPPNVDGARNRTTLSVLPEPLQIASEISMRPSRRTLPESPPIGLFFIPAKPHRFDGPARGSARLDLLASRHPIKSIVFSSLAFAPTLPVSNATDGDWPSVTALQQRPAEAMSREEQRSPAAMDAAQRRLRVVSAHFQPHVDATGGGLDANPTAGEYAHVQGYSVVLPEKLQTGKWNVYRSAVSPLRLINRFPGTPDIGTLHDNFVYAVETFTDCRYLGTRVSTDGTIGDYKWMTYGEASTSRTAIGSGLIYHGIPEGARIGLYFINRPEWIIVDHACAAYSYVSVPLYDTLGPDAVQFIVNHATVEAIFCVPQTLSALLSFITQMPCVRLIVVVGGDDANTPSSTETTAVQIITYSRLQSQGKMSSQTYRPPRPEDVATICYTSGTTGTPKGAVLSHEN…
AVESA.00010b.r2.6AG1010000	Avena sativa	Asa	Poaceae	MEEAMYTVKVGEATPSAGGRPSSGPVYRSIYAKDGLMQLPQEIQSPWDFFSGAVKKYPKNKMLGRRQVSDGKAGDYVWQTYEQVHQKVIKIGAAIRSFGVKTGAHCAIYGSNSPEWVMAMQACNSQGICYVPLYDTLGENAVEFILDHAEISIAFIQESKIKSILAVLPKCTAHLKAIVSFGDVTNELKREVEQFGVSCFSWEEFTTMGEEIHELPKKQKDDICTIMYTSGTTGEPKGVIITNRAIIAGVTTTEHLLELTDKVVDEYDSYFSYLPLAHIFDQVIECYCISKGASIGFWQGDIRYLMEDVQVMKPTIFCGVPRVYDRIYTGINQKIQSGGLIAKHLFQYAYNYKLVNLMKGFKQHEASPFFDKIVFSKIKEGLGGRIRLMLSGAAPLPRH…
AVESA.00010b.r2.7AG1204320	Avena sativa	Asa	Poaceae	MKFLVESGGETENAGPTYRNVLAKDAGLLQSPAGLDSCWDLFRASVDKYPSNPMLGRRTVVDGNAGDYTWMTYREAYDVVMKLAASMDKSGVKQGERAGIYGANCPEWIITMEACNALGVCCVPLYDTLGANAVEFITCHAELQIAFAEERKIGELLKTCHATSKYLKSIVSFGGVTNDQKEEAKNHGMSIFSWEEFLIMGGDHHVDLPENKKSDINTIMYTSGTTGDPKGVMISNESLLVNLAGANSVIQSIGEVFDQDDVYMSYLPLAHIFDRMFEELFISHGAKIGFWRGDVKLLVDDIAALKPTVFCAVPRVLDRIYSGLTTKISSGGILKKTLFNVAYKLKLDSMRKGIKHEKASPLFDKLVFSKVKERLGGKIRIILSGGAPLSVAVEEFLRV…
AVESA.00010b.r2.7CG0654660	Avena sativa	Asa	Poaceae	MEEAMYTVKVGEATPAAGGRPSSGPVYRSIYARDGLMQLPQEIQSPWDFFSGAVKKYPKNKMLGRRQVSAGKAGDYVWQTYEQVHQKVIKIGAAIKSFGVKTGAHCAIYGSNSPEWVMAMQACNSQGICYVPLYDTLGENAVEFILDHAEISIAFIQESKIKSILAVLPKCTAHLKAIVSFGDLTNDLKREVEQLGVSCFSWEEFTTMGEEIHELPKKQKDDICTIMYTSGTTGEPKGVIITNRAIIAGVTTTEHLLELTDKVVDEYDSYFSYLPLAHIFDQVIENYCISKGASIGFWQGDIRYLMEDVQVMKPTIFCGVPRVYDRIYTGINQKIQSGGLIAKHLFQYAYNYKLGNLMKGFKQHEASPFFDKIVFSKIKEGLGGRIRLMLSGAAPLPRH…
AVESA.00010b.r2.7CG0681700	Avena sativa	Asa	Poaceae	MDAPARRLRAVSAHLQPPATVARRSSDSIAANPTAGEYAHVLGYSAVLPEKLQSGKWNVYRSALSPINLVNRFPDNPDIGTLHDNFVYAVETFRDNRYLGTRVHADGTVGDYKWMTYGEAGTSRTAIGSGLICHGIPEGARVGLYFINRPEWIIVDNACSAYSYVSVPLYDTLGQDAVQFIVNHATVEAIFCVPQTLSTLLSFITQMPCVRLIVVVGGIDENLPSSSAAAGMEIITYSRLHSQGHMSPQPFRPPKPEDAATICYTSGTTGTPKGAVLSHANFIANVAGSDFGIKFYPSDVYISYLPLAHIYERTNQIWLLNRGVAIGFYQGDSLKLMDDLATLRPTIFASVPRLYNRIYAAITNAVKESGGLKERLFNAAYNAKRQAIINGRNPSPVWD…
AVESA.00010b.r2.7CG0685230	Avena sativa	Asa	Poaceae	MNPYFIGFVIPFVASLLLTKRKAEKKRGVPVNVGGEAGYAIRNYRFEQPVETHWEGIFTLAELFEQSCKQYAHMPLHGTRKLISRETEVASDGRSFEKLHLGQYEWKSYIEAFKAVCNFSSGLVQIGHQKDERVAIFADTRAEWQIALQACFRQNITVVTIYASLGEGALCHSLNETEVTTVICGRKELKKLIDINGKLDTLKHVVYINEEGVSGEVSMAKQCTSWRVESFEEVERLGLETPVEANLPLPSDTAVIMYTSGSTGMPKGVMMSHRNVLATVSAVMTIVPALGKKDVYLAYLPLAHILELAAETIISAVGASIGYGTPLTLTDTSNKIKKGTQGDASALKPTLMTAVPAILDRVRDGVRKNVDAKGGVAKKLFDIAYSRRLAAVNGSWFGA…
AVESA.00010b.r2.7DG1339880	Avena sativa	Asa	Poaceae	MKFLVESGDETENAGPTYRNVLAKDAGLLQSPAGLDSCWDLFRASVDKYPSNPMLGRRTVVDGNAGDYTWMTYREAYDVVMKLAASMDKSGVKQGERAGIYGANCPEWIITMEACNALGVCCVPLYDTLGANAVEFITCHAELQIAFAEERKIGELLKTCHATSKYLKSIVSFGGVTNDQKEEAKNHGMSIFSWEEFLIMGGDHHVDLPENKKSDINTIMYTSGTTGDPKGVMISNESLLVNLAGANSVIQSIGEVFDQDDVYMSYLPLAHIFDRMFEELFISHGAKIGFWRGDVKLLVDDIAALKPTVFCAVPRVLDRIYSGITTKISSGGILKKTLFNVAYKLKLDSMRKGIKHEKASPLFDKLVFSKVKERLGGKIRIILSGGAPLSVAVEEFLRV…
jg1033	Avicennia marina	Ama	Acanthaceae	MGMGDYIVKVEEARPAGDGKASAGPVFRCIYAKNGLLEVPSSMDSPWDFFRESVKRKPDNGMLGCRQIKDGKAGGYSWLTYQQVYDATLKIGSAMRRRGVNPGDKCGIYGANCPQWIMAMEACNCRAVTYVPLYDTLGANAVEFIINHAEVSIAFVHENKLSAILTCLSKCLSNLKTIVSFGKITDKQKEAAEEQGVSCFSWEEFAALGDLDENLPPRKKTDTCTIMYTSGTTGEPKGVILSNAAFLGEVLSVDQLLQETDKAGTEEDVYFSFLPLAHIFDQIMETYCIHRGSSIGFWQGDIRFLIEDLVVLKPTIFCGVPRVYDRIYTGIIDKIAAGGALKKSLFQIAYNYKLRNLEKGLSQEEASPLMDKLVFDKIKQAFGGRVRLMLSGAAPLPKH…
jg12090	Avicennia marina	Ama	Acanthaceae	MSSTKSHGYHFSLFQTEQLRNSIMCGLNKTSAGPKTPATFELQPSPLLNKIIVVSFVPYIRRLGLSENISHPLSSSVSPTKSKLTTLVSCNVGRLSQGCSKLLKPTCGMGPYYVGVIIPLAFALLVRSRKTRKKRGLPVDAGREPGYAIRNHRFSSPVESAWEGVTTLAELFEQSCREHSGMRLLGTRKLISREVEISEGRSFEKLHLGDYTWLSYGQAFEAVQNFASGLLQLGHQKGERAAIFADTCAEWFIALQGCFRCNVTVVTIYASLSEEALAHSFNETEVTTVICGYKELKKIANISGQIDTVKRIICMDHEFQSDSSLASGSSNWTIRSFSDVYRMGRKSTADPELPLSADIAVIMYTSGSTGTPKGVMMTHGNVLATASAVMTIVPGLGVG…
jg23170	Avicennia marina	Ama	Acanthaceae	MGPYYVGVIIPLVLTLLVRSTHKGKKRGLSVDVGGESGYAIRNYRFTSPVESAWEGITTLAELFEQSCLKHSNMRLLGTRTLIAREVEISDGRSFEKLHLGDYEWLSYGQVFEAACNFASGLVQLGHQKGERAAIFADTCKEWFIALQGCFRHNVTVVTIYASLGEAALCHSFNETEVTTVICGYKELKKLANISGQLDTVKRIICMDNEFQTDSSLVSGSSSWTIMSLSDVDKLGRENPVDPDLPMSADIAVIMYTSGSTGMPKGVMMTHGNVLATVSAVMTIVPRLGNKDVYLAYLPLAHILELAAENIIAAIGSCIGYGSPLTLTDTSNKIKRGTKGDATILRPTLMAAVPAILDRVRDGVRKKIDTTGGLSKKLFEFAYARRLSAINGSWFGARG…
jg23555	Avicennia marina	Ama	Acanthaceae	MLPFHDFREDIELWRRIEMATQRYIVEVEPSKPAKDGKPSIGPVYRSIFAKHGFPEPIPGLDSCWDIFRMSVEKYPHNRMLGSREIVNGKPGKYKWMTYKEVYDIVLKVGNSIRNCGIEEGGRCGIYGANCAEWVMSMEACNAHGLYCVPLYDTLGAGAVEFIICHAEVSLAFVEEKKISELLKTFPSAAKYLKTIVSFGKVAPQQKQEFLNFGVAIYSWDEFLSLGENKHFDLPVKKKTDICTIMYTSGTTGDPKGVMVSNNSIVTLIAGVKRLLESVNESLTENDVYLSYLPLAHIFDRVIEECFINHGASIGFWRGDVKLLVEDIAELKPTIFCAVPRVLDRIYSGLLQKISSGGFIKHTMFNLAYSLKLRNMRKGSKHAEASPLCDKIVFNKVKQ…
jg26578	Avicennia marina	Ama	Acanthaceae	MESRAERRLRLIRAHLIADADNSLLRISANPTAGEFTHGQGYSAILPEKLQTGKWNVYRSAHSPLKLVSRFPDHPEISTLHDNFVHAVENFQDYKYLGTRVRMDGTVGEYKWMTYGEVATARSAIGSGLRHHGIESGACIGLYFINRPEWMMVDHACSAYSYTSVPLYDTLGPDAVKYIVNHANIQAIFCVPNTLNTLLSFLSEIPSVRLIVVVGGIDEHLPSLPSTLGVKLLSYTRLLSQGQTNMHPFCPPKPEDVATICYTSGTTGTPKGVVLSHGNLIASIAGVTLLIKFDSSDIYISYLPLAHIYERANQILCAYYGVAVGFYHGDSMKLMDDLVALRPTIFSSVPRLLNRIYAGIINAVKTSGALKEKLFNAAYNSKKQAVMNGRKPSPMWDRL…
jg27912	Avicennia marina	Ama	Acanthaceae	MDSRAEWRLQTVTKHLINAPASGQPPVVRPRATAGEFFLEEGYSVVLPEKLHAGKWNVYRNRLSPLQLKSRFVDHPEIATLHDNFEHAVEAFHDHKYLGTRVQEDGTVGEYRWMTYGEAGASRSAIGSGLIRHGIAKCRDAASGSILLTGLVDSLPLYDTLGPEAVKYIVNHAAVQAIFCVPQTLNMLLSFFSEIPSVHLFVVVEGVEGQLPSLPSATGIDIISYSKLHSEGLSSFQPFCIPRADDVATICYTSGTTGTPKGVVLTHGSLIANAGGVSMGIKLYPSDIYISYLPLAHIYERTVQILVVHFGGASGFYQGDNMKLLEDMAVLKPTVFCSVPRLYNRIYAGLVNAVRTSGVLRERLFNAAYNAKKKSILSGKKSSPMWDRLVFNKIKEKLG…
jg29445	Avicennia marina	Ama	Acanthaceae	MAETKKYVVEIEQAKEAKEGKPSVGPVYRNAIVRDGFRPLPQGLDSCWDSFCQSVKKYPNNQMLGEREMVEGKAGRYTWLTYKEVHDIVLRVGASIRSCGVMQGGRCGIYGANCSRWVISMQACNAQGLYCVPLYDTLGAGAVKYVICHAEISIAFVEETKISEVLKTFPSTEKYLKTIVSFGEVTPEQKQVAGNFGSHLYSWNDFLLLGMNRQFDVPIKKNTDICTIMYTSGTTGDPKGVMISNESILSIISGVNHHLESLNEEFRESDVYLSYLPLAHIFDRVMEELFISKGASIGFWHKDTKQLLDDIKELKPTAFCAVPRVLDRIYSGMLEKISSAGILKHTLFNAAYSYKLHYMSKGYKHAEAAPMFDKLIFNKVKESLGGNLRLILCGAAPLS…
jg29937	Avicennia marina	Ama	Acanthaceae	MESKAERRLRQIQAHLISDADDSSMRISANTSAGEFAQGQNYSVVLPEKLKTGKWNVYRSAHSPLKLVNRFPDHPAIGTLHDNFVHAVENFQDHQYLGSRMRIDGTVGEYKWMTYGEAGTARTAIGSGLRHHGIEPGACVGLYFINRSEWMIVDHACSAYSFTSVPLYDTLGPDAVKYIVNHAEIQAIFCVPSTLNILLSFLSEIPSVRVIVVVGGIDEHLPSLPSTLGIKLLSYTRLLSQGHSNMHPFCPPKPEDIATICYTSGTTGTPKGVVLSHGNLIASVAGMTLLIKFNSLDIYISYLPLAHIYERANQIISVYYGVAVGFYQGDNMKLMDDLVALRPTVFSSVPRLYNRIYAGIINAVRTSGALKERLFNAAYNSKKQAVMSGRKPSPMWDRL…
jg30278	Avicennia marina	Ama	Acanthaceae	MGEYLVKVEEARLAAGGKPSAGPVYRSIFAKDGIFEVPPDGPESPWDFLRDSVKRNPTKPMLGCRQIVDGKAGAYGWMTYQQVYDVTLKIGSAMRTRGVNPGYTCGILGTNSPEWTIAMEACIAHSVIYVPLYETLGATAVEFIINHAEIPIVFVQESKIPAILACLPKCVSHLKTIVSFGKVSDKQKKTAGELGVACFSWEEFAELGNLDENLPQKKKSDIFTIMYTSGTTGEPKGVVITSGAVMTQILSIHALFQWTNDGLTEDDVYISYLTLAHIFEQSMLSYCVYRGSTIGFWQGDIRYLIDDLVELKPTFMCGVPRIYDRLYKALMDKISAFGVLRKLAFKLAYYYKLRKLENGVKQREATPVMDKLIKQALGGRLRIMISGAAPLPRHVEEFF…
jg30279	Avicennia marina	Ama	Acanthaceae	MEEYIVKVEEARAAADGKPSAGPVFRSIYAKDGMLEVPPDGPNSPWDFLRDSVERHPTEHMLGCRQINEGKVGAYSWMTYQQVNDAALKIGSAMRSRGVNPGYTCGILGANCPEWTIAMEACIAHAVTYVPLYETLGANAVKFIIDHAQVSIAFVQESKLPAILSCLSMSTSHLKTIVSFGRVSDKQKEMANDLGVICFSWEEFAKLGNLDEVLPPKNRSDICTIMYTSGTTGEPKGVMLTNGAIVTLILSIHFLFQQTNDELTEDDVYLSYLPLAHTFEQSMFFYCIYRGSSVGFGQGNVRVLLDDIVELKPTFFVGVPRVYERIYKAIMDKISAGGTRRKLAFILAYYYKLKQLEKGVKPKEAAPLMDKLVFDKIQQELGGRLRIMLSGSAPLPKHV…
jg35097	Avicennia marina	Ama	Acanthaceae	MLLADPIYVIASARHVHIGEYLWTRSPEGINGGWSAKMKEFAVKVEEGKKGRDGKPSVGPVYRNLMSEHGYPPVDPSQSTAWEVFRTSVREHAGNRMLGWRELVNGKWGPYVWKTYKEVYEEALLAGSALRAHGFEPGARVGIYGSNCPQWIVAMEACNAHSLICVPLYDTLGPGAVNYILDHAEIGVVFVQDKKVKELLNPECTHTQRLRLIVCFTSLTEDQRDKGAAIGIKMCSWNEFIEMGKENPAEISPPEPSSICTIMYTSGTSGDPKGVILTHENVSTNIRGIDLFMEQFEDKMTVDDVYISFLPLAHILDRMIEEYFFHKGASVGYYHGDIKEIKDDLMELKPTFLAGVPRVFERVHEGVLQALEQLNWRRRKIFHLLYKYKLYWMNRGYKQ…
jg37026	Avicennia marina	Ama	Acanthaceae	MSKPRYIVEVEPSEPAKDGKPSIGPVYRSIFAKDGFPAPIPGLESCWDIFRLSVEKYPHNRMLGHREIVSGKPGKYLWMTYKEVYEIVLKVGNSIRGCGVEEGGRCGIYGANSAKWIISMEACNAHGLYCVPLYDTLGAGAIEFIVCHAEVELAFVEEKKIPELLKTFPSAAKYLRTIVSFGDVTAQQKEEAQKFGVAIHSWDEFLSLGENKHFDLPVKKTTDICTIMYTSGTTGDPKGVMISNKSIIALIAGAKRLLGSVDQLLTVSDVYISYLPLAHIFDRVFEECFIHHGASIGFWRGDAKLLVEDIAELKPTVFCAVPRVLDRIYSGLQQKISSGGFIKQTMFNLAYSLKLRNMGKGCKHTEASPLCDKIVFNKVKQRLGGNVRIIFSGAAPLSP…
jg37447	Avicennia marina	Ama	Acanthaceae	MGEPEGSNFNANNMKNVGSNDFLLILKDNGICGIVCAIIIAIVIPILLSMVLRGKRKLKLRGVPVQVGGEAGYAMRNAGSLKLVEVPWEGASTMAALFEQSCKKHSQEKFLGTRKVIAKDLVTANDGRKFEKHHLGDYQWQTYRQIFDRACNFASGLVKLGHDVDTRAAIFSETRAEWFIAFQACFRQNIAVVTIYASLGDDALIHSLNETQVSTLICDYKQLKKLAAISSSLPTIQHIIYFDDEDSLSDSSVIQDFSNQKVSSFTEVEKLGINNPAHPNLPIKKDIAVIMYTSGSTGLPKGVMMTHGNIVATAAAVMTVIPGIGSKDVYLAYLPLAHVFELAAETVMLTAGAAIGYGSALTLTDTSNKIKKGTKGDASVLKPTLMAAVPAILDRVREG…
jg4725	Avicennia marina	Ama	Acanthaceae	MEKKRFTVEVEPSKPAKDGKPSVGPVYRSVLAKDGFPPPIPGLSSCWDIFSLSVQRYPNNSMLGRREIVNGKPGKYLWMTYKEVYDIVLKVGNSIRSCGIIEGGRCGIYGINSPQWVISMEACNAHALCCVPLYDTLGAGAVEFIICHAEVTLAFAEERKISDLLKTFPGATKFLKTIVSFGYVTSQQKEEGEKFGVAMYSWDEFLLLGENKYFNLPVKKITDTCTIMYTSGTTGDPKGVMISNKSILTLIAGEKHFLENLTEEITVNDVYLSYLPLAHIFDRVLEEHIINVGASIGFWRGDVKLLIEDITELQPTIFCAVPRVLDRIYSGLRQKISSSGFIKKTAFKFAYSMKLHNMKKGFKHTKASPISDKLVFNMVKQGLGGKVRVIVSGAAPLAP…
jg8993	Avicennia marina	Ama	Acanthaceae	MKKFAVKVEEGKNGGDGKPSIGPVYRNLLAEHAYPPVDPDLSTAWEVFRASVEKHPANRMLGWRELVNGKWGPYVWKTYKEVYEETLRAGSALRARGFEPGARVGIYGSNCPQWIMAMEACGAHGLICVPLYDTLGPGAVNYILDHAEIEVVFVQDKKVKELFNSECTHAKRLKLIVCFTSLTEEQHNKAATFGIKTYSWNEFLNLGRANPAEVSPPEPSSICTIMYTSGTSGDPKGVMLTHENITTNIRGVDLFMEQFEDKMTVDDVYISFLPLAHVLDRMIEEYFFHKGASVGYYHGDIKEIKDDLLELKPTFLAGVPRVFERVHEGILQALEELNWRRRKIFNMLYKYKLYWMNQGYKQKDASPLADLLAFGKVKNRLGGRIRLIVSGGAPLSSEV…
Azfi_s0002.g001157	Azolla filiculoides	Afi	Salviniaceae	MTERGVAVEVGGEPGLTKRNHRYPKLLETPWEGAVTLAALFEQVCERHKARPAFGTRKFIKKEAEVAADGRSFDKLTLGSYDWITFEEAFKQACNFASGLVALGHGKGERCALFAETRADWFISLQGCFRQNFTVVTVYASLGDEALVHSINETEVSTIICDRKQYNKLVAVSKELGGVKRVVVMEDAEDSSEIVCPSSMNWTVASLTKVQELGKEKPSQANLPTSSDVAVIMYTSGSTGLPKGVMMTHGNMVATVAGVTGVVPDIGPSDRYLAYLPLAHVLELAAECTINGGGAGIGYGSPLTLTDNSSKVKKGTKGDASELKPTLVTAVPAILDRIRDGIRKMVVETKGGLTKSMFDFAYNRSLRAIESSGSSFWTLERMLWDSLIFKKVQAILGGS…
Azfi_s0006.g010150	Azolla filiculoides	Afi	Salviniaceae	MEQLCFWLQHFASRKACDRQVQPPWLNAILKRSIPLRHPLLMAFLPLALESYKRCPDNRMLGHRVKTGNKVSDYVWQTYKEVYATVTDIGSAMRSCGVKPRGRCGVYGPNCPEWFVAMEACNGHSIYCVPLYDSLGSDAVEFIVRHAEVSIAFVHESKIATVLKSLSRCSDFLKTLISFGDISEEHKGEAESYHVKAYSWQEFKDLGKKYPMDFTPPTKEDISTIMYTSGTTGEPKGVLLTHENITDVISGVDRLLAALGEKMTEEDIYFSFLPLAHIFDRIIEEYSIHSGASIGFWQGDVKLILEDIGALKPTIFAGVPRVYDRVYTGATQKVNASGFLRKKLFDLGYQYKLGRMSNGAKQDKASPFLDNLVFRKIKQGLGGHVHLLLSGAAPLARHV…
Azfi_s0060.g034812	Azolla filiculoides	Afi	Salviniaceae	MVASQRLDGRPIENLTKYNYKVEEGKGAFEGKPSIGPVYRSIFARDVFPPPAPPGIDTCWDIFSHSVEKYPNNKLLGRREINDGKVHFYPEIAAGKYLWLTYQEVFDRVLNIGSAMRTCGIKPREKCGIYGVNCPEWTIAMEACNGHSICCVPLYDTLGENAVQFIINHAETPIVFVQEAKLTELLKCLSACLQFLKVVVSFSAVPESQRSQFESNGVKIYSWEEFLDMGKSNPVELTPPRGLDICTIMYTSGTTGDPKGVLLTHESVSLQMGAVDYWCSHFEEKMTVEDSYLSFLPLAHIFDRIIEELFIHKGASIGYWRGDAKLLLEDLQELKPSLFVGVPRVFDRIYSGSRLRLTGASFHLKLLFEACYKYKLFWMKMGYKQNEASPFVDALIFKK…
Azfi_s0092.g043092	Azolla filiculoides	Afi	Salviniaceae	MGPIFIGILLPVVLGFVVKNRSGKGQKERGITIDVGGEPGIAKRNHKFEKLVEVPWEGATTLAALFEQACKMHSSQQLLGTREYIHKEIEMSADGKPFEKLTLGNYAWISYGEAFDRASDIRHDITSISYVLTIVGRKLEGKSFFQGCFRHNFSVVTIYASLGEDALVHSLNETEVTTVICDEKQMKKLVDLGEKLESVKRIVYMEELGETVKQSVTGAPGSWTIASFQEVEDLGRKISLEPELPSANDVAVIMYTSGSTGMPKGVMMTHGNMVATVAGVMHLIPGLGSKDIYIAYLPLAHVLELAAECTICASGAAIGYGSPLTLTDTGTKLKKGTKGDASVLSPTLMAAVPAILDRVRDGVRKKVDAKGGISKILFNLAYERRLAAIEGSWFGAWGL…
Azfi_s0179.g056257	Azolla filiculoides	Afi	Salviniaceae	MKERGVAVEVGGEAGVTKRHHRFPKFPETPWEGAVTLAALFEQACERYKARAAFGTRKFIAKESEINADGRSFEKLTLGSYEWISFEEGFKQACNFASGLVALGHAKGERCAIFAETRADWFISLQGCFRQSVTVVTFYASLGEEALIHAINETEVSTIVCDRKQYKKLVDVSEKLSLVKRVIVMEDHEDKSEVVCPPSVTWTVASLTKVEELGKEKNTEANLPTPKDVAVIMYTSGSTGLPKGVMMTHGNMVATAAGVMSVVPDIGTKDRYLAYLPLAHVLELCAERKYVLMEKMMQCTISAAGAGIGYGSPLTLSDNSAKIKKGTKGDAPELKPTLMAAVPAILDRVREGIRKMVVTNIHVHLFVLKFVLSMWLFLIEVATKGGVTKTLFDLAYARS…
Bma004797.1	Begonia masoniana	Bma	Begoniaceae	MQMFSVKVEDGREGRNGKPSIGPVYRNVISENDFPPPYQDLHTAWDLFSVSVLKKPGNKMLGWRKVVNDKLGPYVWKTYNDVYDEILLVGSALRASGAEPGCRIGIYGANCPEWIVAMEACNSRSLVCVPLYDTLGPGAVNYIIDHAEVDYVFVQDKKVKELLNPDCKSARRLKIVVCFSMMTREEKNTATGIGIKPFSWDEFLQLGKENPSEISPPQASNISTIMYTSGTSGNPKGVVLTHENIVYFVRGMDLFLEQFEDKMTEDDVYLSFLPLAHVLDRMIEEYFFSKGASVGYYHGDLNAIRDDLMELKPTLFAGVPRVFEKVHDGIKQAVQELNPIRRTVFDMLYRHKLSWMNKNYKQKNASPLADLLAFRKVKGRLGGRIRLIISGGAPLSTQV…
Bma007528.1	Begonia masoniana	Bma	Begoniaceae	MSMEYVVKVEESRPAGGDGKPSVGPVYRSIYAKEGLLEVPAGLESPWQFFSDSVKRNPSNRMLGRRRIVDSKAGPYVWLTYQEVYDASLRMGSAMRSRGVNTGHRCGIYGSNCPEWIIAMEACNSHAITYVPLYDSLGANAVEFIINHAEVSIAFIQENKLPAVLSCLERCSTHLKTIVSFANVSSTQKKEAEEVGVSCFSWEEFSSLGSLDCELPAKQRTDINTIMYTSGTTGEPKGVILSNVAIMAEVLSVDHLLLLTDKVGTEDDSYFSFLPLAHIYDQIIESYCIYKGSSIGFWQGDIRFLVEDIQEFKPTIFCGVPRVYDRIYNGTMSKISSGGAVRKLLFQYAFNHKLGNLEKGFPQDKASPLLDRLVFQKIREGLGGRVRILLSGAAPLPKH…
Bma008783.1	Begonia masoniana	Bma	Begoniaceae	MKLFSVKVEEGSEGQDGKPSIGPVYRNLMSKNDFPAFYENLNTAWDLFSVSVKKKPGNKMLGWRKVENEKLGPYVWKTYKEVYDEVLLVGSALRASGAENGSRIGIYGVNCPQWIVAMEACNSHSFVCVPLYDTLGPGAINYIIDHAEIDYVFVQDKKVKELLNPECKSTKRLKIIVCFTEMTGEEKNKAIDIGIKPFSWAEFFQLGKENPSEISPPQAFDVSTIMYTSGTSGSPKGVVLTHENVVYFIRGIDLFMEQFEDKMNEDDVYLSFLPLAHVLDRMIEEYFFCNGASVGYYHGDLNAIRDDLMALKPTLLAGVPRVFEKVHDGIKQAVQDLNPIRRTFFDLLYRHKLSWMNKGYKQKNASPLADLLAFRRVKARLGGRIRLIISGGAPLSTEV…
Bma011076.3	Begonia masoniana	Bma	Begoniaceae	MSVERYPGNRMLGRREIVNGKPGDYVWLTYKEVYDLVMKVGKSMRTCGFEEGARCGIFGANCSEWIISMEACNAYGLFCVPLYDTLGAGAVEFIICHAEVAIVFVEEKKINEVRFLHIEPVKAVDLPALNLSSLVSFGEVTPEQRAEVEKFGLQIHSWAEFLQLGENKHFDLPVKRKSDICTIMYTSGTTGDPKGVMISNNSIITLLAGVKCLLQRVNEELHEKDVYLSYLPLAHIFDRVIEELLILHGGSIGFWRGDVKLIVEDIAALKPTFFCAVPRVLDRIYAGLNQKISSGGFLKKSLFNFAYSYKQKKMQKGHKHGESAPICDKVVFNKIKQGLGGNVRIILSGAAPLSAHVEAFLRVVTCAHVVQGYGLTETCAGTFVSLPDEMSMLGSVGPP…
Bma015616.1	Begonia masoniana	Bma	Begoniaceae	MDSSIAHRRLKAINGHLVLVPDSDSTSQLLFHHTAGEFFHDQGYSVVLPEKLQTGVWNVYRSVRSPLKLVSRFPDHPDIGTLHDNFMHSVDTFRDYKYLGTRIRVDGTVGEYKWMTYGEAGTARSAIGSGLMYQGIPKGACVGLYFINRPEWIVVDHACSAYSYISVPLYDTLGPDAVKYIANHAVVQAIFCVPEKLNILLSFLSDIPTVRLIVVVGGVDYQTPKLPASAGVEIVTYNKLLVEGSSSIQPFCPPKPDEVATICYTSGTTGTPKGAVLTHRNLIANVAGGSLPIKFYPSDVYISYLPLAHIYERVNQIMVAYFGVAVGFYQGDNMKLMDDMAALRPTIFCSVPRLYNRIYAGIMNAVKTSGGLKERLFNAAYNAKKQAILSGKNPSPMWD…
Bma016957.1	Begonia masoniana	Bma	Begoniaceae	MGDSKEFVFKLPSIENLGISDWKGYGAYGIMGAVIVSILVPLVLSSIFFGKKRLKQRGIPVEASGEPGYAVRNAQASELAEVPWPGVTTMAALFEQTCKKHSQKQFLGTRKLIAREFVTSSDGRKFEKLHLGDYEWKTYENVFDTACNFASGLVSFGHNEDTRAAIFAETREEWFIALQGCFRQNITVVTIYSSLGEDALIHSLNETQVSTLICDSKQLKKLASIGSNLSSIQNVIYFEDDETKNEVNFSGSTSMWNVVSFSEVVKLGKENPILPNLPSKNNIAVGVMITHGNIVATTAGVMTVIPPLTKEDVYLAYLPLAHVFELAAESLVLAAACKIGYGSPLTLTDTSNKIKKGTKGDVSALRPTVMAAVPAIVDRIRDAVLKKVEEKGGFRKNLF…
Bma018459.1	Begonia masoniana	Bma	Begoniaceae	RSAYIIGVLMPLLVTLLFRKSKKRGLPIDVGDEAGYAIRNCRSASPLETAWEGISTLAQLFEYSCPLLGTRKLIGRETEVTEDGKSFEKLHLGEYEWLTYGQAFEAACSFSSGLAQLGHKTQERAAIFADTREEWFIALQGCFRRNITVVTIYASLGEEALCHSLNETEVTSVICGNKELKKLVDISGQLDSVKRVICMDDEIPFSTPTAEESKGWVITSFADVLKLGQSSPVEPNFPLSADIAVIMYTSGSTGLPKGVMMTGQGFSQNVFLLLSTLLKKVRDIAHKIEYLCIFYVFGSEIILVTPIFLKNFLLSGGAPLSGDTQRFINICLGAPIGQGYGLTETCAGGTFSEFDDITVGRVGAPLPCSFVDERGMKWFYTGDIGQFHDDGCLEIIHRK…
Bma021996.1	Begonia masoniana	Bma	Begoniaceae	MEACNAHGLHCVPLYDTLGAGAVEFIICHAEISVVFAEEKKIPEVLKTLPNTQKHLKTLVSFGEVTPCQREEGQEFGVEVYSWFDYLKLGENKHFDLPVKRKSDISTIMYTSGTTGDPKGVMISNRNIIALIAGVSCLLKKVDEEIKEEDVYLSYLPLAHIFDRVIEELFILYGASIGFWRGDVKLLVEDIGELKPTIFCAVPRVLDRIYAGLTQKISSGGFLKKTMFNLAYSFKHFNMKMGYKHAEASPVCDKVVFSKVKEGLGGRVRVILSGAAPLATHVEAFLRVVACAHVLQGYGLTETCAGTFVSLPNELSMLGTVGPPVPNVDVCLESVPEMGYDALSSTPRGEICIRGDTLFSGYYKQEDLTKEVTIDGWFHTGDIGEWQPDGSLKIIDRKK…
Bma024665.1	Begonia masoniana	Bma	Begoniaceae	RSAHSPLKLVSRFPDHPDIGTLHDNFMHSVDTFRDYKYLGTRIRVDGTVGEYKWMTYGEAGTARSAVGSGLIYHGIPKGACVGLYFINRPEWIIVDHACSAYSNISVPLYDTLGPDAVKYIVNHAVVQAIFCVPETLNTLLSFLSDIPTVRLIVVVGGVDYQTPHLPSSAGVEIITYNKLLIKGSSSIQPFCPPKPDDIATICYTSGTTGTPKGAVLTHGNLIANVAGSSLVAKFYPSDVYISYLPLAHIYERVNQIMTAYFGVAVGFYQGDNMKLMDDMAALRPTIFCSVPRLYNRIYAGIMNAVKTSGGLRERLFNAAYNAKKRAMLSGKNPSPIWDRLVFNKIKDKLGGRVRFIVSGASPLSPDVMEFLKICFGGRISEGYGMTETSCVISSMEEG…
Bma026980.1	Begonia masoniana	Bma	Begoniaceae	MSAERNPENRMLGRRETVKGTVRVISLQAGNYVWLTYKEVYDLVIKVGNSMRSRGFDEGTKCGIYGANCSEWIISMEACNAHGLFCVPLYDTLGAGAVEFIICHAEIAIVFVEEKKIDELLKTFPNSTKYLKTIVSFGKVRPEQRVEVEKFGLEIHSWSEFLQLGDNQHFDLPLKRKTDICTIMYTSGTTGDPKGVMISNNSIITLIGGVKCLLERMKEELNENDVYLSYLPLAHIFDRVIEELFILHGASIGFWRGDVKLIVEDIAELKPTIFCAVPRVLDRIYAGLNQKISAGGFLKKSLFNCAYLYKQRNMQKGHKHGEAAPLCDKVVFSKVKQGLGGRVRLILSGAAPLSTHVEAFLRVVSCAHVLQGYGLTESCAGTFVSLPNEMSMLGSVGPP…
Bma030281	Begonia masoniana	Bma	Begoniaceae	MSAYIFGVLVPLVVTLLFQKSKESKKRGLPIDVGAEAAYAIRNRRSESPVQTAWEGVSTLAELFEYSCKKNHEKHLLGTRKVIAKETEVTEDGKSFEKLHLGDYQWLTYGQAFEAVCSFSSGLSQLGHKTEERAAIFADTREEWFIALQACFRLNITVVTIYASLGEEALCHSLNQTETTTVICGIKELKKLVDISGQLDSVKRVICMDNEIPFSTSIAEQSKGWTVTSFADVRRLGQASPVDSNFPLSSDVAVIMYTSGSTGLPKGVMMTHANVLATVSAVMTIVPGLGSKDVYLAYLPMAHILELAAENVIVGVGSAIGYGSPLTLTDTSNKIKKGTKGDATALAPTLMTAVPAILDRVRDGVLKKVNATGGLSTKLFNLAYSRRLSAINGSWFGAW…
Bma030909	Begonia masoniana	Bma	Begoniaceae	RSVRSPLKLVSRFPDHPDIGTLHDNFMHSVDTFRDYKYLGTRIRVDGTVGEYKWMTYGEAGTARSVIGSGLMYHGIPKGACVGLYFINRPEWIVVDHACSAYSYISVPLYDTLGPDAVKYIANHAVVQAIFCVPETLNILLSFLSDIPTVRLIVVVGGVDYQTPKLPASAGVEVVTYNKLLVEGSSRIQPFCPPKPDEVATICYTSGTTGTPKGAVLTHRNLIANVAGGSLPIKFYPSDVYISYLPLAHIYERVNQIMVAYFGVAVGFYQGDNMKLMDDMAALRPTIFCSVPRLYNRIYAGIMNAVKTSGGLKERLFNAAYNAKKQAILSESITMWDRLVFNKIKDKLGGRIRFMVSGASPLSPDVMEFLKICFGGRVTEGYGMTETSCVISSMEEGDN…
Bpev01.c0141.g0013	Betula pendula	Bpe	Betulaceae	MVQKGFLLEVEKGKEAKDGRPSAGPVYRSVFAKDGFPKPIEGIDSCWDVFRTTVERCPGNPMLGHREIVNDKHGKYVWKTYKEVYDLVIKVGNAMRSCGFAEGAKCGIYGANCPEWIISMEACNAHALYCVPLYDTLGAGAIEFVINHAEVSIAFAEEKKIPEVLKTFPNTTKYLKTLVSFGKVTPEQREEVEKFGLKIYSWDEFLQLGDGKQFDLPVKKKSDICTIMYTSGTTGDPKGVMISNDSIIDLLAGVKRLLESVNETLEEKDVYLSYLPLAHIFDRVIEELFILLGASIGFWRGDVKLLLEDIAELKPTIFCAVPRVLDRIYSGLNQKISSGGFLKKTVFNFAYSYKLSNMRKGSKHEEASQICDKIVFSQVKQGLGGRVRLILSGAAPLST…
Bpev01.c0243.g0032	Betula pendula	Bpe	Betulaceae	MGDSKGGLSNSQLLKNLGAGDYLSLWKGYGPYGIVSAVIIGILIPILLSALFLGKKKGKQRGVPVQVGGEAGYAIRNARASELVEVPWKGATTMAALFEQSCKKNSQNPFLGTRKHISREFVTASDGRKFEKLHLGDYEWQTYGEIFDRACNFASGLVRLGHNLDSRAAIFSDTRAEWFIALQGCFRQSITVVTIYASLGEDALIHSLNETQVSTLICESKQLKKLAAISSSLKSIQNVIYFEDAGIENDTISGSVNEWTITSFSEVEKLGKRSPVNPSLPSKNGVAVVMYTSGSTGLPKGVMITHGNIVATAAGVTEVIPKLGRNDVFLAYLPLAHVFELAAESVMLATGCAMGYGSALTLTDTSNKIKKGTKGDASVLKPTVMTAVPAILDRIRDGV…
Bpev01.c0329.g0013	Betula pendula	Bpe	Betulaceae	MDSSAAQRRLKAIHGHFAADGESHPQLRPNPTAGEFFIEQGYSVVLPEKLQTGKWNVYRSARSPLKLVSRIPDHPEIGTLHDNFVHSVDTFRDYKYLGTRIRVDGTVGEYKWMTYGEAGTARSAIGSGLIFHGILKASCIGLYFINRPEWLIVDHACSAYSYISVPLYDTLGPEAVKYITNHAAIQVIFCVPQTLNTLLSFLLDIPTVRLIVVVGGIDDQIPKLPSSTGVEVVTYSKLLSQGRSNLQPFCPPKPDDVATICYTSGTTGTPKGAILTHGNMIADVAGSSLAVKFFPSDVYISYLPLAHIYERSNQVTSAYYGVAVGFYQGDNMKLMDDMAALRPTIFCSVPRLYNRIYAGIMNAVRTSGGLRERLFNAAYNAKKQAILSGKNPSPIWDKL…
Bpev01.c0340.g0018	Betula pendula	Bpe	Betulaceae	MSAYIVGVLVPLVVTLILRNSKNSRKRGLLVDDVGGEPGFAVRNRRFTSPVQTAWEGISTLAELFEHSCKKYRDKQFLGTRKLISREIEVAEDGRSFEKLHLGDYEWLTYGRTFEAVCNFASGLGQIGHKKEERIAIFADTREEWFIALQGCFRRNVTVVTIYASLGEEALCHSLNETEVTTVICGHKELQKIIDISGQLDTVKHVICMDDEIPSTASFVEQSKGWAITSFADVERLGRENPLDADLPLSADIAVIMYTSGSTGMPKGVMMTHANVLATVSAVMSIVPDIGSKDVYMAYLPMAHILELAAENVMATVGSAIGYGSPLTLTDTSSKIKKGTKGDASVLLPTLMTAVPAILDRVRDGVLKKVNAKGGLSKKLFNLAYARRLSAVNGNWFGA…
Bpev01.c0473.g0007	Betula pendula	Bpe	Betulaceae	MSVVYTVKVEESRPATDQKPSSGPVYRSIYAKDGLLDLPAGLESPWQFFSDSAKKSPSNPMLGRRQITDSKAGPYVWLTYQEAYDAAIRMGSAMRSRGLNPGDRCGIYGSNCPEWIIAMEACNSQSITYVPLYDTLGANAVEFIINHAEVSIAFVQENKIPAVLSCLPRCSTNLKTIISFSSISSTQKQEAEELGVCCFSWEEFSQLGSLNYKLPPKQKTDICTIMYTSGTTGEPKGVILTNGAIMAQVLSIDDILSLTDKAATEEDSFFSFLPLAHIYDQTMESYFIYKGSSIGFWRGSFALLPYCLADKEFTDSKLGNLEKGLAQEKAAPLLDRLMFDKIKQGLGGRIRILLSGAAPLSRHVEEFLRVTSCSTLSQGYGLTESIGGCLTSIGNVYSM…
Bpev01.c1135.g0005	Betula pendula	Bpe	Betulaceae	MESPAQRRLHAIQCHLLPTSDDPQSLVQANLTAGEFVRGQGYSVVLPEKLQTGKWNVHRSARSPLKLISRFADHPEIGTLHDNFVHAVETFHDYKYLGTRIRIDGTIGEYKWMTYGEAGTAREAIGSGLQYYGLQKGACIGLYFINRPEWVILDHACSAYSYISVPLYDTLGPDAVKFAVNHAGVQAIFCVPQTLNSLLSFLSEIPSVCLIVVVGGMDEYLPSLPSASGIKVVSYSKLISQGCSSLLPFCPPKPEDVATICYTSGTTGTPKGVVLTHGNLISSAAGFSHAIKFYPSDIYMSYLPLAHIYERTNQIVSVYYGVAIGFYQGDNLKLMDDLAALRPTIFSSVPRLYNRIYTGITNAVTASGMLKERLFRAAYNSKKQAIMSGRNPSPMWDRL…
EL10Ac1g00280	Beta vulgaris	Bvu	Amaranthaceae	MEEKKYVVEVEKGKEAKDGRPSVGPVYRSVTAKDGFPPLLPGMETCWDIFRNSVEKFPENRMVGYRETEDGKVGDYVWLTYKEVYEIVMKVGASIRSCGISKGARCGIYSTNCPKWIISMQACNAHGLYCVPLYDSLGAGAVEYIICHAEVSIAFVEEKKISEVLKTLPNTRKYLKTLVSFGKVKSDQKEEAERMGLTIHSWDEFLLLGNNQQFDLPAKKKSDICTIMYTSGTTSEPKGVLISNETVVTVVSGIKFSLTSINEELMQDDVYLSYLPLAHIFDRVVEELFISIGASIGYWRGDVKLLSEDIKDLKPTILCSVPRVLDRIYSGLMEKISSAGALKRTLFNVAYSYKLSNMNNGYRLEEASPIFDKIVFSKIKEGLGGKLRLILSGGAPLAP…
EL10Ac1g01006	Beta vulgaris	Bvu	Amaranthaceae	MSPYVVGVLVPLVFTLIIRNTKRGKKRGLPIDVGGEPGYAIRNGRFTSPVTTAWKGVSTLAELFEKSCEEHRDKPLLGTRKLLAKETEVTEDGRSFEKVHLGEYEWLTYGKTFETVCSFASGLAQLGHSRNERAAIFADTREEWYIAMQACFRRNITIVTIYASLGEEALSHSLNQTEVTTVICGQKEMKKLVEISGQLDTVKRVICMDDEFSSNVSLVEESWSVISFAAVEKLGRENPADADLPLSADIAVIMYTSGSTGMPKGVMMTHGNVLATVSAVMTIVPGLGSKDVYLAYLPLAHILELAAENIAAAIGGRIGYGSPLTLTDTSNKIKKGTKGDATVLAPTLMAAVPAILDRVRDGVRRKVDAKGGLSKRLFEFAYNRRLSAMNGSWFGARGP…
EL10Ac4g09355	Beta vulgaris	Bvu	Amaranthaceae	MESSAQRRLKAIQSHLLTFSTDDDPASIIIPSQTAGEFYQGEKYSVVLPEKLQTGKWNVYRSARSPVKLVNRFPNHPEIGTLHDNFVHAVDSFPDYKYLGTRVRVDGTVGEYKWMTYGEGMSVGLYFINRPEWIVVDHACSAYSFISVPLYDTLGPDAVKYIVNHADVQAVFCVPETLNSLLSFLSEIPTARVIVVVGGVDEHLPSLPQASGVKLISYSKLLSQGRARLQPFCPPTPDDIATICYTSGTTGTPKDNLKLMDDLLALRPTIFCSVPRLYNRIYAGIINAVKTSGALKERLFNAAYSSKKQAIMNGRNPSQIWDKLVFNKIKAKLGGRVRFMGSGASPLSPDVMDFLKVCFGCQVIEGYGMTETSCVICSMEEGDNLSGHVGSPNPACEVK…
EL10Ac5g12641	Beta vulgaris	Bvu	Amaranthaceae	MNGRWFGARGPERVLWDFLVFRKVRAVLGGQIRLILSGGAPLSGDTQRFTNICIGAPIGQGYGLTETCAGGTFTEYDDTSVGRVGPPLPCSFIKLIDWSEGGYLLSDKPMSRGEIVIGGPNVTLGYFKSEDKTNEVYKVDETGMRWFYTGDIGQFHDDGCLEIVDRKKDIVKLFSTGNMFP*
EL10Ac5g12912	Beta vulgaris	Bvu	Amaranthaceae	MAETKKYIYEIEPAKPEQGEIPSIGPAYRSIFAKDGFPQTPAGMETCWDIFRMTVEKYPNNPMLGHREIVDGKPGEYVWTTYKEVYDVVIKLGNSIRHCGVGEGGRCGIYGANCAEWIMSMEACNAHGLYCVPLYDTLGAGAVEFIISHAEVSIAFVEEKKIPELLKALQNTSKYLKTVVSFGKITHEQKEAVEKLGMMMYGWDDFLQLGGDKQYDLAKKDKSDICTIMYTSGTTGEPKGVLISNENIITLIAGVNRFLESSKEELSMHDVYLSYLPLAHIFDRVIEECFISHGARIGFWRGDVKLLLEDIGVLKPTVFCAVPRVLDRIYSGIESVFLFAINLTVVILMMFSKFNNMKKGTKHSDAAPIFDKIVFSKVKEALGGKVRLILSGAAPLASH…
EL10Ac9g21780	Beta vulgaris	Bvu	Amaranthaceae	MAVYTVKVEEARAATEKMPSAGAVYRCIYAKDGLTGVPDGVESPWDLFCNSVERNPSSHMLGCRKIIDGKAGSYEWLTYKEVYDSALQIGSAIRKTGVNPGGQCGIYGSNCPKWIIAMQACNGQAISYVPLYDTLGANAVEFIINHAEVSLVFVQEKKLPAILACLSKCTYLKTIVSFDSISSTQRKEAEEAGVSCFSWEEFSQLGTMDYQLPVKQKTDICTIMYTSGTTGEPKGVILTNAAFTAEVFAIEYMFSETDKSANAEDVYFSFLPLAHIFDQIVETYFIARGTSIGFWQGDVKYLIEDLQELKPTMFCGVPRVYDRIYTGMYISDTDALRNCLVCSSGPLTYNEKITDYFPPEGIVDKISSSGSLKKGLFDYAYNYKLRNLEKGLRSDEAAP…
EL10Ac9g22660	Beta vulgaris	Bvu	Amaranthaceae	MADTKGTSWSSQMMEKFANCDSLEFLKRQCPYGVAGTVAIAVIIPLLLSVIFLGKKKGKQRGVPVQVGGEAGLAMRNGKFKELVEVPWDGASTVAALFEQACKKHESHRFLGTRKVIDTEVIQASDGRKFEKVHLGEYQWETFGQVFNRASNFASGLVKLGHDVNTRVAIFSETRAEWFIALQGCLRQNVTIVTIYASLGEDALIHSLNETQVSTLICDSKQFKKAASIVSKLETLKNIIYFEEDGASSDSGNRDGVGDLRVSSFHEVEKLGKDNPTDPRLPKKNDIAVIMYTSGSTGLPKGVMMTHGNIVATAAAVMTVVPGLGRDDVYLAYLPLAHVLELEAETVMLASGAAIGYGSTLTLTDTSNKIKKGTKGDVSVLQPTLMAAVPAIIDRVRDG…
EL10As5g23576	Beta vulgaris	Bvu	Amaranthaceae	MKSFSVQVSSGREGQDGRPAVGPIYRNILSKDEFPPPHPEVSTTWDSFRLSVEKYPGNKMLGWREMVDGKWGPYLWKTYRNVYEEGARIGIYGANCPQWIVAMEACAADSLICVPLYDTLGPGAINYIIDHAEIDYVLVHPDKVKELLNPDCTSKETQKARNAGIEAYSWNQFLQMGKENPSELVPPQTINICTIMYTSGTSGDPKGVILTHETMAMFICGLNIFMDQFEDKMSVDDVYLSFLPLAHVLDRVVEEYFFHKGASVGYFHGNVREIGEDLMELKPTFFAGIQKAIADLLPHRRMIFHLLYKYKLFWMNLGYKHKNASPLADLLAFRKVKNKLGGRIRLMVSGAAPWSEEVEEFLRVTCGCFVLQAYGLTETCGLSTVCFPDEMSMLGSVGV…
F511_00568	Boea hygrometrica	Bhy	Gesneriaceae	MSEKRYIVEVAPSQPAKDGKPSMGPVYRSVYAKDGFPPPIPGLECCWDIFSLSVEKYPNNRMLGRREIGNGKPGKYVWLTYKEVYDIVLQVGNSIRNCGLEKGGRCGIFGANCPEWIMSMEAXXXXXXXXVPLYDTLGAGAVEFIICHAEVALTFVEEKKITELLKTFPGSSKYLRTIVSFGKVTSQQREEAEKFGVAIYSWDEFLSLGANKRFDLPVKKRTDICTIMYTSGTTGDPKGVMISNNSIVAMIAGVHLLLKNVNESLTANDVYLSYLPLAHIFDRIMEECMINHGASIGFWRGDVKLLVEDIGELKPTIFCAVPRVLDRIYSGLQQKISSGGFIKQTMFNFAYTXKLRSMKKGSKHTEASPLSDKVVFKKVKQGLGGNVRIILSGAAPLAS…
F511_01561	Boea hygrometrica	Bhy	Gesneriaceae	MLGRRPKTDGKAGAYSWLTYQEVYNTALKIGSAIRTRGVNPGDHCGIYGANCPEWIMSMEACISHAITYVPLYDSLGANAVEFIINHAEVSIAFVHETKLPAILACLSNCVSHLKTIVSFGKISEEQKESAKELGVDCFSWDEFALLGNLDDDLPPKARTDICTIMYTSGTTGEPKGVIIDNGAFMAEVLSVDHLLRETDKVGSEEDVYFSFLPLAHIFDQIIETYCIYRGSSIGFWQADIRYMIEDLVVLKPTIFCGVPRVFDRIYTGIQXFIIFYPASTLLYSLRDYLVFQIKQAFGGRVRLILSGAAPLPKHIEEFLRVTSCCVLSQGYGLTESCGGCFTSIANVFSMMGTVGVPMSTIEVRLESVPEMGYDACSVVPRGEICLRGKTLFSGYYKR…
F511_05464	Boea hygrometrica	Bhy	Gesneriaceae	MMDDAGVHISFSTFKDNGSYGIVCAVIVAVAIPILLAVVLKGKRKAKQRGVPVEVVGETDLVMRNARTAKLVEVPWEGATTLAALFEQSCKKHSGEKFLGRREVIGKEFVTASDGRKFEKFHLGEYQWETYAQAFTRACNFASGLLKIGHDVDTRAAIFAETSPEWMIGFQACFRQNITVVTIYASLGDDALIHSLNETQVSTVICDSKQLKKLVAASSSLKTISQVICIDDEDTSSGSSASQDDGNWRKFSFSEVEKLGSDNPSRPSLPIKKDVAVIMYTSGSTGLPKGVMMTHGNIVATAAAVMTVIPGIGSKDVYLAYLPLAHVFELAAETVMLTAGAAIGYGSALTLTDTSNKIKKGTQGDASVLKPTLMAAVPAILDRVRDGVLKKVDEKGGFV…
F511_05590	Boea hygrometrica	Bhy	Gesneriaceae	MAKTDKFIVEIEKAKEGEDGKPSIGPVYRNVLAKDGVIPLPQELDCCWDIFCQSVKRFPKNPMLGEREMVGGKAGPYVWFTYQEVHDLVLRIGASICSRGAMQGDRCGIYGANCSNWVIAMKACDAYGLYCVPLYDTLGAGAVEYIISHAEISIVFVEEKKISEVLKTFPSTEKYLKTIVSFENISLQQKKEAANFGMKMYSWNEFLLLXIDNRFDIPIKKKTDICTIMYTSGTTGDPKGVLTSNESILSIIFGVNHHLESMNQEFSETDVYLSFLPLAHIFDRVTEELFISKGAAIGFWHKDIKRLLDDIQELKPTVFCAVPRVLERIYSGLIEKISSAGFVKHALFNIAYSYKLRNMHRGYRHAEAAPIFDKIIFNKVNEGLGGNLRLILSGAAPLS…
F511_08993	Boea hygrometrica	Bhy	Gesneriaceae	MGKERFIVEVEPAKPAKDGNPSTGPVYRSIFAKDGFPEPIPGLDSCWDIFRLSVEKYPNNRMLGRREIVNGQPGEYVWMTYKEVYDKVLQLGNSLRSCGIEEGGRCGIYGANCSEWIISMEACNAHGFYCVPLYDTLGSGAVEFIICHAEVALAFVEEKKIPELLKTFPGSTQCLRTIVSFGKVTSQQKEEVEKFGGAIYSWDEFLTLGGNKHFDLPVKKKTDICTIMYTSGTTGDPKGVMISNNSIVTLIAGVKCLLENVKEPLTVNDVYLSYLPLAHIFDRVIEECFINHGASIGFWRGDVKLLVEDIGVLKPTVFCAVPRVLDRIYSGLQQKISNGGFIKKTLFNVAHSLKLRSMRNGYKHSDASPLCDKIVFNKVKQGLGGNVRLILSGAAPLAA…
F511_11320	Boea hygrometrica	Bhy	Gesneriaceae	MESRAERRLRLIQGHLVSTKDDDSLARFSANPTAAEFSLGQRYSVVLPEKLRTGKWNVYRSTISPLKLVERYPNHPQIGTLHDNFQHAVENFQDHKYLGTRIRIDGTIGDYKWMTYGEVGTARSAIGSGLHHHGLQSGACIGLYFINRPEWLIVDHACSAYSYISVPLYDTLGPDAVKYIVNHADIRAIFCVPNTLNTLLTFLSEIPSVRVIVVVGGIDEHLPALPSTTGVTIISYSRLLGQGRGNMHPFCPPKPEDTATICYTSGTTGTPKGVVLSHGNLIASIAGMTHTVKFYSSDIYISYLPLAHIYERANQILGVYYGVAVGFYQGDNLKLMDDLAALRPTIFSSVPRLYNRIYAGITGAVKTSGALKEKLFNAAYNSKRQALINGRKPSPMWDR…
F511_11395	Boea hygrometrica	Bhy	Gesneriaceae	MGPYYVGVIIPLVIALIIQNTKKEKKRGLTVDVGGETGYAIRNSRFVSPVETAWEGVTTLAELFEQSCKKHTYNKLLGTRKLITKEVEISADGRSFEKVHLGDYEWLSYGQVFESVCNFASGLVQLGHQRGERAAIFADTCEEWFIALQGCFRRNVSVVTIYASLGEEALCHSFNETEVTSVICGYKELKKIANVSGQLDTVKRIICMDDEFQLDTSLGSGNGSWTITSFSNVEKLGRENPVEADLPLSADIAVIMYTSGSTGLPKGVMMTHGNVLATASAVMTIVPGLGNQDVYLAYLPLAHILELAAENLIAAIGSSIGYGSPLTLTDTSNKIKKGTKGDATILRPTLMAAVPAILDRVRDGVRKKIDATGGLSKKLFDLAYARRLSSANGSWFGAW…
Brdisv1ABR9_r1007873m.g	Brachypodium distachyon	Bdi	Poaceae	MKFLVESEAATANAGPAYRNVLAKDAGLLQAPPGIHCCWDLFRASVDKYPENPMLGRRAVIDGKAGDYAWMTYKEVYELVMKLAASMSKSGVKQGERGGIYGANCPEWIISMEACNALGVCCVPLYDSLGANAVEFITCHAEVQIAFVEERKIGELLKTCHATSKYLKTIVSFGGVTNDQKEEAKNHGLSIFSWEEFLILGGDHHVDLPEKTKSDICTIMYTSGTTGDPKGVMISNESLLVNLAGADSVIQSIGESFDQDDVYMSYLPLAHVFDRMFEEVFISHGSKIGFWRGDVKLLVDDIAALRPTVFCAVPRVLDRIYSGLTAKISAGGFLKKTLFNLAYKLKLDSMRKGFKHEKASPFFDKLVFSKVKERLGGRLRVIMSGGAPLAVAVEEFLRV…
Brdisv1ABR9_r1016823m.g	Brachypodium distachyon	Bdi	Poaceae	MEETKKNVFTVQVEDGKAGKDGRPAVGPVFRNILAKDGFPPLDPDMRTSWDVFRTAAGKYPDNRMLGWRPFKDGMPGPYLWKSYREVYEEVLQIGSALQQLGVQPGSRVGIYGANCPQWVVAMQACNGYSIICVPLYDTLGAGAVDYIIDHAEIDVVFIQDKKIKEILSPNCTSASRIKALVAFTSANNEQIKDAEQIGMKVYSWDDFLKMGKDKPSQPCPPQPNDTCTIMYTSGTSGQPKGVMLSHESHGMYVKGVDLFMDQFDDKMSTDDVFLSFLPLAHILDRMIEEYFFHKGASVGYYHGDLNALRDDLMELKPTLLVGVPRVYEKIYEGILKALADLRPLRRVIFNALYNRKLASMKAGYTHKTASPFADMLAFRKVKARLGGHLRLLISGGAP…
Brdisv1ABR9_r1017629m.g	Brachypodium distachyon	Bdi	Poaceae	MQHVVKVDEGRPAADGRPSVGPTYRSAFARDGFPAPVPGLESCYDIFRMAVEKYPNNRMLGRREIVDGKAGAYVWKTYKEVFGIANKIGNSIRSHGLTKGSRCGIYGANSPEWIITMEACNAHGIYCVPLYDTLGAGAIEFILCHAEVEIAFAEEKKVQELLKTFPKSTEFLKTIVSFGNVTQEQKEEVSKYGLSIYSWDEFLSLAGDQEFDLPVKQKTDICTIMYTSGTTGDPKGVLISNASIISLIAGVDRLLNSVNERLEETDVYMSYLPLAHIFDRVVEELFMFHGASIGFWRGDVKLLVEDIGVLKPTILCAVPRVLDRIFSGLQAKISAGGFIKSTMFSLAYKFKQFRMMRGAKHNEAAAICDKVVFSKVKEGLGGNVRVILSGAAPLATHVE…
Brdisv1ABR9_r1020464m.g	Brachypodium distachyon	Bdi	Poaceae	MKKTTGENTNMSILERLATSDVPLVKEYGIHGVIGALVLAMVIPILLSSMLNKKVKKRAVQADVGGEAGLAMRNSRFSSLIQVPWEGATTVAALFEMASKKYPQHRCLGSRNLVSSEFIEADDGRKFEKLHLGEYEWNSYAEAFNRACNFASGLIKMGHQPDSRAAIFSDTRAEWIIAAQGCFRQNLTVVTIYASLGEDALVHSLNETQVSTLICDSKQLKKLPSVSSKLQSVRHVIYIEDEPVEADTLNQLKHLTTLSFHAVEELGKTSHTDPRLPSSSDTAVIMYTSGSTGLPKGVMITHGNMVATTAAVRTIIPKLGTGDVYLAYLPLAHVFELAAETVMLASGVAIGYGSALTMTDTSNKIKKGTKGDVSVLKPTLMISVPAILDRIRDAVFKKV…
Brdisv1ABR9_r1021198m.g	Brachypodium distachyon	Bdi	Poaceae	MYSVKVGEPTPAGGGRPSAGPVYRSIYAKDGLMPLPKEIQSPWDFFSEAVKKYPKNRMLGQRQVSDGKAGDYVWQTYEEVYRKVIKIGAAIRSFGVKPGGHCGIYGSNCPEWVMAMQACSSQGICYVPLYDTLGPNAVEFILDHAEISIAFVQESKIKSLLAILPKCTAHIKAIVSFGDVTNELKREVEQLGVSCFSWEEFSTMGTETQDISRKQKDDICTIMYTSGTTGDPKGVIITNRAIIAGVMTTENLLELTDKVVSEDDSYFSYLPLAHIFDQVIENYCIFKGASIGFWQGDIRYLMEDVQVMKPTIFCGVPRVYDRIYTGINLKIQSGGLIGKQIFQYAYNYKLANLRKGFKQHEASPFFDKIVFSKIKEGLGGRIRLMLSGAAPLPRHIEEF…
Brdisv1ABR9_r1021809m.g	Brachypodium distachyon	Bdi	Poaceae	MNPYFIGFVVPFVASLLFTKRKAERKRGVPVDVGGEPGHAIRNYRFEQPVETHWDGIFTLAELFEQSCKQYVHMPLLGTRKLISRESEVASDGRSFEKLHLGQYEWKSYSKAFKAVCNFSSGLVRIGHLRDERVAIFADTQAEWQMALQACFRQNITVVTIYASLGEGALCHSLNETEVTTVICGRKELKKLIDINGQLDTLKHVVYINEEGVSSEVSLAKQCTRWRVESFEEVERLGLETPVQANLPLPSDTAVIMYTSGSTGMPKGVMMSHRNVLATVSAVMTIVPGLGKKDVYLAYLPLAHILELAAETVILAVGASIGYGSPLTLNDTSNKIKRGTQGDASALKPTLMTAVPAILDRVRDGVRKNVDAKGGLAKRLFDIAYSRRLAAVNGSWFGA…
Brdisv1ABR9_r1022048m.g	Brachypodium distachyon	Bdi	Poaceae	MDASDRRLRAVSAHLRPPATFAPLRSGSDLAASPTAGEYAHVLGYSVVLPEKLQTGKWNVYRSAQSPITLVNKPLDNPDIGTLHDNFVYAVETFRDCTYLGTRVQADGTVGDYKWMTYGEASTSRTAIGSGLIYHGIPEGASVGLYFINRPEWIIADHACSAYSYVSVPLYDTLGPDAVQFIVNHATVEAIFCVPQTLSTLLSFITQMPCVRLIVVVGGIDENMPSASAITGVEIITYSRLHNQGHTSPQPFRPPKPEDVATICYTSGTTGTPKGAVLSHANLIANVAGSSLVIKFYPSDVYISYLPLAHIYERVNQIWLLQRGVAIGFYQGDNLKLMDDLATLRPTIFASVPRLYNRIYAAITNAVKESGGMKERLFNVAYHAKRQAIINGRNPSPMW…
Brdisv1ABR9_r1023678m.g	Brachypodium distachyon	Bdi	Poaceae	MNPYFVGFLVPIVVSLLLQKRRKVGNKRGVPVDVGGEPGYAIRNHRFEHPVETHWEGITTLAELFEKSCNEYLHMPLLGTRKLISKEMESSPDGRSFEKLHLGEYEWKCYAEAFKSVCNFSSGLIRSGHQNNERVAVFAETRAEWQIALQACFRQNITVVTIYASLGEEALCHSLNETEVTTVVCGQKELKKLIDISWQLDTVKRVIYINEEGISAELSLARNSTSWALESFDEIDRLGSEAPVDASMPLPSDVAVIMYTSGSTGLPKGVMMTHRNVLATLSAVMTVVPELGRKDIYMAYLPLAHILELAAEALMAAVGASIGYGSALTLTDTSSKIKKGTLGDASALKPTLMTAVPAILDRVRDGVRKKVDAKGGVVKKLFNIGYNRRLSAINGSWLG…
Brdisv1ABR9_r1023821m.g	Brachypodium distachyon	Bdi	Poaceae	MAREEEQQRQEQEERSQAMDAAQRRLRAVSAHLEPPTQVDTNGGGLAANPTAGEYAHVQGYSVVLPEKLQTGKWNVHRSAQSPLRLISRFPSTPDIGTLHDNFLYAVETFTDCRYLGTRLSANGAVGEYKWMTYGEASTSRTAIGSGLIYHGIAEGARIGLYFINRPEWIIIDHACAAYSYVSVPLYDTLGPDAVQFIVNHATVEAIFCVPQTLSSLLSFITQMPCVRLIVVVGGDDTNTPSATASAGVEIITYSRLHSQGKMSSQTFRPPKPEDVATICYTSGTTGTPKGAVLSHGNLIANVAGSSLVVKFYPSDVYISYLPLAHIYERANQIALLHYGVAIGFYQGDNLKLMDDLAALRPTVFASVPRLYNRIYSAITNAVKESGGLKERLFRTAYN…
Brdisv1ABR9_r1023979m.g	Brachypodium distachyon	Bdi	Poaceae	MADSAMKKYLVQVEEGRAAAAAAEDGTAGAPSVGPAYRCAAGGGAASPPVVPGLDSCWDIFRLSVEKYPGNPMLGRREIVDGKAGKYIWVTYKEVYDSVLKVGASIRSCGVSKGGRCGIYGGNCPEWVVSMQACNAHGIYCVPLYDTLGAGAIEFILCHAEVEIAFVEEKKIGEVLKTLPNATKFLKTIVSFGKVSPDQKEKVEQNGLYIYSWTEFVLKGDGNEDKYELPPKEKDDICTIMYTSGTTGDPKGVLISNKSIITIVSAVDEFLSNSNEQIRETDVYISYLPLAHIFDRVIEEVFIHHGLQDKVSTGGFMKKTLFNVAYKYKQGNMIKGTKHEDAAAIFDRLVFTKVKRGLGGRVRIILSGAAPLSNHVEEFLRVVTCSHVLQGYVPYVEAR…
Brdisv1ABR9_r1024455m.g	Brachypodium distachyon	Bdi	Poaceae	MKKTTGENTNMSILERLATSDVPLVKEYGLHGVIGALLLAMVIPILLSSMLSKKVKKRAVQTDVGGEAGLAMRNSRFSSLIQVPWEGATTMAALFEMASKKYPQHRCLGSRNLISSEFIEAADGRKFEKLHLGEYEWNSYAEAFNRACNFASGLIKMGHQPDSRAAIFSDTRAEWIIASQGCFRQNLTVVTIYASLGEDALVHSLNETQVSTLICDSKQLKKLLSVSSKLQSVRHVIYIEDEPVDADTLNQLQHLTTLSFYAVEELGKTSHTDPRLPSSSDTAVIMYTSGSTGLPKGVMITHGNMVATTAAVRTIIPKLGTGDVYLAYLPLAHVFELAAETVMLASGVAIGYGSALTMTDTSNKIKKGTKGDVSVLKPTLMISVPAILDRIRDAVFKKV…
A01p15150.1_BnaDAR	Brassica napus	Bna	Brassicaceae	MTQQLEKFIFQVEEGREGSDGRPSVGPVYRSVFAKDGFPEPIEGMDSCWDVFRMSVEKYPNNPMLGRREIVDGKPGKYVWQTYQEVYDIVIKLGNSLRSCGVEEQAKCGIYGANSPEWIISMEACNAHGLYCVPLYDTLGAGAVEFIITHSEVSIVFVEEKKISELFKTCPKATEYMKTVVSFGGVTREQKEAAETFGLVIYAWDEFLKLGEGKQFDLPIKKKSDICTIMYTSGTTGDPKGVMISNESIVTLIAGVIRLLKSANEALTVKDVYLSYLPLAHIFDRVIEECFIQHGAAIGFWRGDVKLLIEDLGELKPTIFCAVPRVLDRVYSGLQQKLAAGGFFKKFMFDSAFSFKYGHMKKGQSHVEASPLCDKLVFSKVVKQGLGGNVRIILSGAAP…
A02p26400.1_BnaDAR	Brassica napus	Bna	Brassicaceae	MTSEKRFIYEVEAAKEATDGKPSIGPVYRSTLAKDGFPDPIDGIHSCWDIFRTAVEKYPNNRMLGQREIVNEKAGKYEWKTYKEVYDIVIKLGNSLRSCGFEEGGKCGIYGANCPEWIISMEACNAHGLYCIPLYDTLGAGAVEFIISHAEVAIAFVEEKKIPELFKTCPNSTKYMKTVVSFGGVKPEQKEEAEKLGLVIHAWDEFLKLGEGKQYELPVKKKSDICTIMYTSGTTGDPKGVLISNESIVTITTGVMHFLQSVNESLTEKDVYISYLPLAHVFDLAIEECIIQVGGSIGFWRGDVKLLIEDLGELKPSIFCAVPRVLDRVYTGLQQKLSVGGFFKKKVFNVAFSYKFGNMKKGQSHVAAAPFCDKLVFNKVKQGLGGNVRIILSGAAPLA…
A03p34450.1_BnaDAR	Brassica napus	Bna	Brassicaceae	MDSTSAARRRINAIHSHLVTSSRSSPLLLSSNPTAGEFCLDNGYSVVLPEKLSTGKWNVYRSARSPFKLVSRFPDHPDIATLHDNFEHAVHDFRDYKYLGTRVRVDGTVGDYKWMTYGEVGTARTALGSGLVHHGITTGSSVGIYFINRPEWLIVDQACASYSYVSVPLYDTLGPDAVKFIVNHANVQAIFCVAETLNSLLSGLSEMPSVRLVVVVGGLNESLPSLPPSAGVKVVSYSVLLNQGRSNPQPFSPPKPDDVATLCYTSGTTGTPKGVVLTHANLIANVAGSSFSVKFFSSDIYISYLPLAHIYERANQILAVYFGVAVGFYQGDNMKLLDDLAALRPTVFSSVPRLYNRIYDGITNAVKTSGGLKERLFNAAYNAKKQALLNGKSAFPIWD…
A03p44290.1_BnaDAR	Brassica napus	Bna	Brassicaceae	MEDPPMASSFLEKSKISEYGLSTIIAGGVAALLVPVLLSVVLTGTKKGKKRGVPVKVGGEEGYAMRHARGPDLVDVPWPGATTMAALFEQACKKYSSNRLLGTREFIDKEIVTSSDGRKFEKLHLGEYRWQSYGEVFERVCNFASGLVGVGHNVDTRVAIFSDTRAEWFIAFQGCFRQNLTVVTIYASLGEEALIYSLNETQVSTLICDSKQLKKLSAIQSSLKTVKNIIYIEEDGVEVASSEVNGLGDITVSSISEVEKLGKERPVEPSFPSKNGVAVIMFTSGSTGLPKGVMITHGNLIATAAGVMKVIPKLNKNDVYIAYLPLAHVFELEAEIVVFTWGSAIGYGSAMTLTDTSNKVKKGTKGDVSVLNPTLMTAVPAILDRVRDGVLKKVEEKGG…
A04p34870.1_BnaDAR	Brassica napus	Bna	Brassicaceae	MKSFAAKVEDGVRGENGKPSVGPVYRNLLSEKGFPPIDSDITTAWDIFSKSVKKFPDNKMLGWRRIVDEKVGPYMWKTYKEAYEEVLQIGSALRALGAEPGCRVGIYGVNCPQWIIAMEACAAHTLICVPLYDTLGSGAVDYIVDHAEIDFVFVQETKIKGLLEPDCKCARRLKAIVSFTNVSEEHNLKASEVGVKTYSWFDFLQMGCEKPEETTPPKPFNICTIMYTSGTSGDPKGVVLTHEAVATYIVGMDLFMDQFEDKMTDEDVYLSFLPLAHILDRMNEEYFFRKGASIGYYHGDLNVLRDDIQELKPTYLAGVPRVFERIHEGIQKALQELNPRRRFIFNALYKHKLAWLNRGYSHSKASPMADFIAFRKIRDKLGGRIRLLVSGGAPLSTEI…
A05p00600.1_BnaDAR	Brassica napus	Bna	Brassicaceae	MKSFAAKVEEGVKGENGKPSVGPVYRNLLSEKGFPPIDSDITTAWDIFCKSVEKFPGNKMLGWRPIVDKKVGPYVWKTYKEAYEEVLQIGSALRALGAEPGCRVGIYGINCPQWIIAMEACAAHTLICVPLYDTLGSGAVDYIVDHAEIDFVFVQDTKIKGLLEPDSICSKRLKAIVSFTNVSKEDSIKASEIGVKTYSWLDFLHMGREKPEEISPPKPFNTCTIMYTSGTSGDPKGVVLTHEAVATFVVGVDLFMDQFEDKMTHEDVYLSFLPLAHILDRMNEEYFFRKGASVGYYHGDLNVLRDDIQELKPTYLAGVPRVFERIHEGIQKALQELNPRRRFIFNALYKHKLSWLNRGYSHSKASPMADLIAFRKIRDKLGGRIRLLISGGAPLSPEI…
A05p20640.1_BnaDAR	Brassica napus	Bna	Brassicaceae	MAAAADHVVIMEEGRQATAEHPSAGPVYRCKYAKDGLLDLPADLDSPWQLFSEAVKQYPNEQMLGRRVTVDSKVGPYTWITYREAHDAALRIGSAIRSRGVNPGNCCGIYGSNCPEWIIAMEACMSQGITYVPLYDSLGVNAVEFIINHAEVSLVFVQEKALSSILACRKGCSSNLKTIVSFGEVSITQKEEAENQCVSLFSWHEFLLMGNSDETTLPRKQKTDICTIMYTSGTTGEPKGVILSNAAIMVEVLSIDKMLQVTDRSCDTSDLFFSYLPLAHCYDQVMEIYFLSRGSSVGYWRGDIRYLMDDVHALKPTVFCGVPRVYDKLYAGVMQKISAGGLIRKKLFDLAYNYKLGNMRKGLSQEEASPRLDRLMFDKIKDALGGRAHMLLSGAAPLP…
A05p42070.1_BnaDAR	Brassica napus	Bna	Brassicaceae	MDSSSAARRRINSIHSHLVTSSRSSPLIRSNPTAGEFCLDNGYSVALPEKLSTGDWNVYRSARSPFKLVSRFPDHPDIATLHDNFEHAVHDFRDYKYLGTRVRVDGTVGDYKWMTYGEVGTARTAIGSGLVHHGITMGSTVGIYFINRPEWLIVDHACSAYSYVSVPLYDTLGPDAVQFIVNHANVQAIFCVAETLNSLISGLSEMPSVRLVVVVGGLNESLPSLPASAGVKVVSYSVLLNQGRSKPQPFVPPKPDDVATICYTSGTTGTPKGVVLTHANLISNVAGSSFSVKFFSSDIYISYLPLAHIYERSNQILTVYFGVAVGFYQGDNMKLLDDLAALRPTVFSSVPRLYNRIYDGINNAVKSSGGLKERLFNAAYNAKKQALLNGKNASGIWDR…
A06p37420.1_BnaDAR	Brassica napus	Bna	Brassicaceae	MEFSSPAQRRLQTLRSHLDSSQADDQLSLFLNATASAAPFSNEDSYSVVLPEKLDTGIWNVHRSAKSPTKLFSRFPNHPEIGTLHDNFVHAVETYPDNKYLGTRARPDGTIGEYTWMTYAETASARQAIGSGLIYNGINHGACVGLYFINRPEWLAVDHACAAYSFISVPLYDTLGPDAVKFVVNHATLQAIFCVPQTLNTLLSFLSEIPTIRLVVVVGGADENLPSLPPGSGVKIVSYQKLLSQGRSSVHPFSPPKPEDIATICYTSGTTGTPKGAMLSHENLISNVAGSSLSINFLPDDIYISYLPLAHIYERSNQIMGVYGGVSIGFYQGDIMKLMDDLAVLRPTVFCSVPRLYNRVYDGITSAVKSSGVTKRRLFQLAYNSKKKAILNGRRSPSP…
A07p27920.1_BnaDAR	Brassica napus	Bna	Brassicaceae	MIPYAAGVIVPLALTLLVRNAKKDKKRGVVVDDVGGEPGHTVRNHRFKDPVSSHWEDISTLPELFEISCKSHSERFFLGTRRLIAREVETSEDGKVFEKLHLGDYEWKTFGETLDAVCSFASGLVQIGHKSEERVAIFADTREEWFIALQGCFRRNVTVVTIYSSLGEEALCHSLNETEVTTVICGNKELKKLMDISQQLETVKRVICMDDEFPSEASSTWTTTSLADVQKLGRESPVDPSFPLSADVAVIMYTSGSTGLPKGVMMTHGNVLATVSAVMTIVPDLGKRDTYMAYLPLAHILELAAESVMATIGSAIGYGSPLTLTDTSNKIKKGTKGDVTALKPTIMTAVPAILDRVRDGVRKKVDAKGGAAKKLFDFAYARRLSAINGSWFGAWGLEK…
A09p14350.1_BnaDAR	Brassica napus	Bna	Brassicaceae	MATDRFIVEVEKGKEGVDGGSPSVGSVYRSIYAKDGFPEPADDLLSCWDIFRASASTPPEHHQRDPRSSELRSRQASNEPITRGALQASALRNQKPAKANLKETPFPETRAGDGGSEQASTSRKPPPLNMQAAPSPPVTSRRTRRCSTNRATVRDNGGTRGRTRRSMTGRRRRSDGKPLRRTKKGLRRGHGRSRADRTPWMLKKELLLSLSAEKSPDNPMLGRREIVDGKAGKYVWQTYKEVYDIVIKLGNSIRTIGVGKGEKCGIYGANSPEWIISMEACNAHGLYCVPLYDTLGAGAIEFIICHAEVSLAFSEEKKISELLKTAPNSTKYLKNIVSFGEVSNVQRAEAERHGLSIYSWDQFLKLGEGKHYELPEKKRSDICTIMYTSGTTGDPKGVL…
A09p28200.1_BnaDAR	Brassica napus	Bna	Brassicaceae	MTSQKRFIFEVEAAKEATDGKPSIGPVYRSTFAKDGFPNPIDGIDSCWDIFRTAVEKYPNNRMLGRREIVNNKAGKYEWKTYKEVYDIVLKLGNSLRSCGIEEGGKCGIYGANCPEWIISMEACNAHGLYCVPFYDTLGSGAVEFIISHAEVSIAFVEEKKIPELFKTCPNSTKYMKTVVSFGGVKSEQKEEAEKLGLVIHAWDEFLKLGEGKQYDLPVKKKSDICTIMYTSGTTGDPKGVLMSNESIVTITAGVRHFLAIFNESLTEKDVYISYLPLAHVFDRAVEECIIHVGGSIGFWRGDVKLLIEDLGELKPSIFCAVPRVLERVYTGLQQKLSVGGFFKKKVFNVAFSYKFGNMKKGQSHVEAAPFCDKLVFNKVKQGLGGNVRIILSGAAPLA…
C01p19050.1_BnaDAR	Brassica napus	Bna	Brassicaceae	MTQQLEKFIFQVEEGREGSDGRPSVGPVYRSVFAKDGFPEPIEGMDSCWDVFRMSVEKYPNNPMLGRREIVDGKPGKYVWQTYQEVYDIVIKLGNSLRSCGVEEQAKCGIYGANSPEWIISMEACNAHGLYCVPLYDTLGAGAVEFIITHSEVSIVFVEEKKISELFKTCPKATEYMKTVVSFGGVTREQKEAAETFGLVIYAWDEFLKLGEGKQFDLPIKKKSDICTIMYTSGTTGDPKGVMISNESIVTLIAGVIRLLKSANEALTVKDVYLSYLPLAHIFDRVIEECFIQHGAAIGFWRGDVKLLIEDLGELKPTIFCAVPRVLDRVYSGLQQKLAAGGFFKKFMFDSAFSFKYGHMKKGQSHVEASPLCDKLVFSKVVKQGLGGNVRIILSGAAP…
C02p41960.1_BnaDAR	Brassica napus	Bna	Brassicaceae	MTSEKKFIYEVEAAKEATDGKPSIGPVYRSTLAKNGFPDPIDGIHSCWDIFRTAVEKYPNNRMLGQREIVNEKAGKYEWKTYKEVYDIVIKLGNSLRSCGFEEGGKCGIYGANCPEWIISMEACNAHGLYCVPLYDTLGAGAVEFIISHAEVAIAFVEENKIPELFKTCPNSTKYMKTVVSFGGVKPEQKEEAEKLGLVIHAWDEFLKLGEGNQYELPVKKKSDICTIMYTSGTTGDPKGVLISNESIVTITTGVMHFLQSVNESLTEKDVYISYLPLAHVFDLAIEECIIQVGGSIGFWRGDVKLLIEDLGELKPSIFCAVPRVLDRVYTGLQQKLSVGGFFKKKVFDVAFSYKFGNMKKGQSHVAAAPFCDKLVFNKVKQGLGGNVRIILSGAAPLA…
C03p30850.1_BnaDAR	Brassica napus	Bna	Brassicaceae	MKFFAAKLEEGVKGGNGKPSVGPVYRNLLSEKGFPPMDSDITTAWDVFSKSVEKFPYNKVLGWRRIVDEKVGPYMWKTYKEAYGEVLQIGSAIRALGAEPGCRVGIYGVNCPQWIIAMEACAAHTLICVPLYDTLGSGAVDYIVDHAEIDFVFVQDSKIKGLLEPNCKCAKRLKAIVSFVNMTHEDVYLSFLPLAHILDRMNEEYFFRKGASVGYYHGDLNVLRDDIQELKPTYLAGVPRVFERIHEGIQKALQELNPRRRFIFNALYQHKLSWLNRGYSHSKASPMADFIAFRKIRDKLGGRIRLLVSGGAPLSCEIEEFLRVTCCCFVVQGYGLTETLGGTALGFPDEMCMLGTVGIPAVYNEIRLEEVAEMGYDPLGEIQAGEICIRGTCLFSGYY…
C03p41910.1_BnaDAR	Brassica napus	Bna	Brassicaceae	MDSTSAARRRINAIHSHLVTSSRSSPLLLSSNPTAGEFYLDNGYSVVLPEKLSTGKWHVYRSARSPFKLVSRFPDHPDIATLHDNFEHAVHDFRDYKYLGTRVRVDGTVGDYKWMTYGEVGTARTALGSGLVHHGITTGSSVGIYFINRPEWLIVDQACASYSYVSVPLYDTLGPDAVKFIVNHANVQAIFCVAETLNSLLSGLSEMPSVRLVVVVGGLNESLPSLPPSAGVKVVSYSVLLNQGRSNPQPFCPPKPDDVATLCYTSGTTGTPKGVVLTHANLIANVAGSSFSVKFFSSDIYISYLPLAHIYERANQILAVYFGVAVGFYQGDNMKLLDDLAALRPTVFSSVPRLYNRIYDGITNAVKTSGGLKERLFNAAYNAKKQALLTGKSASPIWD…
C03p54700.1_BnaDAR	Brassica napus	Bna	Brassicaceae	MEDPPMASSFLEKSKTSEYGLSTIIAGGVAALLVPVLLSVVLNGSKKGKKRGVPVKVGGEEGYAMRHARGPDLVDVPWPGATTMAALFEQACKKYSSNRLLGTREFIDKEIVTSSDGRKFEKLHLGEYRWQSYGEVFERVCNFASGLVGVGHNVDTRVAIFSDTRAEWFIAFQGCFRQNLTVVTIYASLGEEALIYSLNETQVSTLICDSKQLKKLSAIQSSLKTVKNIIYIEEDGVEVASSDVNGLGDITVSSISEVEKLGKERPVEPNFPSKNGVAVIMFTSGSTGLPKGVMITHGNLIATAAGVMKVIPKLNKNDVYIAYLPLAHVFELEAEIVVFTWGSAIGYGSAMTLTDTSNKVKKGTKGDVSVLNPTLMTAVPAILDRVRDGVLKKVEEKGG…
C04p00640.1_BnaDAR	Brassica napus	Bna	Brassicaceae	MKSFAAKVEEGIKGEDGKPSVGPVYRNLLSENGFPPRHSEITTTWDIFSKSVDKFPNNKMLGWRPIVDEKVGPYIWKTYKEVYEEVLQIGSALRAAGAEPGCRVGIYGANCPQWIIAMEACAAHTLISVPLYDTLGPGAVDYIVDHAEVDFVFVQNTKIKGVLDPDCKSAKRLKAIVSFTNVSEEQSHRALEIGVKAYSWLDFLLMGREKPEETNPPKPSNVCTIMYTSGTSGEPKGVILTHEAAATCVIGLDLCMDQFEDEMTPDDVYLSFLPLAHILDRANEEYFFRNGASVGYYHGDLNALHNDIQELKPTFIAGVPRVFERIYEGIQKALQELNPRRRLIFYALYKYKLAWMNRGYSHSKASPMADFIAFRKIRNQLGGRLRLLVSGGAPLSPEI…
C04p00650.1_BnaDAR	Brassica napus	Bna	Brassicaceae	MKSFAAKVEEGVKGENGKPSVGPVYRNLLSEKGFPPIDSDITTAWDIFCKSVEKFPGNKMLGWRPIVDKKVGPYVWKTYKEAYEEVLQIGSALRALGAEPGCRVGVYGINCPQWIIAMEACAAHTLICVPLYDTLGSGAVDYIVDHAEIDFVFVQDTKIKGLLEPDSICSKRLKAIVSFTNVSKEDSIKASEIGVKTYSWLDFLHMGREKPEEISPPKPFNTCTIMYTSGTSGDPKGVVLTHEAVATFVVGVDLFMDQFEDKMTHEDVYLSFLPLAHILDRMNEEYFFRKGASVGYYHGDLNVLRDDIQELKPTYLAGVPRVFERIHEGIQKALQELNPRRRFIFNALYKHKLSWLNRGYSHSKASPMADLIAFRKIRDKLGGRIRLLISGGAPLSPEI…
C04p57630.1_BnaDAR	Brassica napus	Bna	Brassicaceae	MHETIASFQWASGGVDFLLNLAEHEDLAALRPTVFSSVPRLYNRIYDGITNAVKSSGGMKERLFNAAYNSKKQALLNGKNASAIWDRLVFNKIKDKLGGRVRFMTSGASPMSPEVMEFMKICFGARVLEGYGMTETACVISGMDEGDNLIGHVGSPNPACEIKLVDVPEMNYTSADQPHPRAKFVLGAFCFSRLLQR*
C04p72640.1_BnaDAR	Brassica napus	Bna	Brassicaceae	MKSFAAKVEDGVRGENGKPSVGPVYRNLLSEKGFPPIDSDITTAWDIFSKSVKKFPDNKMLGWRRIVDEKVGPYMWKTYKEAYDEVLQIGSALRAIGAEPGCRVGIYGVNCPQWIITMEACAAHTLICVPLYDTLGSGAVDYIVDQAEIDFVFVQETKIKGLLEPDCKCARRLKAIVSFTNVSEEHNLKGSEVGVKTYSWLDFLQMGCGKPEETTPPKPFNICTIMYTSGTSGDPKGVVLTHEAVATYIVGMDLFMDQFEDKMTHEDVYLSFLPLAHILDRMNEEYFFRKGASVGYYHGDLNVLRDDIQELKPTYLAGVPRVFERIHEGIQKALQELNPRRRFIFNALYKHKLAWLNRGYSHSKASPMADFIAFGKIRDKLGGRIRLLVSGGAPLSTEI…
C05p34620.1_BnaDAR	Brassica napus	Bna	Brassicaceae	HIPHLPHSPFPFHLYCKDNINTHMAAAADHVVIVEEGRQATAEHPSAGPVYRCKYAKDGLLDLPADLDSPWQLFSEAVKQYPNEQMLGRRVTVDSKVGPYTWITYREAHDAALRIGSAIRSRGVGPGNYCGIYGSNCPEWIIAMEACMSQGITYVPLYDSLGVNAVEFIINHAEVSLVFVQEKALSSILACHKACSSNLKTIVSFGEVSTTQKEEAENQCVSLFSWHEFLLMGNSDKTALPRKQKTDICTIMYTSGTTGEPKGVILSNAAIMVEVLSIDKMLQVTDRSCDTSDVFFSYLPLAHCYDQVMEIYFLSRGSSVGYWRGDIRYLMDDVHALKPTVFCGVPRVYDKLYAGVMQKISAGGLIRKKLFDLAYNYKLGNMRKGLSQEEASPRLDRLM…
C05p61300.1_BnaDAR	Brassica napus	Bna	Brassicaceae	MDSSSAARRRINSIHSHLVTSSRSSPLIRSNPTAGEFCLDNGYSVALPEKLSTGDWNVYRSARSPFKLVSRFPDHPDIATLHDNFEHAIHDFRDYKYLGTRVRVDGTVGDYKWMTYGEVGTARTALGSGLVHHGIPSGSTVGIYFINRPEWLIVDHACSAYSYVSVPLYDTLGPDAVQFIVNHANVQAIFCVAETLNSLLSGLSEMPSVRLVVVVGGLNESLPSLPASAGVKVVSYSVLLNQGRSKPQPFVPPKPDDVATICYTSGTTGTPKGVVLTHANLISNVAGSSFSVKFFSSDIYISYLPLAHIYERSNQILTVYFGVAVGFYQGDNMKLLDDLAALRPTVFSSVPRLYNRIYDGITNAVKSSGGLKERLFNAAYNAKKQALLNGKNASAIWDR…
C06p31170.1_BnaDAR	Brassica napus	Bna	Brassicaceae	MIPYAAGVIVPLALTLLVRNAKKDKKRGVVVDDVGGEPGHTVRNHRFKDPVSSHWEDISTLPELFEISCKSHSDRFFLGTRRLIAREVETSEDGKVFEKLHLGDYEWKTFGETLEAVCSFASGLVQIGHKSEERVAIFADTREEWFIALQGCFRRNVTVVTIYSSLGEEALCHSLNETEVTTVICGNKELKKLMDISQQLETVKRVICMDDEFPSEASSTWTTTSLADVQKLGRESPVDPSFPLSADVAVIMYTSGSTGLPKGVMMTHGNVLATVSAVMTIVPDLGKRDTYMAYLPLAHILELAAESVMATIGSAIGYGSPLTLTDTSNKIKKGTKGDVTALKPTIMTAVPAILDRVRDGVRKKVDAKGGAAKKLFDFAYARRLSAINGSWFGAWGLEK…
C07p40940.1_BnaDAR	Brassica napus	Bna	Brassicaceae	MEFSSPAQRRLQTLRSHLDSSQADDQPSLFLNATASAAPFSNEDSYSVVLPEKLDTGIWNVHRSAKSPTKLFSRFPDHPEIGTLHDNFVHAVETYPDNKYLGTRARPDGTIGEYTWMTYAETASARQAIGSGLLYNGINHGACVGLYFINRPEWLVVDHACAAYSFISVPLYDTLGPDAVKFVVNHATLQAIFCVPQTLNTLLSFLSEIPTIRLVVVVGGADENLPSLPPGSGVKIVSYQKLLSQGRSSVHPFSPPKPEDIATICYTSGTTGTPKGAMLSHENLISNVAGSSLSINFLPDDIYISYLPLAHIYERSNQIMGVYGGVSIGFYQGDIMKLMDDLAVLRPTVFCSVPRLYNRVYDGITSAVKSSGVTKRRLFQLAYNSKKKAILNGRRSPSP…
C07p55730.1_BnaDAR	Brassica napus	Bna	Brassicaceae	MYSKKLKSVNDVNSSGGGFGGSETYLKSSGGLKERLFNAAYNSKKQALLNGKNASAICDRLVFNRIKDKLGGRVRFMTSGASPLSPEVMKFMKICFGARVLEGYGMTETACVISGMDESDNLIGHFCSPNPACDQPHPRGKICVRGPIVFRGYYKDEVQTYEHLRSGYEDGWLHTGDIGLWLPGGRLQIIDRCFNCYPLFH*
C09p17270.1_BnaDAR	Brassica napus	Bna	Brassicaceae	MATDRFIVEVEKGKEGVDGGSPSVGSVYRSIYAKDGFPEPADDLLSCWDIFRLSAEKSPDNPMLGRREIVDGKAGKYVWQTYKEVYDIVIKLGNSIRTIGVGKGEKCGIYGANSPEWIISMEACNAHGLYCVPLYDTLGAGAIEFIICHAKVSLAFSEEKKISELLKTAPNSTKYLKNIVSFGEVSNVQRAEAERHGLSIYSWDQFLKLGEGKHYELPEKKRSDICTIMYTSGTTGDPKGVLLTNESIIYLLEGVKKLLKTINEELTSKDVYLSYLPLAHIFDRVIEELFIYEAASIGFWRGDVKILVEDIAALKPTIFCAVPRVLERIYNGLQQKLSDGGFLKKTLFNFAFNYKHNNMVKGKAHEQAAPIFDKIVFKKVKEGLGGRVRLILSGAAPLA…
C09p35730.1_BnaDAR	Brassica napus	Bna	Brassicaceae	MTSQKRFIIEVEAAKEATDGKPSIGPVYRSTFAKDGFPNPIDGIDSCWDIFRTAVEKYPNNRMLGRREIVNNKAGKYEWKTYKEVYDIVLKLGNSLRSCGIEEGGKCGIYGANCPEWIISMEACNAHGLYCVPFYDTLGSGAVEFIISHAEVSIAFVEEKKIPELFKTCPNSTKYMKTVVSFGGVKSEQKEEAEKLGLVIHAWDEFLKLGEGKQYDLPVKKKSDICTIMYTSGTTGDPKGVLMSNESIVTITAGVRHFLAIFNESLTEKDVYISYLPLAHVFDRAVEECIIQVGGSIGFWRGDVKLLIEDLGELKPSIFCAVPRVLERVYTGLQQKLSVGGFFKKKVFNVAFSYKFGNMKKGQSHVEAAPFCDKLVFNKVKQGLGGNVRIILSGAAPLA…
BUSI_005762	Buxus sinica	Bsi	Buxaceae	MSLYTVKVEDGRPADGEKPSAGPVYRCVYAKDGLMELPAGIECPWDFFRYRIYWFCQEKPQQPNAWSSWARQRKEPTPSLTQLNPQAGPYEWRTYQEAYNEAIRIGSAIRSRGVMPGGRCGIYGSNCPEWIITMEVYFLPLQINFCLKLVTVMGYRMYHCMTPLVGSTYFFLLYYFIVQCDGELLFDCVYVCICANAVEFIINHAEVSIAFVQETKLQAMLTCLPRCTLHLKVIVSFGKISDAQKNEAEQVGVSCFAWEEFAALGSADYKHPPKEKSDVCTIMYTSGTTGDPKGVILTNGAVAAEVLSMDHLFLKTNEVATEEDSYFSFLPLAHIFDQIIETYCIYRGASVGFWRGDVRYLIEDIQELKPTIFCGVPRVYDRIYTSIIDKISSGGLLRK…
BUSI_005843	Buxus sinica	Bsi	Buxaceae	MSLYTVKVEDGRPADGEKPSAGPVYRCVYAKDGLMELPAGIECPWDFFRYRIYTYTLQSNRMMMKAELSRCQSDALIHIFRECCFHFDQLLYTNLYRFLCFCSQWFCQEKPQQPNAWSSWARRRKEPTPSLTQLNPQAGPYEWRTYQEAYNEAIRIGSAIRSRGVMPGGRCGIYGSNCPEWIITMEVCFLPLQINFCLKLVTVMGYRMYHCMTPLVGSTYFFLLYYFIVQCDGELLFDCVCANAVEFIINHAEVSIAFVQETKLQAMLTCLPRCTLHLKVIVSFGKISDAQKNEAEKVGVSCYAWEEFAALGSADYKHPPKEKSDVCTIMYTSGTTGDPKGVILTNGAVAAEVLSMDYLSVKTNEVVTEEDSYFSFLPLAHIFDQIIETYCIYRGASIG…
BUSI_006983	Buxus sinica	Bsi	Buxaceae	MYSTQKVYLRRSKRRGKELVPSSLGKFSWRKADIYVEFEREKGGIGLGKVASRNSSLLAKWLWHFNIENESLWHQVIASKYGSDDNGWSINLKAAHVSQNSLHSNTSFSVSRLWKPKVPIKVKAFLWTALLYRINTADCVQRRWKMIALTPQTEVSTVICGRKELKKIMSISGQLDTVKRVIYMDDYGIPSEVSLAELSNGWTITSFVEVERLGRENPVDADLPLSADIAVIMYTSGSTGLPKGVMMTHRNVLAVVSAVMTIIPDIKSDDIYLAYLPLAHILELAAENVIVAVGSAIGYGSPLTLTDTSNKIKKGTMGDASMLRPTLMAVVPAILDRVRDGVRKKVDGKGGLSKKLFDLAYARRLSAMNGSWFGAWGLEKILWNLLVFSKVRAVLGGRV…
BUSI_016508	Buxus sinica	Bsi	Buxaceae	KISKEKEQENAQTLYREKMAQKKFVIEVGKAKESTDGRPSVGPVYRSVFAKDGFAAPGEGMESCWDVFRMAVEKYPGNAMLGHREIVNGKPGKYAWLTYKEVYDLVMKVGASIRTCGVEKGGRCGIYGVNCPEWIMSMEVDVTVSVKLSNDPNYLQACNAHGIYCVPLYDTLGAGAVEFIICHAEVSLAFVEEKRLSEVVKTFPKTTEYLKIILSLFLPVFAYQQGGSKHFDLPKAYNTDICTIMYTSGTTGDPKGVMISNLNIGSLIAGVKHQLKSMNEELSEKDVYMSYLPLAHIFDRVMVELFITHGASIGFWQGDVKLLIQDLQQLKPTIFCAVPRVLDRIYSGLTEKISAGGFLKSTLFNIAYSYKLRNMRNGHKHMEAAPTFDKFVFSKVKQG…
BUSI_019503	Buxus sinica	Bsi	Buxaceae	QDIREISMDSASQRRLKAIQGHLISAAGDSQSQLRTNETAGEFVSVQGYSVVLPEKLQTGKWNVYRSARSPLNLVSRFPDNPEIGTLHDNFVRSVDTFRDYKYLGTRIRVDGTIGDYKWMTYGEAGTARSAIGSGLVHHGIPKGAFVGLYFINRPEWLIVDHACSAYSYISVPLYDTLGPDAVKYIVNHAGVQAIFCVPQTLNILLIPVLCFSSISYVFKWNLQLLSFLSELCSVRLIAVIGGMDEHIPSLPSTSGVVIISYSKLLSQLKKLQEASEAYAWNYNEVYVEGYEGHNDLQPFCPPKPDDLATICYTSGTTGTPKGVMLTHGNFIANIAGATLNTKFYPSDVYISYLPLAHIYERANQVMTVYFGVAIGFYQGDNMKLMDDMAALRPTIFCS…
BUSI_020918	Buxus sinica	Bsi	Buxaceae	MGDSERAHWNSPLLQSLSSGDYLSIWKGYELYGIGIAVIIGLIIPICLSTMLMGKKKGRLRGVPVEVGGEAGIAMRNARFTDLIEVPWEGATTMAALFEQSCKRHARERFLGSRKVIAKESITSKDGRKFEKLHLGEYEWETYGEAYERASNFASGLVKLGHNVETHAAIFSETRPEWFLAFQGCFRQNVTVVTIYASLGEDALVHSLNETEVSTLICEFKQLKKLALISSRLETIKHIIYFEEDKATIDSELSGNMHNWKVSSFSEVEKLGKESPVQPRLPSKADVAVIMYTSGSTGLPKGVMITHGNIVATTAAVTTIIPNLGRNDVYIAYLPLAHVFELAAESVMLCSGCAIGYGSALTLTDTSNKIKKGTKGDVSALKPTLMAAVPAILERIQDG…
BUSI_023776	Buxus sinica	Bsi	Buxaceae	MAQKFIIEIEKAKKSSDGRPSVGPVYRSTFAKDGFPPPVQGMESCWDVFRMAVEKYPGNAMLGRREIVNGKPGEYAWITYKEVFDIVMKVGASIRSCGVGQGGRCGIYGANCPEWIISMEACNAHGLFCVPLYDTLGAGAVEFIICHAEVSIVFVEEKKIPEVLKTIPKTTEYLKTVVSFGKVTPEQREEFNKFGLETHSWDEFLKLGEDKHFDLPMTKKGDICTIMYTSGTTGDPKGVMISNNSIVTLIAGVKRLLEGVNEDLTEKDVYLSYLPLAHIFDRVIEELFISHGASIGFWRGDVKLLVEDIGELKPTIFCAVPRVLDRIYSGLTEKISSGGFLKHTLFNIAHAFKLHNMRKGHAHVEAAPIFDKIVFNKVKQGLGGKVRLILSGAAPLSTH…
BUSI_026309	Buxus sinica	Bsi	Buxaceae	MESTSQRRLKAIQGHLLSTNGDSQLQLRTTRPQESLLLDAGFIFHSRARIQCGSTRKLQTGKWNVYRSARSPLKLVKRFLDHPDIGTLHDNFVYKWMTYGEAGTARSAIGSGLVYHGLPKGARVGLYFINRPEWLIVDHSCSAYSYISVPLYDTLGPDAVKYIVNHAVVQAIFCVPQTLNILLSFLSEIPSVRLIVVVGGIDEHMPSLPSTTGVEVISYSKLLSQGRSSLQPFCPPTPEDIATICYTSGTTGTPKGVVLTHENLIANVAGVSFSIKFYPSDVYISYLPLAHIFERANEIMVAYYGAAVGFYQGDNLKLMDDMAALRPTIFCSVPRLYNRIYAGCFGAKVVEGYGMTETSCVISSMDLSDNLSGQVGCPTPACEIKLVDVPEMNYTSEDQ…
BUSI_026654	Buxus sinica	Bsi	Buxaceae	MKNFAVQVEGGREGQNGEPSVSPVYRNPLSRNGFPTPPFDISTTWDIFRVSVEKYPENRMLGWRELIDGKVGPYVWKTYKEVYEEVLHIGSALRELGAEPGARVGIYGSNCPQWIVAMEACSAHSLICVPLYDTLGPGAVNFIIEHAEIDFVFVEDKKVKELLDSNCRSAQCLKMVVCFTSLTREEKDSAAYIGIQPYSWNEFLEMGKQNPADLVLPQPFNICTIMYTSGTSGDPKGVVLTHENLAMTVTGTDIFMEQFEDKMTVDDVYLSFLPLAHILDRIIEEYFFHKGASVGYYHGDLKSLKDDLVELKPTFFAGVPRQKKAELRYITKVINLPFSTDIQQTCLVKANLGGRVRLIVSGGAPLSTDVEEFLRVTSCAFVLQGYGLTETCGMTSTGF…
EVM0001234	Camellia sinensis cv. DuyunMaojian	Csi	Theaceae	MAVYTVKVEESKPGSDEKASAGAVYRSIYAKNGLTELPAGMHSLGTSSGTQNPMLGRRQIVDSMGGPYVWITYDEAYDVALRVGSALRRRHLNTGDRCGIYGSNCPEWIISMQACTSHGITYVPLYDTLGANAVEFIINHAEVSIAFVQENKIPAMLTCLPRCTSHLKTIVSFGEISSMQKKETEDLGIACFSWKEFTLLGSLDHELPSKQRTDICTIMYTSGTTGEPKGVILTNGAIMAEVLSTDQLLLETDKVGTEEDTYFSFLPLAHIYDQIIETYCIYKGSSIGFWRGDIRYLIEDIVELNPTIFCGVPRVFDRIYTDIMEKISLGGALRKALFQYAYSYKLRNLEKGIQQDKAAPLLDRLVFDKIKQGFGGRVRIMLSGAAPLPSHVEEFLRVT…
EVM0001538	Camellia sinensis cv. DuyunMaojian	Csi	Theaceae	MSPYLVGVLVPLVFTLLIRNSKNEKKRGLPVDVGGEPGYAIRNYRFTSPVITAWEGISTLAELFEQSCKQHRNKRLLGTRRLIARETEKSEDGRSFEKLHLGDYEWLSYGQVFEAVCNFASGLTQLGHNREERVAIFADTREEWFIALQGCFRRNVTVVTMYASLGEEALCHSLNETEVTTVICGHKEMNKILGISGQLDTVKRIICMDDEIPSNDLLIERSSSWTITSFSDVEKLGRENPVDADLPLSADIAVIMYTSGSTGLPKGVMMTHGNVLATISAVMTIVPGLGDKDVYLAYLPLAHILELAAENVISAVGSSIGYGSPLTLTDTSSKIKRGTKGDASMLRPTLMTAVPAILDRVRDGVRKKVDTTGGLSKKLFDLAYARRLSAMNGSWFGAW…
EVM0002277	Camellia sinensis cv. DuyunMaojian	Csi	Theaceae	MAQDRFLIEVEPAKAAEEGRPSIGPVYRSLFAKDGFPPPIGGMDSCWDIFRMSVEKYPRNPMLGRREIVDGKPGKYVWLTYKKVYDIVIKVGNAIRSLGVEEGGRCGIYGGNCAEWIMSMEACNAHGLYCVPLYDTLGAGAVEFILCHAEVTIAFVEEKKIPEVLKTFPSATKYLKTIVSFGKVSPEQKEEVEKFGLAIYAWDEFLLLGDDKQYDLPVKKKSDICTIMYTSGTTGDPKGVLISNNSIVTLIAGVRCLLGSVHESLTEKDVYLSYLPLAHIFDRVIEECFINIGGSIGFWRGDVKLLTEDIGELKPTIFCAVPRVLDRIYAGLQQKISSGGLLKNTMFNFAYSYKLHNMKKGSKHVDAAPLCDKIVFNKVKHGLGGNVRLILSGAAPLAT…
EVM0004914	Camellia sinensis cv. DuyunMaojian	Csi	Theaceae	MSPPPVPGPSSSGVAFIVKGSSFFHILDKGRFFFPYKIGISNGNSSRQKWGKQNDLIGGVGNSKSSSSSSSSCREWLLCGGFCFVDDSKYLCNAHHIMMSGLRVLIFLLPFQVLKTFPSATKYLKKEVEKFGLAIYAWDEFLLLKSDICTIMYTSGTTGDPKDVNLSYLPLAHIFDRVIEECFINIGGSIGFWHIGESKPTIFSGLFPSLRIEFMRKLHNMKNGSKHVDAAPLCDKIVFNKVKHGLGGNVQLILSGAAPLATHVEAFLRVVACCHVLQGYGLTESCAGTFVSLPNELGMLGTLGPPVPNVDVCLESIPEMGYDALSSTPRGEICIRGDTLFLGYHKREDLTKEVLIDGWLHTGDVGEWQPNGSMKIIDRKKNIFKLSQGEYVAVENLEN…
EVM0005392	Camellia sinensis cv. DuyunMaojian	Csi	Theaceae	MLAQIKTHRSDLLIVKTIKQSVEPRNSVCHSATIYANAIMHAGTTVDTFLCENLVKHGLGGNVQLILSGAAPLATHVEAFLRVVACCHVLQGYGLTESCAGTFVSLPNELGMLGTVGPPVPNVDVCLESIPEMGYDGDTLFSGYHKREDLTKEVLIDGWLHTGDVGEWQPNGSMKIIDRKKNIFKLSQGEYVAVENLENVYGSVTGIDSIWVYGNSFESFLVAVVNPNKQVLERWAEENGVPGDFNSLCENPKAKQNVLVELTWIGKEKKLKGFEFIKAVHLDPEPFDVERDLLTPTFKKKRPQLLKYYQNIVDNMYKGAK
EVM0005649	Camellia sinensis cv. DuyunMaojian	Csi	Theaceae	MEMDSSAQRRLLTIENHLTSAAGDIQHLFLRPNPTAGEFFYEQGYSVLLPEKLQTGKWNVYRSARSPIKLLNRFPDHPEIGTLHDNFVRSVETFRDYKYLGTRIRVDGTVGEYKWMTYGEAGTARSAIGSGLVYHGIPKGACVGLYFINRPEWLIVDHACSAYSYISVPLYDTLGPDAVKFIINHAVVQAIFCLPETLNILLSFLSEIPSVHLIVVVGGIDERMPSLPSSTGVEVISYSKLLSQGRSSLQPFCPPKPDDVATICYTSGTTGTPKGAVLSHENLITNVAGASLSVKFCPSDIYISYLPLAHIYERANQVTMAHFGVAVGFYQGDNLKLMDDMAALRPTLFCSVPRLYNRIYAGITNSVKTSGGLKERLFNVAYNAKKQSILSGKNPSPMW…
EVM0006943	Camellia sinensis cv. DuyunMaojian	Csi	Theaceae	MAEEKRFVFEVESAKEAKDGRPSIGPAYRSVFAKDGFPPPIQGLDSCWDIFRMAVEKYPNNPMLGRREIVNGEPGKYVWQTYKEVYDLVMKLGNSIRSCGIEEGGRCGIYGANCPEWIMSMEACNAHGLYCVPLYDTLGAGAVKFIICHAEITIVFVEEKKIPEVLKTFPNTTKYLRTIVSFGKITPEQIEEVQKFGLAIYSWDEFLLLGDNKQYDLPVKRKGDICTIMYTSGTTGDPKGVMIPNNSIVTLVAGVKCLLESVDEALVVKDVYLSYLPLAHIFDRVIEECFINHGASIGFWRGDAKLLIEDIGELKPTIFCAVPRVLDKIYSGLQQKISSGGFLKNTLFNFAYSYKLHNMKSGSKHTEASPLCDKIVFSKVKQGLGGNVRVILSGGAPLA…
EVM0007402	Camellia sinensis cv. DuyunMaojian	Csi	Theaceae	MGESKGSFLNSPIIEKIADREYSSIFKGLGLYGVLGAIVVAVLVPSLLSMILVGKKKVKQRGVPVQVGGEAGLAIRNGRSAKLIEVPWEGATTMAALFEQSCKKNSHERFLGTRKLIKRDFVTASDGRKFEKVHLGEYQWETYGQVFDRACNFASGLIKLGHDVDTRAAIFSETRPEWLIAFQGCFRQNITIVTIYASLGEDALIHSLNETQVSTLICDSKQLKKLDPISSSLKTIKNVIYFEDDETTSDSDSSRNMSTWTVSSFSEVEKLGKSSPVHPTLPIKKDIAVVMYTSGSTGLPKGVMITHGNLVAIAAAVMTVIPNLGRNDVYLAYLPLAHVFELAAESVMLTAGCAIGYGSALTLTDTSNKIMKGTKGDASMLSPTLMTAVPAILDRVRDG…
EVM0008374	Camellia sinensis cv. DuyunMaojian	Csi	Theaceae	MSIYTVKVEESTPATDQKPSAGPVYRCIYAKNALMDLPPGLDSLWDFFSSSVQRNPKNRMLGRRQIIDSKAGPYVWFTYEEAYDAARRIGSAIRSRGLNPGDRCGIYGSNCPEWIISMEACNSHCITYVPLYDTLGANAVEFIINHAEVSIAFVQENKIPAILTCLARCTSHLKTIVSFGEISSGQKKEAEDLGVSCFSWKEFALLGNLDHELPKKQRSDICTIMYTSGTTGEPKGVILTNGAIMAEVLSTNQLLLETIEAGTEEDTYFSFLPLAHIYDQIIETYCIYSGSSIGFWQGDVRYLIEDIVELKPTMFCGVPRVYDRIYTGIMEKISAGGALRKTLFQYAYNYKLRNLEKGLQQDKAAPLLDKLVFDKIKQGLGGRVRILLSGAAPLPRHVE…
EVM0011503	Camellia sinensis cv. DuyunMaojian	Csi	Theaceae	MAQRKFVVEIEKAKEAANGQPSMGPVYRNLLAKDGFRPLTPGIDSCWDIFRVSVEKFPKNRMLGEREIVNGKAGKYVWLTYEEVYEIVLKVGASIRSCGIKKGARCGIYGANCMKWIISMQAFNAHGLYCVPLYDSLGAGAVEYIICHAEISLTFVEETKIPEVLKTFPNTIKHLKTLVSFGKVTDEQKKVAENFGLALYSWDQFLQLGKNEHFDLPIKKKTDICTIMYTSGTTGDPKGVVISNKSILSIISAVNHSLESMDQGYSEEDVFLSYLPLAHIFDRVIEELFISIGSSIGFWRGDVKLLIEDIRELKPTVLCAVPRVLDRIYSGLIEKTSSAGFVKNALFNVAYSYKLRNMNKGYKHFEAAPLFDKIVFSKVKEGLGGKIRLILSGAAPLAT…
EVM0011787	Camellia sinensis cv. DuyunMaojian	Csi	Theaceae	MPEVLKTFPSATKYLKKIILYSFFDMAIVSFGKVTPEQKEEVEKLVWLYMLGMNFYDKQYDPPVKKKSDICTIMYTSGTTGDPKGVLISNNSIVTLIAGVRCLLGSVHELLTEKDVYLSYLPLAHFFDRVIEECFINIGGSIGFWRGDVKLLTEDIGELKPTIFCAVPRVLDRIYAGLQQKISSGGLLKNTMFNFLHNMKKGSKHVDAAPLCDKIVFNKVKHGLGGNVRLILSGAAPLATHVEAFLRVVACCHVLQGYGLTESCAGTFVSLPNELGMLGAVGPPVPNVDVCLESIPEMGYDALSSTPRGEICIRGDTLFSGYYKREDLTKEVLIDGWLHTGLSTTNIFNLSQGEYVAVENLENVYGSVIGIDSIWLYGNSFESFLVAVVNPNKQVLERW…
EVM0013685	Camellia sinensis cv. DuyunMaojian	Csi	Theaceae	MSGLRVLIFLLPFQVLKTFPSATKYLKTIVSFGKVTPEQKEEVEKFGLAVYAWDEFLLLGDDKQYDPPVKKKSDICTIMYTSGTTGDPKGVLISNNSIVTLIAGVRCLLGSVHELLTEKDVYLSYLPLAHFFDRVIEECFINIGSSIGFWRGVQCNNWCLLHLQDVKLLTEDIGELKPTIFCLQQKISSGGLLKILCSTCILILHNMKKGSKHVDAAPLCDKILFILLFLFYFLMGPYNIPEMGYDALSSTPHGEICIRGDTLFSGYYKREDLTKEVLIDGWLRTGLSTTQPNGSMKIIDRKNIFNLSQGEYVAVENLVNVYGSVIGIDSIWVYGNSFESFLVAVVNPNKQVLERWAEENGVPGVSIPSVKIPRQNKSVLVELTRIGKGKKLFILTRAI…
EVM0016523	Camellia sinensis cv. DuyunMaojian	Csi	Theaceae	MLVFGYQILDAVPVANEDMPSRLRSQTYSVVLPEKLQTGKWNVYRSAHSPLKLVDRYPNHPEIGTLHDNFVHAVETFQDYKYLGTRIRIDGTVGEYKWMTYGEVGTARLAVGSGLRSHGLSKGARIGLYFINKPEWLIVDHACSAYSYISVPLYDTLGPDAVKYIVNHADIQAIFCVPETLTSLLSFLSEMSSVRLIVVVGGIDEHLPSLPTSGVKLTSYSMLLSQGRSNLQPLCPPKPEDVATICYTSGTTGTPKGVVLTHGNFIANAAGSSYAIKFYSSDIYISYLPLAHIFERANQVLSAYYGVAVGFYQGDNLKLMDDVAALRPTIFCSVPRLYNRIYAGITNAVKTSGGLRERLFNAAYNSKKQAIMSGQKSSPMWDRLVFNKIKARLGGRVRF…
EVM0020172	Camellia sinensis cv. DuyunMaojian	Csi	Theaceae	MEMFAVMVEEGSEDRDGKPSVGPIYRNILSKNDFPPPDPELSTAWDVLRVSVEKYPRNRMLGWREFSDGKFGPYLWKTYKEVYEEVLHVGSALRASGAKPGSRIGIYGSNCPQWIVAMEACSAHSLICVPLYDTLGPGAVNFIIGHAEIDFVFVQDKKVKEILNPECTHAKRLKLIVCFTSLAEEAKKKSASIEIKSYSWNEFQHMGKEHPSEPLPPQPFNICTIMYTSGTSGDPKGVILTHENIALNVRGVDLFLGQFEDKMTADDVYISFLPLAHVLDRMIEEYFFHKGASVGYYHGDINELRDDLMELRPTFLAGVPRVFERIREGVIKALEELNPVRRRAFDILYQYKLAWMNLGFKHKNASWLADLLAFRKVKARLGGRIRLIVSGAAPLSSEV…
EVM0025293	Camellia sinensis cv. DuyunMaojian	Csi	Theaceae	MYFLVLFLSSNSSWLGKEHPSEPLPPQPFNICTIMYTSGTSGDPKGVILTHENIALNIRGVDLFLGQFEDKMTADDVYISFLPLAHVLDRMIEEYFFRKGASVGYYHGDINELGDDLMELRPTFLAGVPRVFERIRVIKALEELNPVRRRAFDILYQYKLAWMNLGFKHKNASWLADLLAFRKVKARLGGWIRLIVSGAAPLSSEVEEFLRVTSCAYVVQGYGLTETCGLATIGFPDEMCMIGTIGSPFVYSELRLEEVPEMGYNPLGDPSCGEICVRGKTTFTGYNKNPELTAEAFKDGWFHTDDMGEMLTNGVAKITDRKKNLIKLSQGEHVAVERLEKFYGITPIVEDIWVYGDSFRSMIVAVVVPHEENTIRWAYQNGHRGSLSELCFLKQLQDN…
EVM0031482	Camellia sinensis cv. DuyunMaojian	Csi	Theaceae	MDDTSIDYLLLRFEFHPIGFAGDDKQYDPPDFLHIHLKILQLTEKDVYLSYLPLAHFFDRVIEECFINIGGSIGFWRGDVKLLTEDIGELKPTIFCAVPRVLDRIYAGLQQKISSGGLLKNTMFNFLHNMKKGSKHVDAAPLCDKIVFNKVKHGLGGNVRLILSGAAPLATHVEAFLRVVACCHVLQGYGLTESCVGTFVSLPNELGMLGTVGPPVPNVDVCLESIPEMGYDALSSTPRGEICIRGDTLFSGYYKREDLTKGVLIDGWLHTGDVGEWQPNGSMKIIDRKKNIFKLSQGEYVAVENLENVYGSVTGIDSIWVYGNSFESFLVAVVNPNKQVLERWAEENGVPGDFNSLCENPKAKQNVLVELTRIGKEKKLKGFEFIKAVHLDPEPFDME…
LOC115698544	Cannabis sativa	Csa-A	Cannabaceae	MLRRDFSFGQTYSPTILERICSQFYKDSEMGDSKGCFLEYFHSGDYSSLWKSHGAYGIVGAVVVGILIPVIISSFFIGKKKGKLRGVPVDVGGDSAYTVRNSRVTELIEVPWEGATTMAHLFEQSCKRNSRNQFLGTRKFIERDFVAASDGRKFEKLHFGEYEWQTYGEAFDRACNFASGLIKLGHNVDTRAALFSETRAEWLIAFQGCFRQNITVVTIYATLGEDALIHALNETSTSTLICDSKQLKKLSAISTSLKTIQNVIYFEDGTSKETGDFESMSGWTVMSFTEVERLGKASPIPPSLPSKNEVAVVMYTSGSTGLPKGVMITHGNIVATAAAVITVIPELNSKDVYLAYLPLAHVFELAAESVMVATGCRIGYGSPLTLTDTSNKVKKGTKG…
LOC115702318	Cannabis sativa	Csa-A	Cannabaceae	MNPYIVGVVVPLVVSLILRNSKTEKKRGLPVDVGVEPGYAIRNRRFTYTVQTAWEGITTLTELFEQSCKKYQEKCFLGTRKLISREVEVADDGRSFEKLHLGEYEWLTYGRTFEAVCNFASGLARLGHNKEERVAIFADTREEWLIALQGCFRRNVTVVTIYASLGEEALCHSLNETEVTTVICGKKELVKLVEISGQLDTVKRIICMDDEIPSVEQSSAWNITLFADVERLGRENPIDADLPLPADVAVIMYTSGSTGLPKGVMMTHANVLATVSAVMTIVPGLGSNDVYMAYLPLAHILELAAENVIAAVGSSIGYGSPLTLTDTSSKIKKGTKGDTTMLSPTLMTAVPAILDRVRDGVLKKVNSKGGLSKKLFDLAYSRRLSAVNGSWLGAWGLER…
LOC115703179	Cannabis sativa	Csa-A	Cannabaceae	MSYTVRVEEARPATEKMPSAGPVYRSIYAKDGLLELPEGLHSPWDFFSESVKRNPKSPLLGQRQITDSKAGPYVWLTYQEVHDEAVRMASAMRSRGVNPGDRCGIYGTNCSQWIIAMQACYSHAVTYVPLYDTLGPNAVEFIINHGEVSIAFVQENKIPSILSCLPNCSSYIKTIVSFANVTSLQKKEGEKLGVSCFSWEEFSQLGNLSGELPEKQRTDICTLMYTSGTTGEPKGVILSNEAIMAEILSTDKMLELTDKVFSEDDVYFSYLPLAHVYDQIVENYCIYKGSAIGYWRGDIRFLMDDLQELKPTIFCGVPRVYDRIYAGIFHKVSSGGTLKKMLFQYAYNYKLANMEKGLPHDKAAPLMDKIVFDKIKQGLGGRIRLMFSGAAPLPHHVEE…
LOC115710077	Cannabis sativa	Csa-A	Cannabaceae	MLKQFSIQVEEGKEGKDGKPSVGPVYRNLLSKNNFPPADPELSTAWDIFSKSVERYPDNRMLGWRKLVDGKWGPYNWKTYKEVHEEVLQIGSALRASGAEPGSRIGIYGSNCPEWIVAMEACNAHSLVCVPLYDTLGPGAVNFIIDHAEVDYVFIQDKKVKELLTPDCRSSDRLKTLVCFTSLTEEEKEKATQIGIKPLSWKEFLDMGKQNPTEIIPPQIHNVSTIMYTSGTSGDPKGVVLTHETIAFSVRGIDLFLEQFEDKMTGDDTYLSFLPLAHILDRLIEEYFFHKGASVGYYHGDLNALGEDLMELKPTLFAGVPRVFERVYEGIKKGVEQLNPRRRVIFDLLYKYKLAWMNWGYKNKYASPLADLLAFRKIKARLGGRVRLIISGAAPLSSE…
LOC115715699	Cannabis sativa	Csa-A	Cannabaceae	MAQKKFIFEVEKAKEAKDGRPSMGPVYRSMYAKDGFPPPIDGLDCCWDVFRLSVERNPGNKMLGRREVVDGKAGKYVWQTYKEVYDCVIKLGNAMHSCGFGEGDKCGIYGANCSEWIMSMQACNAHGLYCVPLYDTLGANAIEFVIKHAEVTIAFAEEKKLPELLKTLPNTTDYLKTLVSFGKVTPEQRESVEKFGLKIYSWEEFLQLGDGKDFDLPVKKKTDICTIMYTSGTTGDPKGVLISNESIISLLAGVRRLLESVNEKLTEKDVFLSYLPLAHIFDRVIEELFILHGASIGFWRGDVKLLLEDIGELKPTIFCAVPRVLDRVYAGLTQKISAGGFLKKTLFNFAYSRKYNNMRKGLKHGDAAPLCDKIVFSKVKQGLGGNVRLILSGAAPLAP…
LOC115722312	Cannabis sativa	Csa-A	Cannabaceae	MDSTAPQRRAKAITDHLIPSGDSSSILQLNATSGEFVSEQGYSVVLPEKLQTGKWNVYRSARSPLKLVSRFHDHPEIGTLHDNFVHAIDTFRDYKYLGTRIRVDGTVGEYKWMTYGEVGTARTAIGSGLVYHGISKGSSIGLYFINRPEWLIVDHACSAYSYISVPLYDTLGPDAVKYIVNHAAVQAIFCVPQTLNSILSFLSDIPSVRLVVVVGGIDDQIPSLPSSTGVQVLSYSKLLSQGRTNPQPFCPPKPDDVATICYTSGTTGTPKGAVLTHENLIANVAGASIGVKFYPSDVYISYLPLAHIYERVNQVMTAYFGVAVGFYQGDNMKLMDDMAALRPTIFCSVPRLYNRIYAGITNAVKSSGTLKQKLFNAAYNAKKQALLNGKTPSPMWDRL…
FCM35_KLT00119	Carex littledalei	Cli	Cyperaceae	MKYLVEVEPAIPGDGEKPSVGPAYRNVLAKDGFKAVPENVNSCWDFFRLAVEKYPNNRMLGRRPIIDGKAGDYTWLTYKEAYDTAIKVGASIRSKGIDKGEKSGIYGANSPEWIITMEACNAHGIYCVPLYDTLGANAIEFIINHAELQIVFADEKKVAEVIKTISHTSEYLKTIVSFGKVTEGQREEVEKHGLSIYSWDEFLLLGDGHNYELPEVQKSDLCTIMYTSGTTGDPKGVMLTNESLITMILGMDGVVQTVNQELTDKDVYLSYLPLAHAFDRIFEEWFISHGAAIGFWRGDVKLIVEDLGALKPTIFCAVPRVLDRIYSGLTAKISSGGLLKKTLFNFSLNHKLGGMRSGVGHEKASPFCDKLVFSKVKEGLGGRVRFIVSGAAPLAKHVE…
FCM35_KLT04326	Carex littledalei	Cli	Cyperaceae	MNPYLASIFLPVLLSFLLGTRKNNKKRGVPVDVGGEPGYAIRNYRFEKPVESHWEGIVSTLAELFEQSCKKYAYMPLFGSRKLISREIEVSPDGKSFEKLHLGEYEWLSYGEAFKAVCNFASGLVRLGHGNDERVAIFADTRSEWQIALQGCFRRSVPVVTIYSSLGEGALCHSLNETEVTTVVCGPKELKKLIDISGQLDTVKRVIYINEAGVSAEVSLAKNNSSWQLSSFEEVQKLGQENPVESVMPLASDVAVIMYTSGSTGLPKGVMMTHGNVLATVSAVMTIVPRLGSKDVYLAYLPLAHILELAAESVMIAAGASIGYGTPLTLTDTSNKIKRGTKGDSSVLKPTLMTAVPAILDRVRDGVRKNVDTKGGMAKTLFDLSYQRRLAAINGSWFG…
FCM35_KLT05683	Carex littledalei	Cli	Cyperaceae	MKHLVEVEKEEEGINGRLSVGPAYRNVFAKDGFPSPKAGLACCWDIFRVSVETNPKNRMLGRRQIVDGKAGEYVWQTYEEVYDTVIKVGTSMRGCGVSKGGRCGIYGANCPEWIISMEACNAHGIYCVPLYDTLGSGAVEFIICHAEIEIAIVEEKKISEVFSSSLNKLLSKLIKCFGKVSTEQRQEVEKHGLSIYTWDEFLLLGENQQFDLPVKTKEDICTIMYTSGTTGDPKGVMMSNESILALIGGVDRHLECINEKMYASDVYMSYLPLAHIFDRALEELFIYNGGSIGFWRGDVKLLFEDIKMLKPTFFCAVPRVLDRIYSGMQEKISSGGFLKKTLFNFAFEYKLRNMKKGYKHEEAAPYFDKLIFSKFKEAMGGRVNLLLCGAAPLAPHVEA…
FCM35_KLT07316	Carex littledalei	Cli	Cyperaceae	MRRRILEIIDTWEQESMMTEQLESPDAVQFIVNHASVQVIFCVPQTLSILLSFVSNIPSVRLMVVVGGLDENMPPHPLTNGIEVITFSKLLSEGQKNPQPFKPPKANDIATICYTSGTTGTPKGVVLMHVNLIASTAGICLSLDFNPTDTYLSYLPLAHIYERASQVAMTHHGVAIGFYQGDNLKLMDDLAVLRPTLFASVPRLYNKIYAGIINAVKQSAGLKEKLFNVAFNSKRQALLNGKSPSPIWDKLVFNKIKEKLGGRVRYMTSGASPLSGEVLDFIKVCFGCEILEGYGMTETCCATMMDSGDMLSGHVGSPNPCAEIKLVDVPEMNYTSDDVPYPRGEICVRGHGIFRGYFKDEVQTREVFDEDGWLHTGDIGLWLPMGRLKIIDRKKNIFK…
FCM35_KLT07317	Carex littledalei	Cli	Cyperaceae	MDPLVAKRRLRAITRHLSPLSDDLASSHISTNPTAGEFVNVQGYSAVLPEKLQTGKWNVYRSARSPLKLVDRFPNLPEVRTLHDNFVYAVEKFRDYRYLGTRVRPDGTIAEYKWMTYGEASTSRAAIGSGLIYHGIPQGSSIGLYFINRPEWIIVDHACSAYSYVSVPLYDTLGPDAVEFIVNHASVQVIFCVPQTLSTLLSFASKLPSVRLIVVVGAVDENMPPLQSTNGIEVISFSKLQSEGQKTLQPFRPPKPEDMATICYTSGTTGTPKGVVLTHSSLIANVAGNSLSVDFGPSDVYVSYLPLAHIYERVNQIGLVHYGAAVGFYQGDNLKLIDDLAVLRPTLFASVPRLYNRIYAGIINAVKESGGLKERLFNVAYNSKRGALLNGKSPSPIWE…
FCM35_KLT09054	Carex littledalei	Cli	Cyperaceae	MIMENIKGDGTDGLVSQTNSISYVPFLKEQGLISIFAALFLSIAVFLVLSCTNSRKNKQKKRGIVVDTSGEPGLAMRNIKFDYLIREPWPGASTLASLFEQACEKFSEHPYLGTRSLISREVIESNDGRKIEKLHLGEYEWENYGAVFSRVCNFASGVVQMGHDLDSRLAIFSDTRAEWLIASQGCFRQSLTVVTIYASLGEDALVHSLNETQVSTLICDLKQLKKVAAIRPRLVTVKNIIYFEDYEEVGDDVKSKLSDLAVLPFREVEQLGKNNPTLPRLPESDNIAVIMYTSGSTGLPKGVMISHGNMVSLVAGVRTVVPKIGPGDVYLGYLPLAHVFGLAGELVVLSLGCAIGYGSPLTMTDTSNKIKKGTKGDVSVLRPTLLIAVPAILDQIRDG…
FCM35_KLT09320	Carex littledalei	Cli	Cyperaceae	MKYLVEVEPAIPGDGEKPSVGPTYRNVLAKDGLKAPPEEINSCWDFFRLSVEKYPNNRMLGRRPIIDGKAGDYTWLTYKEAYDTAIKVGASIRSKGIDKGEKSGIYGANSPEWIITMEACNAHGIYCVPLYDSLGADAIEFIINHAELKIVFAEEKKVVEVIKTIPQTSEYLKTIVSFGKVTEDQREEAEKHGLSIYSWDEFLVLGDGHNYELPEIQKSDLCTLMYTSGTTGDPKGVMLSNESLITMISGMDSVVQTVNQELTDKDVYLSYLPLAHAFDRIFEEWFISHGAAIGFWRGDVKLLVEDLGALKPTIFCAVPRVLDRIYSGLTTKISSGGLLKKTLFNFSLNHKLGSMRTGVGHEKAAPFFDKLVFSKVKEGLGGKVRFIVSGAAPLAKHVE…
FCM35_KLT09351	Carex littledalei	Cli	Cyperaceae	MEKLYTVEVEEGIPGKDGNPSVGPVYRNALAKDGFPPLEPDMTTSWDVFRVAAEKYSGNRMLGWREFIQGKAGPYIWKSYKEVYEEVLQIGSALRQLGVQPGSRIGIYGTNCPQWVIAMQACNGFNLICVPLYDTLGAGAIDFIVDHAEIDIVFVHEKKLNILFSDCACAQRLRAIVSFGSATRGDVEDANKEGLNLYSWNELLKMGREHPSEPFSPKPNDLCTIMYTSGTSGTPKGVMITHEALATYVRGVDLYMDLFEDKMTVDDVFLSFLPLAHILDRVIEEYFFHKGASVGYYQGDLNALRDDLMELKPTLFVGVPRVFERIHEGIQKALSELRPLRRMIFNALYNHKLSWMRSGYAQNKASPFADFLAFRKVKARLGGRIRLLISGGAPLSNDI…
FCM35_KLT12494	Carex littledalei	Cli	Cyperaceae	MEVYTVKVEEATLANGGQPSAGAVYRSIYAKDGLLQLPSEIESPWDLFRGAVEKYPQNPMLGRRQVTDGKVAGYVWQTYQQVYDLVMNTGSALRRRGVNPGDRCGIYGPNCPEWVMAMEACNSQGICYVPLYDTLGANAVEFIINHAEMSIAFVHESKITSVSLSIVSFGGMTKEQKREAENWGITCFSWQEFICLGNADSGLPIKKKDDVCTIMYTSGTTGDPKGVILTNEALVAEVLTYEHLFRETDRVVTEEDSYFSFLPLAHIFDQIMENYCIYKGASIGFWQGDIRYLMEDIQEMKPTVFCGVPRVYDRVYSGIQQKIASGGLLARKLFEYAYDYKLTNMKKGLAQHEASPFFDNLVFSKIKQGLGGRVRIMISGAAPLPRHVEEFMRVTSGSI…
FCM35_KLT21588	Carex littledalei	Cli	Cyperaceae	MKHLVEVEKGREGTDGAPSVGPTYRSAFAKDGFPPPIPGLDSCWDIFRLAVEKYPNSQMLGRREIVDGKAGEYIWKTYKDVYDIVIKLGTSMRSLGIEKESRCGIYGANCPEWIMSMEACNAHGIYCVPLYDTLGAGAIEFILCHAEVEIAFAEEKKIGEVPLIQRLYFLYVSAIVSFGKVKPEEREEVEKHGLAIYEWSDFLLLGRDKQYDLPVKEKDDICTIMYTSGTTGDPKGVLISNRSIISVISGVTRSLACVNEAFNAGDVYMSYLPLAHIFDRVVEEIFIYHGASIGFWRGDVKGLVEDMGVLKPTIFCAVPRVLDRICSGLQAKISAGGFLKKTFFGIGYNYKKGNIFNGVKQENAGFVFDKFVFSKVKQGLGGRVRVILSGAAPLAKHVE…
Casgl118S07392	Casuarina glauca	Cgl	Casuarinaceae	MAEKKFLVEVEKAKEAKDGRPSVGPVYRSIFAKDGFPPPIEGMDSCWDVFRMSVERCPVNPMLGHREIENGKPGKYVWKTYKEVYDLVIKVGNAMRSCGFGEGTKCGIYGANSPEWMISMQACNAHALYCVPLYDTLGAGAIEFILNHAEISIAFAEEKKIPEVLKTFPSTTKYLRTLVSFGNVTSEQREEVENFGLSIYSWNEFLQLGDGKQFDLPVKKKSDVCTIMYTSGTTGDPKGVMISNESIIALLAGVKRLLECVNEKLSDKDVYISYLPLAHIFDRVIEELFILHGASIGFWRGDVKLLIEDIGELKPTIFCAVPRVLDRIYSGLTQKISTGGFLKKTLFNFAYSYKHHNMQRGSKHEEASRICDKVVFSQVKQGLGGRVRLILSGAAPLST…
Casgl15S08987	Casuarina glauca	Cgl	Casuarinaceae	MDSGAAQRRLEAIHGHLAADGDSQPQLRSNPAAGEFFLEQGYSVVLPEKLQTGKWNVYRSARSPLSLVSRFPNHPEIGTLHDNFVHSVETFRDYKYLGTRVRVDGSVGDYKWMTYGEAGTARSAIGSGLIYHGIPKASCIGLYFINRPEWVIVDHACSAYSYISVPLYDTLGPEAVKYIVNHAAVQVIFCVPQTLNSLLSYLMDIPTVRLIVVVGGIDNQIPKLPSTTGVEVVTYSKLLSQGQSNLQPFCPPKPDDVATICYTSGTTGTPKGAVLTHGNMIANVAGASIAFKFSPSDVYISYLPLAHIYERANQVTTAYYGVAIGFYQGDNLKLMDDIAALRPTLFCSVPRLYNRIYAGITNAVKTSGVLRERLFNAAYNAKKQAISSGKNPSPMWDKL…
Casgl182S04038	Casuarina glauca	Cgl	Casuarinaceae	MSAYLVGVLVPLVVTLLLRNSKKSKKRGLLVDVGGEPGYAVRNCRFTSPVETAWEGISTLAELFEQSCKEHWDQCFLGTRELISRETEVTEDGRSFEKLHLGDYEWLTYGRAFEIVCNFASGLAVIGHKKGERVAIFADTREEWFIALQACFRRNVPVVTIYASLGEEALCHSLNETEVTTVLCGHKELKKIIEISGQLDTVKNVICMDDEIPANASYVKQTRGWAIDSFADVERLGRENPLEPDLPLSADIAVIMYTSGSTGMPKGVMMTHANVLATVSAVMTIVPNLGTKDIYLAYLPMAHILELAAENVFAAVGSAIGYGSPLTLTDSSSKIKKGTKGDASVLSPTLMTAVPAVLDRVRDGVLKKVNAKGGLAKHLFNFAYARRLSAVNGNWLGAW…
Casgl329S15858	Casuarina glauca	Cgl	Casuarinaceae	MGDSKVGSFNSPPLENLGIGDNFLVWKAYGWYGTVAAVIIGILLPLFLSAQFMGKKKEKQRGVPVEVGGEAGYAIRNARVGELVEVPWRGATTMAALFEQSCKKHSQNPFLGTRKLISREFVPASDGRKFEKLHLGDYEWQTFGKVFDRACNFASGLVSLGHNLDSRAAIFSDTRAEWFIALQGCFRQSITVVTIYASLGEEALIHSVNETQVSTLICESKQLKKLAAIGSSLKTIQNIIYFEDEGNENDTISGTMKEWTVIPFSEVEKLGKESPVEPSLPSKNGIAVVMYTSGSTGLPKGVMITHGNIVATTAAVMKVIPKLGGNDVYLAYLPLAHVFELAAESVMLAAGCAMGYGSALTLTDTSNKIKKGTKGDASILMPTLMTTVPAILDRIRDGV…
Casgl344S16192	Casuarina glauca	Cgl	Casuarinaceae	MSVSYSVKVEESRPATDKKPSAGPVYRCIYAKDGLLELPAGLESPWQFFSESAKRSPNCPMLGRRQTTDSKVGPYVWLTYQEAYDAAVRMGSAMRSRGVNPGGRCGIYGSNCPEWIIAMEACNSQSVTYVPLYDTLGPNAVEFIINHAEVSIAFVQENKIPAVLSCLPRCSTNLKTIVSFSKISSTQKQEAEALGVSCYSWEEFSQLGSLNPELPPKKKSDVCTIMYTSGTTGEPKGVILRNEAVMAEILSIDHLLLLTDRVASEEDSYFSYLPLAHIYDQIMESYCIYKGSSIGYWRGDIRFLMEDIQELKPSIFCGVPRVYDRIYTGTKSKISAGGVFRATLFQYAYDHKLRNLEKDPKYDKAAPILDRLIFDKTKQAFGGRVRILLSGAAPLPKHV…
Casgl72S21417	Casuarina glauca	Cgl	Casuarinaceae	MESPAQRRLHAIQCHLLPTSDDPGSLVQANLTAGEFVHGQGYSVVLPEKLQTGKWNVHRSAHSPLKLISRFGDHPEIATLHDNFMHAVETFHDYKYLGTRIRIDGTVGEYKWMTYGEAGTAREEIGSGLQFHGLQKGACIGLYFINRQEWLIVDHACSAYSYISVPLYDTLGPDAVKFVVNHAGLQAIFCVPETLNSLLSFLSEIPSVRLIVVVGGMDEYLPSLPPTSGVQVVSYLKLLNEGRSSLLPFCPPKPEDVATICYTSGTTGTPKGVVLTHRNLIASAAGFSHAIKFYPSDVYMSYLPLAHIYERTNQVVLVYYGLGVGFYQGDNMKLMDDLAALRPTIFCSVPRLYNRIYAGITNAVSTSGMLKERLFRAAFNSKKQAIMSGWNPSPMWDRL…
Casgl99S06255	Casuarina glauca	Cgl	Casuarinaceae	MKIFSAQVQEGRKGEDGKPSVGPVYRNLLSKDDFPPTDPHIKTAWDVFSQSAAKNPRNKMLGWREMVDGKPGPYLWKTYKEVYDEVLHIGSALRASGAEPGSRVGIYGSNCPQWIVAMEACNAHSLVCVPLYDTLGPGAIGFILHHAEIDYVFVQDKKVKQLLNADPGSVQRLKIMVCFTSVTEKEKSKADGIGIKPFSWNEFLNMGKANPSEIIAPQASQTCTIMYTSGTSGDPKGVVLTHENLTSMIRGIDLFIDQFEDKMTENDVYLSFLPLAHILDRMIEEHFIHKGASVGYFHGNLNALRDDMAELKPTVLAGVPRVYERVHEGMEANHLSKLAKMNLGFKQKDAAPLADLLAFRKIKDRLGGRIRLIISGGAPLSSEVEEFLRVTCCAFVVTG…
CRO_003788	Catharanthus roseus	Cro	Apocynaceae	MGEKKYIVEIESAREAENGRPSRGAVYRNVLAKDGFKPLPYGLHSCWDIFFNSVKKYPSNRMLGEREMLNGKVRWSSTHSSIFLFLIFVSLINILYIMLCFQAGKYVWLTYEQVYDLVLKVGNSIRVCGVAQGDKCGIYGANCSKWVISMQACNAHGLYCVPLYDTLGAGAVEYIICHAGISIAFAEETKVSEVLKTFPATGKYLKTLVSFGKVTHEQKEVSGTFGLKLFSWDEFLALGVGQTFDFPTKNPIDTCTIMYTSGTTGDPKGVMITNESILSIISGVDHHLESLNEPVNLMLYYFFTRLPVIHEIPTYICQFNHHLQFSEHDVYLSYLPLAHIFDRVIEELLISRGASIGFWHKDVKQLIDDIRELRPTTLCAVPRVLDRIYSGKR*
CRO_003789	Catharanthus roseus	Cro	Apocynaceae	MNSENDDSYEHCVGLTETCAGSFVAQPDKLSMIGTVGPPLPIVDVCLESVPEMGYDALASTPRGEICIRGKCLFSGYYKREDLTKEVITDGWFHTGDVGEWLPDGSMKIIDRKKNIFKLSQGEYVAVENLENIYSLASCIDAIWVYGNSFESFLVAVVNPNAESLERWAEENGVTGDFSSLCENPIAKAYIFEELTNIGKEKKLKGFEFVKAIHLDPVPFDMERDLLTPTYKKKRAQFFKYYQNVVQDMYKTAKISSRG*
CRO_006793	Catharanthus roseus	Cro	Apocynaceae	MEDKKYIIEVEPAKQATDGKPSIGPVYRSLFAKDGFPKPIEGLDSCWDIFRMSVKKYPNNKMLGRREFVNGKPGKYVWQTYKEVYDIVLNVGNSIRSCGIEQGGRCGIYGANCPEWVISMEACNAHGLYCVPLYDTLGAGAVEFIISHAEVTIAFIEEKKIPELLKTFPNATKFLKTIVSFGKVSTQQKEEIEKFGVAAYAWDEFLSLVSPYIVFLTY*
CRO_007223	Catharanthus roseus	Cro	Apocynaceae	MMLLFLTEQGYSVVLPEKLQTGKWNVYRSAKSPLKLVSRFADKPEIATLHDNFLHSAKTFPDHKYLGTRVRDDGTIGEYKWMTYGEGSCIGLYFINRPEWLIVDHACSAYSFVSVPLYDTLGPEAVKYIANHASIQAIFCVPQTYNILLNFLTEIPSVRLIVVIGGLDDQIQSLPSAPGLNFISYSKLLAEGLSNLQPFSAPKPDDIATICYTSGTTGTPKGVVLTHGNLIANVAGSSFGMKLEPSDLYISYLPLAHIYERANQVLVVYYGGAAGFYQGDHLKLLEDMAVLRPTIFCSVPRVYNKLYAGIMTAVKTSGPLRQRLFNAAYNAKKRAIFSGKKSSLMWDRLVFNKIKATLGGRVRFMVSGASPLSPDVMDFLRVCFGCQVVEGYGMTETSC…
CRO_009552	Catharanthus roseus	Cro	Apocynaceae	VTVDDVYLSYLPLAHIFDRVIEECFINHGASIGFWRGDVKLLVEDLGELKPTIFCAVPRVLDRIYSGRKLRNLKKGIKHNEATPVMDKIVFSKVKQGLGGHVRLILSGAAPLASHVEEFLRVVSCAHVLQGYGLTETCAGTFVSLPHEMSMLGTVGPPVPNVDVCLESVPEMNYDALSSQPRGEVCVRGDTLFSGYFKRDDLTKEVLVDGWFHTGDIGEWLPNGSLKIIDRKKNIFKLSQGEYVAVENLENVYGLVPVIDMIWVYGNSFESYLVAVVNPNKQAIEKWAEENGVPGDFNSLCENPKVKEYMLGEFAKLAKEKKLKGFEYIKAVHLDPVPFDMERDLLTPTFKKKRPQLQKYYQSVIDNMYKSIK*
CRO_010836	Catharanthus roseus	Cro	Apocynaceae	MTGNDILSIFKDYGSSGIVGAVILAIAVPIVLSAIVGKKKVKPRGVPVQVSGEAGLAMRNARSPRLIEVPWEGATTMAALFEQSCKKHSKQRFLGTRKVINREVVTSSDGRKFEKLHLGDYQWESYGKVFDRACNFASGLVNLGHDVETRVAIFAETRAEWLIAFQGCFRQNITVVTIYASLGDEALIHSLNETQVSTLICDSKQLKKLAAISSSLKTIRNVIYFEEDDAASDPNSSMSVSNWAISSLSKVEQLGKNNPIQSRLPIKKDIAVIMYTSGSTGLPKGVMITHGNIIATAAAVMTVIPGLGTTDVYLAYLPLAHVFELAAESVMLTAGASIGYGSTLTLTDTSNKIKKGTKGDASVLKPTLMAAVPAILDRVRDGVLKKVEEKGGLSKKLFN…
CRO_023866	Catharanthus roseus	Cro	Apocynaceae	MSEFLVKVEESRPGGDGKPSAGPVYRSIYAKDGLLEIPPGLESPWDFFRRKVTEGKAGPYVWLTYEEVYSSTIRIGSAIRSRGVNPGDRCGIYGSNCPEWIVAMEACNSQAITYVPLYDTLGANAVEFIINHAEVSIAFVQESKISSILKCLPNCSTHLRTIVSFGKILEDQKKEAEEHGVVCFSWEEFALLAETEHDLPPKEKTNVCTIMYTSGTTGEPKGVILSNRALVAEVLSVDQMLELTDKVVTEEDSYFSFLPLAHIYDQVMETYCIYKGASIGFWQGDIRYLIGDLLELKPTVFCGVPRVYDRIYTGIMEKILAGGLIKKALFHFAYNHKLRNLQKGFKHDEAAPLLDKLVFDKIKQGFGGRVRLMFSGAAPLAKHVEEFLRVTCCCVVSQG…
CRO_028965	Catharanthus roseus	Cro	Apocynaceae	MGAYIVGLLVPLVVTLILQNSRKGKKRGVLADVGGEPGYAIRNRRFTSPVESAWEGVTTLAELFEQSCKLYSEKKLLGTRKLISREFEKSEDGRSFEKVHLGDYEWLTYGQTFEAVCNFASGLEKLGHARGERAAIFADTCQEWFVALQGCFRRNVTVVTIYASLGEEALCHSLNETEVTTVICGHKELKKLMDIGGQLDTVKRIICMDNELPSNAAFGGSANWTVTSFSDVKRLGQENPVEPDLPLAADVAVIMYTSGSTGLPKGVMMTHRNVLATGSAVMTIVPDLGSKDVYMAYLPLAHILELAAENIMAAIGSSIGYGTPLTLTDTSNKIKKGTKGDASVLRPTLMAAVPAILDRVRDGVRKKVDAKGGLAKKLFNLAYARRLSAVNGSWFGAWG…
CRO_031989	Catharanthus roseus	Cro	Apocynaceae	MFLTSNRASVEKYPGNRMLGWRPFISTGKWGPYVWKTYKQVYDEVLCIASALRAHGTQPGARVGIYGSNCPQWIVAMQACSAQSLICVPLYDTLAHNQRICNILIILCSAGPGAVNYIIDHAEIDFVFVQDKKVKELLNSECTHASRLKLIISFTSLTEEEKDKAITIGVKSFSWNDFLQLMTVDDVYISFLPLAHILDRMIEEYFFHKGASVGFYHGDINELRDDLMLLKPTFLAGVPRVFERIHEGKECCKSLPISLSLLPGVLKALEELNPVRRRVFDMLYKHKLNWMMQGYKHKDASPLADLLAFRKVKARLGGRIRLIVSGGAPLSREKVDNVTCNYNVVLGMTESCGLATIGFPDEMSLIGSVGSAFVYTELRLEEVPEMGYDPLGDPPHGEI…
CRO_033326	Catharanthus roseus	Cro	Apocynaceae	MEASAADRRLSAIQGHLIPATDDLCLQIQKNPTAGEFYQGQYLQTIHDRISPLSSHLSAHRSAHSPLKLVSTFPNHPEIGTLHDNFVHAAEEFQDYKYLGTRIRVDGTVGEYKWMTYGEVATARVAIGSGLRYYGLQSGSSVGLYFINRPEWLIVDHACSAYSYISVPLYDTLGPDAVKYIVGHADIQAIFCVPSTLNTVVGGVDEHLPSLPSTSRIKVISYTKLLDQGKSNIQPFCPPKPEDVATICYTSGTTGTPKGVVLTHANLISNVAGMTVTVKFYSSDIYISYLPLAHIYERANQIMSVYYGVAVGFYQGDNLKLMDDLAALRPTIFCSVPRLYNRIYDGITNAVKTSGTLKERLFNAAYNSKKQAIMSGRKPSPMWDRLVFNKIKAKLGGRV…
C.cajan_01319	Cajanus cajan	Cca	Fabaceae	MNAYIAGLVVPLIVLLYRSRNSANRKRRGLPAADAAGEPGFAVRNHRFASPLSSAWQGVATLAELFESACREHRERVLLGTRILIQRDTDTAADGRIIEKLELGEYKWLTYGEVFESVSSFASGLAMLGHRREERVAIYADTRDRWFIALQGCFRRNVTVVTIYASLGEEALCHSLNETEVTTVICGRKELKSLGKVGGQLDTVKRVICMDDDIPFVFSSDDAQNGWTSTSFADVERLGRENPVEADLPLSADVAVIMYTSGSTGLPKGVMMTHGNVLATVSAVMTIVPNLGPKDVYLAYLPMAHILELVAENLIAAVGGSIGYGSALTLTDTSSKVKEGKTGDATELMPTVMAAVPAILDRVRDGVLRKVNAKGGLSKKLFDLAYARRLHAINGSWFG…
C.cajan_02328	Cajanus cajan	Cca	Fabaceae	LRRMKSFSVKVEEGREGKNGTLSVGPVYRNLLAKNGFPPMDPDFSTPWDIFSVSVKNHPNNRMLGRRPIVDGKIGPYVWKTYKEVYDEVLHMSSALRASGAEPGTKIGIYGANCPQWIVAMEACSAQSFVCVPLYDTLGPGAVNFIIDHAEVDFVFVQDKKVKEVLNPDCKSSKRLKAMVCFTTLTEEQKNGADAIGIKPYSWDDFLHLGKENPKSIFPPRASDMCTIMYTSGTSGDPKGVVLTHENVSALVRGMDLFMEQFEDKMTVDDVYLSFLPLAHILDRTIEEYFFRKGASVGYYHGDLNALRDDLMELKPTLFAGVPRVFEKVYDGIKKAVDELNPFRRTVFGMLYNYKLGWMKKGYKHREASRVADLLAFRKVKARLGGRVRLIISGGAALS…
C.cajan_07534	Cajanus cajan	Cca	Fabaceae	MDHTPAAQRRLRAIHAHLTATATATAGDSNSHLRSSPTSAEFFSEQGYSVVLPPKLQTGKWNVYRSVRSPLQLVTRFPDNPEVGTLHDNFVRAVDTFRDYKYLGTRIRVDGTVGEYKWMTYGEAGTARSAIGSGLIYYGVPKGSSIGLYFINRPEWLIVDHACSAYSFISVPLYDTLGPDAVKYIVNHAVVQVIFCVPQTLNSLLSYLSDIPTVRLIVVVGGMDDQIPSLPSSAGVNIVTYSKLLNQGRSNLQPFCPPKPDDIATICYTSGTTGTPKGAVLSHGNFIASVAGATVDEKFGPSDVYISYLPLAHIYERANQVMTVYFGIAVGFYQGDNIKLMDDVAALRPTIFCSVPRLYNRIYAGIINAVKTSGGLKERLFNAAYNAKKQALLHGKNPS…
C.cajan_11477	Cajanus cajan	Cca	Fabaceae	MPEVYTVKVEEGRPATDDGKPSVGPVYRSIYAKDGLLELPSDYQSPWDFFRESAKRNPNNKMLGRRQKTESQVGSYAWLTYQEVYDGAMKMGSAMRSRGVNPGDRCGIYGSNCPEWVIAMEACNCSAVSYVPLYDTLGPNAVEFIINHAEVSIAFVQEKKIPSILSCLDRCSSNLKTIVSFGNVSTTQKKEAEDHGTSCFSWGEFLDLGCLHWDLPSKKKTDICTIMYTSGTTGEPKGVIIKNEAFMSEVLSIDHIIMLTDRVAAEDDVYFSFLPLAHVYDQIMETYCIFKGSSIGFWQGDVRFLLDDVQALKPTIFCGVPRVFDRIYAGIKNKVSSAGILQSTLFQCAYNYKLKYLEKGLPQHKAAPLFDRLVFDKTKQALGGRVRILLSGAAPLPRH…
C.cajan_11946	Cajanus cajan	Cca	Fabaceae	MAGVYTVKVEEARPATPEKPSAGPAYRCIFAKDALTNLPSLFESPWDFFRDTKTRCPSNPMLGRRKKTGSKVDPYEWITYQEAYDAAIQIGSAMKSRGVNPGDRCGIYGSNCPEWIIAMEACNGYAVTYVPLYDTLGPNAVEFIINHAEVSIAFVQDNKIPSVLSCLDRCSNLKTIVSFGNVSSSQKKEAEELGASCFTWGEFLQLGNTDFDVPLKKKTNICTIMYTSGTTGEPKGVIIKNEAFMTQVLSIDQILYITDVVGTEDDVYFSFLPLAHIYDQIMETYCIYKGSSIGFWQGDVRFLMEDIQALKPTLFCGVPRVYDRVYAGISSQISSGGALRSTLFQYAYNYKLGYLEKGLPQDKAAPLFDRLVFDKIRQALGGRVRLLLSGAAPLPRQVE…
C.cajan_13270	Cajanus cajan	Cca	Fabaceae	MYTSGTTGDPKGVLISNEGIITLLAGVKRLLESVNEQLTEKDVYISYLPLAHIFDRVIEEAFIWHGASIGFWRGDVKLLIEDIGELKPTIFCAVPRVLDRVYSGLTQKISSGGFLKKTLFNFAYSYKLNNMKKGITHGEASPLLDKIVFDKIKQGLGGRVRLILSGAAPLSAHVEGYLRVVTCAHVLQGYGLTETCAGTFVSLPNEMDMLGTVGPPVPNVDVCLESVPEMGYDALASTPRGEICVKGKTLFSGYYKREDLTKEVMIDGWFHTGDIGEWQPNGSMKIIDRKKNIFKLAQGEYVAVENLENIYSQVSCVESIWIYGNSFEAFLVAVVNPSKQALEHWAQENGISTDFDSLCEDPRAKRYIVEELSKIAKEKKLKGFEFIKGVHLDPVPFDM…
C.cajan_13696	Cajanus cajan	Cca	Fabaceae	MAEKRFIVEVEKATEAREGRPSMGPVYRSIFAKDALPPPIQGLDTCWDIFRMSAEKNPTKPMLGVREIVNGKAGKYKWQTYKEVYDLVVNVGNSIRACGYGEGVKCGIYGANCPEWIMSMEACNAHGLYCVPLYDTLGSGAVEFIICHAEVTIAFVEEKKIPELLKTFPKATQYLKTIVSFGKVTPEQKEEIEKFGLTVYSWDEFLQVGKNQSFDFPEKKKSDVCTIMYTSGTTGDPKGVLISNQSIITLLAGIQQVLLGCNEKLTDKDVYLSYLPLAHIFDRVIEEAMILHGASIGFWRGDIKLLLEDIGELKPTIFVAVPRVLDRVHTGLTQKITTGSFVKQTMFNFAYSYKLHNMNKGQTHDVASPLFDKIVFSKVKQGLGGNVRIILSGAAPLSR…
C.cajan_23999	Cajanus cajan	Cca	Fabaceae	MAQKKFIIEVEKAQEASQGRPSRGPVYRSLFAKDGFPPPIQGLDCCWDVFRLSVEKYPTSPMLGQREIVDGKAGKYTWLTYKEVYDLVIKIGNSIRSCGYGEGVKCGIYGANCAEWIMSMEACNAHGLYCVPLYDTLGAGAVEFIICHAEVSIAFVEEKKIPELLKTFPKATECLRTIVSFGKVTPEQKQEVEKFGLAIYSWDEFLQVGQNQSFDLPLKKRSDICTIMYTSGTTGDPKGVLISNEGIITLLAGVKRLLESVNEQLTEKDVYISYLPLAHIFDRVIEETFIWHGASIGFWRGDVKLLIEDIGELKPTIFCAVPRVLDRVYSGLTQKISSGGFLKKTLFNFAYSYKLNNMKKGITHGEASPLLDKIVFDKIKQGLGGRVRLILSGAAPLSA…
C.cajan_24000	Cajanus cajan	Cca	Fabaceae	MAQKRFIIEVEKAKEASEGRPSRGPVYRSLIAKDGFPAPIQGLDSCWDVFRLSVEKYPTSPMLGRREIVDGKAGKYKWLTYKEVYDLVIKIGNSIRSCGYGEGVKCGIYGANCAEWIMSMEACNAHGLNCVPLYDTLGAGAVEFIICHAEVSIAFVEEKKIPELLKTFPNATECLRTIVSFGKVTPEQKQEVEKFGLVIYSWDEFLRVGQNQSFDLPLKKRSDICTIMYTSGTTGDPKGVLISNEGIITLLAGIKRVLESVKEFTFIIIIPICCIWCMCVHISLINFRILRFFIPTIFCAVPRVLDRVYSGLAQKISSGGFLKKTLFNFAYSYKLNNMKKGITHGEASPLLDKIVFDKVKKGLGGRVRLILSGAAPLSAHVEGYLRVVTCAHVLQGYGL…
C.cajan_27841	Cajanus cajan	Cca	Fabaceae	YLTSDKPMPRGEIVIGGFSVTAGYFKNQEKTNEVFKVDKHGMRWFHTGDIGQFHSDGCLEIIDRKKDIVKLQHGEYVSLGKVEAILSTCDYVDNIMVYVDPFNHYCVALVVASYYPLVKWAQQVGIKHKDFTDLCNKPETINEVLQSISKVAKAMKLVKTEIPTKIKLLSDPWTPESGLVTAALKIKMEQLKAKFKDDLRNLYA
C.cajan_27843	Cajanus cajan	Cca	Fabaceae	MIGTKGSSSWLKSLNISDIFVWKDHGEYGALAAIVISILVPVLFSALFFGKKKGKIRGVAVDVGGEAGYAVRNARRTELVEVPWKGAPTMAHLFEQSCNKHTHNRFLGTRKLIQKEVVTSSDGRKFEKLHLGDYEWETYGEVFARVSKFASGLLKLGHDIDSRVAIFSDTRPEWLIALQGCFRQNVTVVTIYASLGEDALIHSLNETETSTLICDSRQLKKLDAIKSKLTSIQNIIYFEDDNQEDTFSGSSGSWTISSFSEVEKLGEESPVEPSLPSKNAIAVIMYTSGSTGLPKGVMITHGNIVATTAAVMTVIPNLGSKDVYLAYLPLAHVFEMAAESVMLAAGCAIGYGSPLTLTDTSNKIKKGTKGDATVLKPTLLTAVPAILDRIRDGVVKKVE…
C.cajan_28181	Cajanus cajan	Cca	Fabaceae	MKSFAAKVEEGREGTNGELSVGPVYRNLLSKNEFPPLDPDLNSAWDIFSMAVKKYPKNRMLGWREFVDGKIGPYVWKTYEEVYDEVLHIGAALRASGAEPGSRIGIYGANCPQWIVAMEACCAHSLICVPLYDTLGPGAVNFVIDNGEVDFVFVQDKKVIHLLNPDCKSSQRLKAMVSFTSLTEKEKDKAITIGIKPYSWEEFLHMGEENPSNILPPQPCNICTIIYTSGTSGDPKGVVLAHENITAFVRGMDLFLEQFEEKMTVEDVYLSFLPLAHILDRTIEEYFFHKGASVGYYHGDLNALAGDLMELKPTFFAGVPRVFEKIHEGKPTVSGIKKSVEELNPVRRTVFGMLYKYKLAWMNKGYKHSNASPLADLLAFRKVKARLGGRIRLIIAGGA…
C.cajan_29841	Cajanus cajan	Cca	Fabaceae	MNPYIFGAILPLLVTLLVRNASRGPKRRGLPVDVAGDPGLALRNHRFESPVRSAWEGVATLAELFEAACKAHAARLLLGTRALVAREVDARSFEKLHLGEYRWLSYAAVFDVVSAFASGLAYIGHLREERVAIFADTRQEWFMALQGCFRRNVTVVTIYASLGEEALCYSLNETEVTTVICGQKELRTLLNISGQLDSVKRVICLDDDIPSNASAIAFDWIITSFAEVERLGRENPVDADLPLSADVAVIMYTSGSTGLPKGVMMTHGNVLATLSAVMTIVPDIGTKDVYLAYLPMAHILELAAENLMAAVGVPIGYGSPLTLTDTSNKIKRGTKGDATALRPTLMAAVPAILDRVRDGVFKKVNAAGGLPKKLFHLAYARRLQAINGSWFGAWGLEKA…
Pgl_GLEAN_10004088	Cenchrus americanus	Cam	Poaceae	MVAGSMKHLVEVEEGKEAAGGAPSAGPTYRCAAXXXXXXAGGKGAAPPAVPGLDCCWDIFRLSVERCPNNKMLGRREIVDGKAGEYTWLTYKQVYDTVIKVGAGIRSCGIGKGGRCGIYGANSPEWVISMQACNAHGIYCVPLYDTLGAGAVEFVLCHAEVQIAFVEEKKIGEMLKTFPGATKFLKTIVSFGKVNPEHKEKVGQNGLSIYSWEEFLQLGGEEKFELPQKEKDDICTIMYTSGTTGDPKGVLISNKSIITIVSAVDEFLINSGEELREDDVYISYLPLAHIFDRVIEEVFIHHGASIGFWRGDVKLLVEDIGELKPTVFCAVPRVLDRIYGGLQDKITAGGFLKKTLFNVAYKYKQGNMLKGSKHEEAAAVFDKVVFSKVKRGLGGRVRL…
Pgl_GLEAN_10004863	Cenchrus americanus	Cam	Poaceae	MEANPKNIFTIKVEDAKPGKDGRPAVGPVFRSALTKDGFPQLEADMKTSWDVFRVAAGKYPNNRMLGWRPLKDGVPGPYLWKSYKEVYDEALQVVSALQELGVQPGSRIGIYGTNCPQWIVAMQACNGCSLICVPLYDTLGAGAVDYIIDHAEIDVVFIQDKKIKEILSPNCKSAKRLKALVAFTSATREQIKEADQIGMKMYSWNDFLKVGKVNPRQPCPPQANDICTIMYTSGTSGQPKGVMLTHESHAKYVKGVDLFMDQFDDKMTTDDVFLSFLPLAHILDRMIEEYFIHKGASIGYYHGDLNALRDDIQELKPTLLVGVPRVFERIHEGILKAVAELRPLRRVIFNALYNRKLASMKSGYSHKTASPFADMLAFRKVKARLGGRIRLLISGGAP…
Pgl_GLEAN_10009069	Cenchrus americanus	Cam	Poaceae	MGDFTENNSDMPILQRISASGIPLLKDYGLNGVIGAVLLAVVVPFLLTSIFSKKTKKRAVQADVGGEPGLAVRNSRFSSLVQVPWEGATTMAVLFEMASKKYSGQKCLGTRKLVNREFVESADGRKFEKLHLGEYEWDTYAEAFNRACNFASGLIKMGHNLDSHAAIFSDTRAEWIIAAQGCFRQNLTVVTIYASLGEDALVHSLNETQVSTLICDSKQLKKLPAISSKLQSLRHVIYIEDEPVEAETLNQMKHWTTLSFTEVEELGKTSHLDARLPSSSDTAVIMYTSGSTGLPKGVIITHGNMVATTAAVMTIVPNLGMDDVYLAYLPLAHVFELAAETVMLASGTAIGYGTALTMTDTSNKIKKGTKGDVSVLKPTLMISVPAILDRIRDAVFKKV…
Pgl_GLEAN_10013827	Cenchrus americanus	Cam	Poaceae	MAREQAGCGGIYANPTAAGEYAAHGEPRPALLLSSVQVVFMPAVLGYSVVLPEKLQTGKWNVYRSARSPLRLLNRFPESPDIGTLHDNFVYKWMTYGETSTSRTAIGSGLIHHGILEGARIGLYFINRPEWIIVDHACAAYSYVSVPLYDTLGPDAVQFIVNHATVEVIFCVPQTLSTGKMSPQPFRPPKPDDVATICYTSGTTGTPKGAVLSHENLIANVSGSSLGVRFYPSDV
Pgl_GLEAN_10015056	Cenchrus americanus	Cam	Poaceae	QGYSVVLPEKLQTGKWNVYRSARSPLRLLSRYPDNPDIGTLHDNFEYAVETFRDCRYLGTRIREDGTIGDYKWMTYGEASTSRTAIGSGLIYHGVLEGARIGLYFINRPEWIIVDHACAAYSYVSVPLYDTLGPDAVQFIVNHATVEVIFCVPQTLSILLSFVAQMPCVRLIVVVGGNDANIPSTPGTTGVQIITFSRLLIQGKASPQSFRPPKPEDVATICYTSGTTGTPKGAVLSHENLIANVAGSSLNIKFYPSDVYISYLPLAHIYERVNQVALLHCGVAVGFYQGDNLKLMDDLAVLRPTVFASVPRLYNRIYAAITNAVKESGGLKEKLFNSAYNAKRQAIIKGRNPSPMWDRLVFNKIKARLGGRVRLMSSGASPLSADVMEFLRICFGGEV…
Pgl_GLEAN_10019983	Cenchrus americanus	Cam	Poaceae	MAEMFTVKVEEATPAAGGRPSAGPVYRSIYARDGLMELPQDIQSPWDLFSGAVKKYPKNRMLGRRQVTDGKAGEYVWQTCEEVHQKVMRIGSAIRSFGVKPGAHCGIYGSNCPEWVMAMQACNSQGICYVPLYDTLGANAVEFIMDHAEISIAFVQESKIKSILSVVPKCTAYLKAIVSFGDFTNDMKKEAETFGVSCFSWEEFSSMGRQNYELPKKGKDDVCTIMYTSGTTGDPKGVIITNRAIIAGVMTTEHLLKETDKVITEEDSYFSYLPLAHIFDQDIRYLMEDVHVMKPTIFCGVPRVYDRIYTGINQKIQSGGMIAKHLFQYAYNYKLANMKKGLKQHEASPFFDKIVFSKIKEGLGGRIRLMIAGAAPLPGQIEEFMRVTSCSVLVQGYGL…
Pgl_GLEAN_10022560	Cenchrus americanus	Cam	Poaceae	MQNVVEVEPGHPAADGRLSVGPTYRSAFARDGFPAPVPGLDSCYDIFRMAVEKYPNNRMLGHRETVDGKAGAYVWKTYKEVFDIANKIGNSIRSCGLAKGSRCGIYGANCPEWIITMEACNAHGIYCVPLYDTLGAGAVEFILCHAEVEIAFAEEKKIELLLTTLPKSNEFLKSIVSFGKITQEQKEEASKCGLSLYSWDEFLSLASDQEFDLPVKEKTDICTIMYTSGTTGDPKGVLISNASIICLIAGVDHLLNCVNEELAESDIYMSYLPLAHIFDRVVEELFIFHGASIGFWRGDVKLLVEDIGVLKPTILCAVPRVLDRIFSGLQAKISSGGFIKSTLFNLAYKFKQFRMMRGAKHDEAAAICDKVVFSKVKEGLGGNVRVILSGAAPLATHVE…
Pgl_GLEAN_10026043	Cenchrus americanus	Cam	Poaceae	MEHLVEVEPATATAGPAYRNVRAKDGLMQPPPGLQSCWDIFRTAVEKYPDNPMLGRRRVVDGKAGEYTWVTYKEVYDVVMKLAASISKSGIKQGECCGIYGANCPEWIISMEACNALGVSCVPLYDSLGAGAVEFIICHAEIQIVFVEEKKIAELLKTCHTTSKYLKTIISFGGVTNDHKEEAKNHGLSIFSWEEFLIMGGSHQLDLPEKKRSDICTIMYTSGTTGDPKGVMLSNESLLLNVVGPDSVVQYVGEVFDQDDVYLSYLPLAHVFDRMFEEVFIYHGSKIGFWRGDVKLLVDDIAALKPTVFCAVPRVLDRIYSGLTAKISSGGILKKTLFNIAYKMKLDSMRKGIKHEKAAPFFDKLVFSKVKERLGGKLRVIVSGGAPLAVPVEEFLRVV…
Pgl_GLEAN_10034118	Cenchrus americanus	Cam	Poaceae	MNPYFFGFILPFVASLLLTKRKSEKKRGVPVDVGGEPGCTIRNHRFERPVESHWEGVSTLAELFEQSCEQFAYMPLYGTRKLIARELEVAPDGRSFEKLHLGNYQWKSYADAFKTVCNFASGLLRVGHLKDERVAIFADTRAEWQIALQTEVTTVVCGRKELKKLVDISGQLDTVKHVIYINEEGVSTEVSLAEKCTSWTVKSFDEVESLGSERPVELNLPLPSDTAVIMYTSGSTGMPKGVMMSHRNVLAVVSAVMTIVPDLGKKDKYLAYLPLAHILELAAEAIITGVGASIGYGSPLTLTDTSNKIKKGTQGDASALKPTLMTAVPAILDRVRDGVRKNVDAKGGLAKKLFDIAYSRRLAAVNGSWLGAWGLEKLLWDMLVFQKVRAILGGRIRFI…
Pgl_GLEAN_10038262	Cenchrus americanus	Cam	Poaceae	MDPYFVGFLVPVAVSLLIRKRRKAERKRGVQVEVGGEPGYAVRNYRFEQPVETHWEGVSTLAELFERSCKEYVYMPLFGTRKLISRETESAPGGRSFEKLHLGEYEWKCYAEAFKSVCNFSSGLIQLGHQKNERVAIFAETRAEWQIALQACFRQNITVVTIYASLGEEALCHSLNETEVTTVICGQKELKKMIDISGQLDTVTRVVYINEEGISDEVSLARNSTSWIIESFDEVGRLGTEAPVEANMPLPSDVAVIMYTSGSTGLPKGVMMTHRNVLATLSAVMTIVPVLGSKDIYLAYLPLAHILELAAEALMAAVGASIGYGSPLTLTDTSNKIKKGTLGDASALKPTLMTAVPAILDRVRDGVRKKVDGTGGAAKKLFDIGYNRRLAAINGSWLG…
gene_prefix00908	Ceratophyllum demersum	Cde	Ceratophyllaceae	MNPYLVGIAVPLLFSLVFRRGNDKRKRGVPVNVGGESGYAIRNHRFTSPVESLWDGVSTLAELFEQSCNKFSDKKLLGSRKVIIRETEKSEDGRSFEKLHLGEYEWVSYGGAFLRVCNFASGLAKLGHHREERVAIFADTQAEWLIALQGCFRRNVTVVTIYASLGEEALSHSLNETEVSTVICGRYELKKLISISKQLDTVKNVIYMDSDDDITTEISLAESNTEWVVTSFAKVERLGQENPIEADLPLSDDIAVIMYTSGSTGMPKGVMMTHGNVLATISAVMTIVPNLGTQDIYLAYLPSAHILELCAEAVMVAAGSSIGYGSPLTLTDTSNKIKKGTSGDASALAPTLMTAVPAILDRVRDGVRKKVEAKGGFSKKLFDVAYGRRLSAINGSWLG…
gene_prefix04359	Ceratophyllum demersum	Cde	Ceratophyllaceae	MEISQRGCLRSSILQSFTEGHGIYGFLIIVLVCFIAPLVFFRKKKGKQRGVQVDVGGEKGFAIRSRRSSELIQYPWEGVTTMAVLFEQSCRKYKNQKFLGSRNLISREEITSKDGRKFEKLHLGDYKWLTYGETYDRACNFASGIVHLGHNVNSPAAIFSDTRAEWFIAFQGCLRQNVTVVTIYASLGEDALVYSINETQVSTLICDSKQLKKIFAISTRLESIKFVIYFEEDGTESHFKLSDYENNWSVSSFSEVEKFGRENPVDPILPNRDDLAVIMYTSGSTGLPKGVMVTHGNIVATASAVMHIIPALGSSDIYLAYLPLAHIFELAAESVMLCAGCAIGYGSALTLTDASNKVKKGTYGDASVLKPTLIAAVPAILDRVREGVLKKVEEKGGIS…
gene_prefix07108	Ceratophyllum demersum	Cde	Ceratophyllaceae	MKLFGVQVEDGKVGQNGEPSVGPVYRNILAKDGFPQPEPDMATSWDVFRAASEKYPGNRMLGWREFTKGKAGPYSWKTYKEVYDEVLHIGSALRNLGAKPGDRIGIYGANCPQWIVAMETCNGHSLICVPLYDTLGAWAVDFILEHAEIEFVFVQDKKVNSLLKSNSKAERRLKGFVCFSFLTMEQKDEASSLGIKAFSWNEFLHMGKENPVELCLPRPFDICTIMYTSGTSGDPKGVVLTHESVAMYVRGVDLYMDQFEDKMTVDDVYLSFLPLAHVLDRMIEEYFFHKGASVGFYQGDINALRDDLMELKPTFFAGVPRVFERVHEGVLKALDELMFHRRKIFYLLYKYKLFWMKLGYKHREASPLADFLAFRKVKARLGGRVRLIVSGGAPLSNEI…
gene_prefix07383	Ceratophyllum demersum	Cde	Ceratophyllaceae	MSAKKFIFEVEGAKPAADGRPSTGAVYRSIFAKDGFPKPVPGIETCWDIFRLSVDKYPKNRMLGSRKITDGKAGEYIWLTYHEVYEIVLKVGLSIRSCGVEPGGRCGIYGANSAEWIISMEACNAHGIYCVPLYDTLGAGAVEFIICHAEVSIVFVEEKKIPEILKTFPRTNKFLRTLVCFGKIASEQREEAEKFGISAYTWDEFLCLGHNKEFALPTMTKNDICTIMYTSGTTGDPKGVIISNENIITLIAGVNRLLESVNEELSLKDVYISYLPLAHIFDRVIEECFIFHGASIGFWRGDVKLLVEDIAELKPTIFCAVPRVLDRIHSGLIQKTSSSGLLKSKLFNFAYSHKFHFMKKGWKHNQASPFFDKLVFNKVKEGLGGRVRLILSGAAPLAT…
gene_prefix10241	Ceratophyllum demersum	Cde	Ceratophyllaceae	MSAKKFIFEVEGAKPAADGRPSTGAVYRSIFAKDGFPEPVPGIETCWDIFRLSVDKYPKNRMLGSRKITDGKAGEYVWLTYHEVYEVVLKVGLSIRSCGVELGGRCGIYGVNCAEWIISMEACNAHGIYCVPLYDTLGAGAVEFIICHAEVSIVFVEEKKIPEILKTFPKTNKFLRTLVCFGKITSEQRMEAEKFGISAYAWDEFLCLGHNKEFALPTMTKNDICTIMYTSGTTGDPKGVIISNENIITLIAGVNRLLESVNEELSLKDIYISYLPLAHIFDRVIEECFIFHGASIGFWRGDVKLLVEDIAELKPTIFCAVPRVLDRIHSGLAQKISSSGLLKSKLFNFGYSHKFHFMKKGWKHNQASPFFDKLVFKKVKEGLGGHVRLILSGAAPLAT…
gene_prefix17307	Ceratophyllum demersum	Cde	Ceratophyllaceae	MNLYLVGFAVPLLFSLVFRRGNDKKKRGVHVNVGGEPGYAIRNHRFTSPVESSWDGVSTLAELFERSCNKFSDKKLLGSRKVIIRETEKSGDGRLFEKLHLGEYEWVSYGGAFLRVCNFASGLAKLGHHREERVAIFADTQAEWLIALQGCFRRNVTVVTIYASLGDEALSHSLNETEVSTVICGRYEFKKLISISKQLDTVKNVIYMDSDDNITTEISLAESNTEWVVTSFAKVERLGQENPIEADLPLSVDIAVIMYTNGSTGMPKGVMMTHGNVLATISAVMAIVPNLGTQGIYLAYLPSAHILELAAEAVMVAAGSSIGYGAPLTLTDTSNKLKKGTSGDASALGPTLMAAVPAILDRVRDGVRKKVEAKGGFSKKLFDVAYARRLSAINGSWLG…
gene_prefix19440	Ceratophyllum demersum	Cde	Ceratophyllaceae	MRLFGVQVEDGKVGQNGKPSVGPVYRNILAKDGFPQPEPDMTTSWDVFRVAAEKYPGNRMLGWREFTKGKAGPYSWKTYKEVYDEVLHIGSALRTLGAKPGDRIGIYGANCPQWIVAMETCNGHSLICVPLYDTLGAWAVDFILEHAEIEFVFVQDKKVNNLLKSNSKAARQLKGLICFSSLTMEQKDEASSLGIKAFSWNEFLHMGKENPVELCLPRPFDICTIMYTSGTSGDPKGVVLTHETVATYVRGVDFYMDQFEDKMTVDDVYLSFLPLAHVLDRMIEEYFFHKGASVGFYQGDINALRDDLMELKPTFFAGVPRVFERVHEGVLKALDELMFHRRKIFYLLYKYKLFWMKMGYKHREASPLADFLAFRKVKARLGGRVRLIVSGGAPLSNEI…
gene_prefix19632	Ceratophyllum demersum	Cde	Ceratophyllaceae	MAKSGADDRELRRASEVAIDASATKQKVVISVRVSKSHGMWGKSGILGRQMAKPRVLALSIKYSSRGQGNTPLLHVLKITSGGALEPAKLYKLKHLSKIEVIPNDLSGCTFTLGFDNLRSQSVAPPLWTLRNIDDRNRLLFCILNTCKEILGNLPKVVGVDIVEMVLWEKENTSAAPASTQTNERNLQDGVVETVDALTDLKVTNLKVTVEDDLVSQMEEDDMEALLGTYVMGIGEAEAFSERMKRELLALEAANVHALLETEPLIEEVLQGLDSAMLCVDDMDEWLSIFNVKLRHMREDIESIGSRNNKLLIQSVNNRALMEELDKLVERLRVPPEHAASLTGSSFDEGRMAQNVEACEWLTGALRSLQSPPLDPCYANMRAVREKRVELEKLKTTFV…
gene_prefix19749	Ceratophyllum demersum	Cde	Ceratophyllaceae	MATYTVEVGKYQPATKNTPSAGPIYRSIYAKDGLTEPPEGMDSPWDLFSLSAERNPKNKMLGFREKIDGKMIDCLPNCVGILKTIVSFGKITDSQRKQAEEFGVSCFSWEEFALLVTGEDTYFSLLPLAHIFDQSYELVCIFKGASIGYWQGDPLSLLEDVRALTPTLFCGVPRIYERIYSGLTESCGGCFSSITNVFSMMGTVGVPLMTIEARLESVPDMGYDALAPVPRGEICIRGTTLFSGYYKRQDLTDEVLIDGWFHTGKLLARNLTTKTQHALSIGIMTSRTACDIGEWQADGTLKIIDRKKNIFKLSQGEYVAVENIECVYRQSSLISSIWVYGNSLESFLVAVVIPNPKALEDWASNNQETGDLESLCKNPKARNFFLEEINIFGRKLGLR…
gene_prefix19796	Ceratophyllum demersum	Cde	Ceratophyllaceae	MEAATQRRLETIHSHLLPTSSNSQSQVLPNPTAGEFFVGEGYSVVLPEKLHTGKWNVYRSSRSPLKLVERFADHPEIATLHDNFEHAVETYRDFKYLGSRIGVDGTVGQYKWMTYGEAGTARSAIGSGLVLHGIPKGACVGLYFINRPEWLIVDHACSSYSYISVPLYDTLGPDAVKYIVNHAGVQVIFCVPQNLNALLTFLSDIPTVRLVVVVGGIDEHMPSLPSTSGVKIISYSKLLNQGRSNPQQFRDPKPDDISTICYTSGTTGTPKGVTLTHRNLIASVAGTARCFKFYPSDIYISYLPLAHIYERANQIAISYFGSAVGFYQGDNLKLMDDMATLRPTLFCSVPRLYNRIYAGITNAVKTSGGLKEKLFHAAYNAKKKAIENGKSPSPIWDKL…
CepurR40.4G101200	Ceratodon purpureus	Cpu	Ditrichaceae	MAESGKRYIIQVEEGVAGSGEVPSKGPVYRSVFAENGFPPLPAGLSTCWDLFERSCKRAPRNNMLGVREIKDEKAGEYVWQSYEEVYNNVICIGAAMRHLGVNPKGRCGIYGTNCPEWFTAMEACNAHSIVCVPLYDTLGLKAVEFIANHAEIAIAFVQETKLPLMIQSLPNCTEYLKTVVSFGKVSDDQKSQAQGSGVSIYSWEEFLDLGRRNTIELAPPKKEDLSTIMYTSGTTGEPKGVMLTHENVLTTIAGLDQYLKSLNEVMDHNDVYFSFLPLAHIFDRVAEEMFVFVGGSIGFWQGDIKKVPEDIAALKPTLFIGVPRVFDRLTAGIQDRIAAAGGIKNWLFNFGYSNKLKWIKKGYKQDKASPLFDKLVFNKVRMGLGGRVRLVISGAAPL…
CepurR40.5G165100	Ceratodon purpureus	Cpu	Ditrichaceae	MADGGSSGLPPLEDLTHPDGIAALPPAQRGLTLDNNVMASLSIGLLVPFLLSLVISKGKKKDKVRAVTCEVGGEPGLTKRNQRFLSLVETPWEGADTLAVLFEQACKQYKNNNFLGTRELIKTETETSSDGRSFEKVTLGKYNWLTYGQALPRVENLSSGLVALGHKKGERIAIFAETRPEWILGLQACFWQSFEVVTIYASLGEDALVHSLNETEVTTVICDRKQLKKLLNMSDQFETVRHAVYMEDAGDSSQPTLTGSSGNWAVESFSNVEKLGQQSPVPANLPKPDDVAVIMYTSGSTGMPKGVMMTHGNIVATVAGVSTIIPNLSTNDTYLAYLPLAHVLELAAEVTMIAAGACIGYGSPLTLTDTSNKIKHGTKGDASELRPTLMAAVPAILDR…
CepurR40.7G044800	Ceratodon purpureus	Cpu	Ditrichaceae	MAPSARDDVKYFLHKVEDGTAGSEGVPSTGPVYRSVYAKDGFCPLPEGMQTTWDTFTNSVKKYPNNRMLGHRIMKDGVAGEYDWLTYQQVYDNVIKIGSAIRAVGVQPKEKCGVYGANCPEWFMAMESCNAHSMLCVPLYDTLGNEAVEFIINHAEVSIAFVQSTKLDLVIASLPKCITTLKTVVSFAGYTDAQKAATEAAGAALYSWTEFLTLGEQNHVEPTPPIGSDMSTIMYTSGTTGEPKGVLLSHKSILTSIAGLDHFLKCRATDAGLDTHSAKDVYFSFLPLAHIFDRVTEEFYVYLGASIGFWQGDVKKITEDLAVLKPTIFVAVPRVFDRIHGGISGRITAAGGIKKILFDFGFNRKLGSLKAGSKHDKAAPFFDKLVFNKVKMGLGGNVK…
CepurR40.8G146100	Ceratodon purpureus	Cpu	Ditrichaceae	MGAFFVVLVPVVVTSYLLRENRRKRVRNQATTVANVGGEQGLTKRNARYPELVETPWEGADTLAALFEQACARFSGNRFLGSRVVLKRETEDAGDGRKFEKVTLGHYEWISYAQAFLRASDLASGLVALGHGRGEKVAIFAETRPEWFLALQACLRQNLTVVTIYASLGEEALVHSLNETEVTTVICDVKQLKKIKDLSQQLTSVQRVIYMEDDSITSEPTVDGKIVACFSHVEKLGKQSPVQPEMPLPSDIAVIMYTSGSTGMPKGVMISHRNIVATIAGVTTSVPKINTKDVYLAYLPLAHVLELAAESTLFVAGAAIGYGSPLTLTDTSSKVKHGTKGDATELQPTLMTAVPAILDRVRDGVRKKVNSKGGITKKLFELAYNRRLAAIEGSWFGAW…
CepurR40.8G154800	Ceratodon purpureus	Cpu	Ditrichaceae	MEANPVAMETAEQRRLRMVNAHLQLKASEEPLQLESQPTAGEHIIEEGYSVLLPEKLSTGKWNVHRSVKSPLELMDYWPDHPEIRTLHDNFVYAKAAFAENKCLGTRIREDGTVGEYRWMTYGEVGTARTAIGSGLVQHGIPKGSSIGLYMTNRAEWVISELACVAYSYVSVPLYDTLGADAVTFIINHAEVAAVFCTPDKLQTLLGCLSELPSLRLIVVVGGAENLVPSVPPQSGIEIVPFSRLEAQGKADQRAFVAPKPHDIATICYTSGTTGVPKGAMISHYNLVASAAGSSQAVEILPSDVHISYLPLAHIYERMNMLVFLHHGVAVGFFQGDVLKLMDDLETLKPTIFASVPRLYNRIYDKITGTVRASGGLREKLFNVAYNSKKQALEKGKSP…
Ceric.19G045500	Ceratopteris richardii	Cri	Pteridaceae	MEERGVTVDAGGDPGITKRNHRFDKLLETPWEGADTLASLFEQACAKHDGRRALGTREFIKKEAELSADGKAFDKLTFGKYKWISFKEAFEQASCFASGLAELGHLKAERCAIFAETRADWFIALQGCFRQSITVVTMYASLGEDAIAYSLNETEVSTVICDPKQFKKLIAVSMHIKTVRRIVLMSDLEGGSQPQFPDSLTWKVTSFDEVKNVGGQKPLPANLPAPTDIAVIMYTSGSTGMPKGVMMSHGNMVATVAGVLNIVPNISPKDRYLAYLPLAHVLELSAECVITAAGCGLGYGSPLTLTDNSSKIKEGTNGDATELKPTLITAVPAILDRVRDAVRKMVNKKGGLAKVLFDLAYKRSLAVLEGSGSMFWPIEKSLWSNVIFRKIRGILGGSV…
Ceric.1Z191000	Ceratopteris richardii	Cri	Pteridaceae	MADWRRDCYIEQVEPPKVSSGPGQPSVGPVYRSVFAARSPPSNANNVKTCWDLFSESVKRCPNNKMLGRRLKQGDKVSDYVWQTYKEAYDIVIAVGSAMRTVGLNPRARCGIYGANCPEWLIAMEACNGHSIYCVPFYDTLGADAVEFIVGHAEVSLAFVHVSKLAAMLHCLPRCTGYLKVIVSFGDLSEQQRQEAESLNIAAYSWSEFVDLGKQNPVDLSPPNKDDISTIMYTSGTTGEPKGVLLTHENITDVIDGVDRLLSVLGEKLTEEDVYFSFLPLAHIFDRLIEEYIVRSGAAIGFWQGDVKLIMEDVGALKPTIFAGVPRVYDRVYTGALQKINAGGFLKRKIFELGYRYKLNRMLKDVSQDKASPFFDNLVFNKVLIRDWEVVSEFYCLGQ…
Ceric.20G079200	Ceratopteris richardii	Cri	Pteridaceae	MREFASACDSCFCFRSDYWNTPAFFRADMAPVFLGILLPVALGLVMKSRSDNKKRGVLVEAGGEPGITMRNQRFLKLLETPWEGANTLADLFEQACKMHATQKFLGTRELLKKELEPTSDGRTFEKVTLGRYVWLSYGEAFEQACYFASGIVALGHQKGERCAIFSETRADWIIALQGCFRHNFSVVTVYASLGEEALVHSLNETEVTTVICDQKQMKKVLDLGTKLETVKRVVYMSELGGSQDPSNEHIPDSWTVESFEEVINLGRKSPVEPELPTAESVAVIMYTSGSTGLPKGVVMTHGNMVATVAGVSKLVPELGPKDVYLAYLPLAHVLELAAESVICASGGAIGYGSPLTLTDTSSKIKKGSKGDAAELSPTLMAAVPAILDRVRDGVRKMVD…
Ceric.24G023000	Ceratopteris richardii	Cri	Pteridaceae	MGADSKPIVLRNLKQYNCIVEQGREGSNGKPSVGPVYRSILSKDGFPPAPPGMDTCWDIFSNSAKRNPNNKLLGWRETVSGKAGPYLWLKYHEVYDQALKIGSAMRTCGIKPRDKCGIYGGNCPQWAIAMEACNAHSVACVPLYDTLGANAVEFIIRHAEIPVAFTQEVKLSELLKSLPNCLEFLRVVVSFGSLSEQQRSEIESHGLKAFSWKEFLDLGAENPVDLNPPRGIDICTIMYTSGTTGEPKGVLLTHESVALMIGAVDFWLTHFEEKMTPEDSYLSFLPLAHIFDRIIEEYFIYWGASIGYWRGDPKLLMEDLQELKPSLFVGVPKVFDRIYGGAQRWLNGAPLGLRLLFNACYKYKYFWMSMGYTQAEASPLADTLIFNRIKKLLGGKVRL…
Ceric.33G045300	Ceratopteris richardii	Cri	Pteridaceae	MDTDLSAHRRLEVLDAHLRPLPTGEISGLSLQPTMGEFWIKDGYSVVLPEKLSDGKWNVYRSARSPLQLVERFSDYPDVRTLHDNFQNAINRFQDLKYLGTRIREDGSTAEYKWMTYGEVGAARAAIGSGLIQHGIGMGSCIGLYFINRPEWIITEHACSSYSFISVPLYDTLGPDAVKYIIGHAEMPCVFCTPDKLQTLLNCITENCSVRLVVVVGGNDLLVPLLPSKPGVQIVSFSRLEAQGRSNLKPFVPPQADDVATICYTSGTTGTPKGAVLSHGNLIANVAGSSLNYPIMPTDIYISYLPLAHIYERVNVLGMTAKGAALGFYQGDVMKLMDDMAVLRPTIFPSVPRLYNRIYDGITSAVRTSGGLKERLFNVAYKAKKQAIESGKTPSPLWD…
Ceric.34G033300	Ceratopteris richardii	Cri	Pteridaceae	MDPAFLGVFLPVVLGFALCVKWGKKERAVTVEVGGELGITKRNHRFQKPVEKPWEGANTLFDLFEQACKMHPKQKFLGTRKLIKKELEPSSDGRTFEKLTLGSYVWISYEEAYEQVCRFASGIVALGHQKGEKCAIFSETRAEWLIALQGCFRHNFSVVTVYASLGEEALVHSLNETEVTTVICDRKQMNKILALGDRLQTVKRVIYMLDSEEKHEPLSIRPPTSWMVTSFEEVKSLGQNSLVQPDLPSAENIAVIMYTSGSTGLPKGVLMTHGNMVATIAGVSKVIPDLGLDDVYLAYLPLAHVLELAAECAMCASGVGIGYGTPLTLTDTSNKIKKGSKGDASELGPTLLTAVPAILDRVRDGVRKTVDSKGGISKKLFDIAYKRRLAAIEGSWFGA…
g3027	Chara braunii	Cbr	Characeae	MAGRGVARAEGRLQVLNDQLTERRFSDHHSVDATTLDRHGGGGGGGGGLSLEPTRGSGGGGGGGEGGGGGEFVQHAGYSVVLPEKLAEGKWNVYRSAKFPLHLVHHFVDIPSISTLHENFEYAERRFANEPALGTRVRPDGTLGKYEWRTYAEWGAARSAFGSGLVQFGIPKGAKVGLYFINREEWLIAEQGCFAYGMVPVPLYDTLGPDSVKYICNHADLTVVVCTRDKLQTVVECLDECPAVRLVVVIGPPDQVVPQPHLKNQCEIVSFSRLESQGKISILPFAPPQPSDLATICYTSGTTGNPKGALLTHANLVAGAAGICTTIEVYHGDVHMSYLPLAHIYERANIHGMIHVGMAIGFYQGDPLKLLDDMIELRPTIFTSVPRLYNRIYDRIMAT…
g34297	Chara braunii	Cbr	Characeae	MAMENASKWIVEVEPANTEASPVAGPVYRSVFAKDGFPSLKGVETCWDIFRSSCEKFPDNELLGHRPNLDGQAQPYVWKTYKEAKAIVDAVGSAFIHIGKKSGQTIGIYGANSPEWVMAMEAVSRQNLIGVPLYDSLGPDAVQFIINHAGVTTAVVQKIKMPVFLDVIPKCGGSLKSVICMGELDSSWKSKAAEQGVDAYSWQEFIDMGKANPVEPNPPKASDISTIMYTSGTTGEPKGVVLSHEALLAVIASCDMYLMKVNFEITAKDVFISYLPLAHILDRTLEEFMIYKGAKIGFWQGDVKLLVHDIGELKPTVFPGVPRIFDRIYQGVTAKVKESGRLKQAMFNWAYNWKLSRLELGIPSSKATPVWNMLVFGKIKQRLGGRVRIIISGAAPIAR…
g51973	Chara braunii	Cbr	Characeae	MSVTAVTVYASLGEEALVHALNETECTTVVCDAKQFEKVVKVGGRLSYVRRVVYMEEEDKAEMVTAARRMREDWDLYSFGKLKEIGKQHPTDTRMPVPEDIAVIMYTSGSTGLPKGVMVSHSNLVSVASAAMYMIPDFSSKDVYLSFLPLAHIFALIAELTMILEGVSVGYGSPLTLSDSSSKIKKGTSGDLTALKPTLMIVVPTILDRIYDAVKKQVDKKGGFSKALFEFAYNRCLLGMDGKWWGAHGLERWFWNALVFNRMRKSIGGRMRGMFSGGAPLVPETQRFMNIGFGIPIVQGYGLTETCAGSCFTDFDDLLTGRVGPPLSCCFIKLIDWEEGNYRTTDKPKPRGEVCIGGPSVTMGYFNNPEKTEEVYKVDEDGIRWFYSGDIGQWNDDGT…
Cs01g01929	Chimonanthus salicifolius	Csa	Calycanthaceae	MAEKKFVMEMEKAKEASDGRPSVGPVYRSVFAEDGFPPPIPGMDSCWDIFRLAVEKYPGNTMLGRREIVNGKAGKYVWLTYKEVYDTVMKVGRSIRSCGVEQGGRCGIYGANCPEWVISMEACNAHGIYCVPLYDSLGAGAVEFIICHAEVSIAFVEEKKISEVLKTFPNTTKFLKTIVSFGKVTAEQREQSEKNGLAIHSWDEFLQLGDDHEFDLPTTKRNDTCTIMYTSGTTGDPKGVLLSNDSIITLIAGVERLLQSVNEQLNEDDVYLSYLPLAHIFDRVIEELFISYGASIGFWRGDVKLLIEDIGELKPTLFCAVPRVLDRVYTGLTEKISSGGFLKHKLFNLAYSYKLHYMQKGYKHGEAAPIFDKIVFNKVKQGLGGRVRLILSGAAPLAT…
Cs02g02018	Chimonanthus salicifolius	Csa	Calycanthaceae	MGDEEGSHLKSPLLQSMGLENYLSFGKGYGFHGILGAVILGLVLPVLLSLIFLGKRKFKQRGAQAEVGGETSIAMRNYRFPDLVRFPWDGATTLAALFEQSCNKHAQDRLLGKRKLINKETLTAKDGRKFEKLHLGEYEWQTYGDAFNCACNFASGLVKLGHNADERAAIFSETRAEWIIAFQGCFRQNITVVTIYDSLGEDALIHSLNETQVSTLICDSKQLKKIAAISSSIESVKRIIYFEDDGTPVDSDFSATMGHRTVLPFSEVEKLGKGNPALPRLPANNDIAVIMYTSGSTGLPKGVMMTHGNIVATAAAVMTVIPKLGSSDVYLAYLPLAHVFELAAEVVMLSAGCAIGYGSALTLTDTSNKIKKGTQGDASVLKPTLMTAVPAILDRVRDG…
Cs02g02158	Chimonanthus salicifolius	Csa	Calycanthaceae	MGKGMKTFAVEVESGREGRDGQPSVGPVYRNLLAKNGFPPPDPQISTAWDAFSVSALKYPQNRMLGWREFVDGKAGRYLWKTYKEIYEEVLQIGSALRASGAESGSCIGIYGSNCPQWIVAMEACNAHGLICVPLYDTLGTGAVDYIIKHADINFVFVQDKKMKELLNSKCVSAGCSKLIVCFTSFTTEQKDNAASVGTKPYSWNEFLQLGKENPVEPCPPQPLNICTIMYTSGTSGDPKGVILTHENIAAYLRGVDLFMGQFEDKMTVDDVYLSFLPLAHILDRMIEEYFFHKGASVGFYQGDINALRDDLLELKPTFLAGVPRVYERVHEGILKALEDLNPRRRKIFDILFKYKLFWMKLGFSYKYASPLADLLAFRKIKARLGGRIRLMVSGGAPL…
Cs04g02383	Chimonanthus salicifolius	Csa	Calycanthaceae	MGDAEETLIMQSLGYVSKKMQSLDLENYLSFENGYGMYGVVGAVILGFIPPLVFSLIFKRRKKVKQRGIQVEVGGEPGLAMRNYGFPNLVKVPWEGATTLASLFEQSCKKNAQDRFLGTRKLIDKEIVTAKDGKKFEKLHLGEYKWLTYAQTFDRACNFASGLVKLGLNIDSRAAIFCETRAEWIIAFQGCFRQNITVVTIYASLGEDALIHSLNETQVSTLICDTKQLKKIAAISSSLDTVKYIIYIEDDGTPVDSDLFATMDYWTVTSFSEVERLGNENPAHPRLPANDDIAVIMYTSGSTGLPKGVMMTHGNIVATAAAVMTIIPKLDSGDVYLAYLPLAHVFELAAEVVILTAGCAIGYGSPLTLTDTSNKIKRGTQGDASMLKPTLMAAVPAIL…
Cs05g01691	Chimonanthus salicifolius	Csa	Calycanthaceae	MAEKFVFEIEEAKDATDGRPSVGPVYRSIFAKDGFPPPIPGMESCWDVFRLSVEKYPQNQMLGHRVIVDGKPGKYVWLTYKEVYDIVIKVGLSIRSCGFEQGGRCGIYGANCPEWIISMEACNAHGIYCVPLYDTLGAGAVEFVICHAEVSIVFVEERKIAEVLKTFPNTTKFLKTVVSFGKVTSEQREECEKFGLAIHSWDDFLKLGSGNQFDLPVTKKSDICTIMYTSGTTGDPKGVMISNDSIITLIAGVKRLLHCANEELSDGDVYLSYLPLAHIFDRVIEELFISHGASIGFWRGDVKLLTEDIGELKPTILCAVPRVLDRIYTGLTEKISSGGFLKNTLFKIAYSYKLHNMQKGSNHGEASPIFDKIVFSKVKQGLGGRVRLILSGAAPLATH…
Cs06g00786	Chimonanthus salicifolius	Csa	Calycanthaceae	MAVYTVKIEDSKPAIGEKPSAGPVYRCIYAKDGLMELPEGIQSPWEFFSRSVKRNPENPMLGHREIVDGKVGQYNWLTYQEVYDKSIQIGSAIRGCGVNPGGRCGIYGSNCPEWIIAMEACNSHGILYVPLYDTLGANAIEFIINHAEISIAFAQENKIQSMLTCLPRCTAHLKTIVSFGNITSAQKKEAEEAGVSCFSWEEFALLGNTNCKLPPKEKSDICTIMYTSGTTGDPKGVLLTNGAIMAEVMTIDQLLLETDRVLTEEDRYFSFLPLAHIFDQIIENCCICRGASIGFWRGDVRFLVEDIQELKPTIFCGVPRVFDRIYTGINDKILSEGALKRKLFQWAYNYKLKNLNEGLKQDKAAPLLDKLIFKKIQQGLGGRVRIMLSGAAPLPRHIE…
Cs08g01494	Chimonanthus salicifolius	Csa	Calycanthaceae	MDSTSRRRLQAIQDHLLSPAIDRRRQQLKTHETAGEFALGQGYSVVLPEKLQTGKWNVYRSARSPLRLVNRFPEHPEIGTLHDNFVHAVDSFQDFKYLGTRIRVDGTVGEYKWMTYGEVGNARAAIGSSLIYHGVPRGACIGLYFINRPEWVIVDHACSAYSFISVPLYDTLGPDAVKYAVNHANVQAIFCVSLTLNILLSFLSEMPSVRLVVVVGGNDENLPSLPSTAGVKIISYSKLLHQGQSNLQEFCPPRPEDIATICYTSGTTGTPKGAVLTHGNLIANIAGASLCNKFYPSDVYISYLPLAHIYERANQIVMVYYGVAVGFYQGDNMKLMDDLVALRPTLFCSVPRLYNRIYAGIIHAVKTSGGLRERLFNAAYHAKKQALVHGKNPSPMWDR…
Cs10g00729	Chimonanthus salicifolius	Csa	Calycanthaceae	MNTYFLGILVPLIFSIVFRNAKNGKKRGVPIDVGGEPGYAIRNYRFTSLVETAWEGISTLAELFEQSCKRHEKKCLLGSRTLISRENEMTEDGRSFEKLHLGNYEWMSYGEVFEAVCSFSSGLVELGHKREERAAIFSDTRAEWFIALQGCFRRNVTAVTIYASLGEEALCHSLNETEVSTIICGAKELKKLLDISGQLDTLTRVIYIEDDGILIDSSLIERNTRWTITSFAEVVRLGRQNPSVADLPVSADVAVIMYTSGSTGLPKGVMMTHGNVLSTVSAVMTIVPGLGSKDIYLAYLPLAHILELAAENVIVAVGSAIGYGSPLTLTDTSSKIKKGTKGDASVLGPTLMTAVPAILDRVRDGVRKKVDAKGGLSKKLFDIAYGRRLSAVNGSWFGA…
Chrsp23S03748	Chlorokybus atmophyticus-CCAC 0220	Cat	Chlorokybaceae	MAQDDAARRRLGALQGHLRAVSDAAAEGVRAEIAAAAAAGELQAKEFYIDSGYSAILPEKLSDSDSWKVHRSAQSPLKLLDRFPDADSVETLYDNFEQSVQKHANRPCLGTRQIGQDGTAGAYKWMTYGEAGEQRTACGSGFMQHGIRPGGKVGLYLQNCAEWVLAEQACNAYSMVSVPLYDTLGPDVVKYICNHAELSAVICSPDKVAGLLAALHDCPSVKLVVVTGAADAAPRVTVPAGCAVVSWARLLQAGRTVRHPHVPPRGSEVATICYTSGTTGVPKGAVLSHANIIANAGGYYVGTTCTSTDVHISYLPLAHIYERVTMVLGIHCGTAVGFFQGDIMKLMDDIQELKPTIFISVPRLWNRIYDKIMATVNASGGMRKRLFHAAYNAKRNAIL…
Cre12.g507400	Chlamydomonas reinhardtii	Cre	Chlamydomonadaceae	MAQAQATAQQRTELLARQLLAAEQANGLVMAPTAGHQHASQVEIPTFSIALPEKLTPDGPWSVYRSATSPFQLVSTYPPPADHVRTLHDNLEYAASKFPHMPYLGWRKRDDKGRLGAYTWMTYAQASDVRTALGSGLMQLGLQPKSAVGIYSVNCKEWLLYDYALHAYGMVSVPLYDTLGPDAVEFIANHAELAAVGVSAAVLPTMLTVLHRCPTVRLLVVWGASGPLPDPPAGASHCRLMTLEAVEGLGRRHPRAHLPPKPSDIATLCYTSGTTGTPKGAVLTHGNLISNAAGTATLLTESSPGDRHLSYLPLAHIYERVNIVLLTYLGAAVGFYSGNVQELLEDVTVLKPQIFASVPRLWNRIYDRVMLAVQTGSPLARGLFERAYAHKRACLAKGD…
Cspi02883	Chloranthus spicatus	Csp	Chloranthaceae	MAVYTVKVEESRAAEGKKPSAGPVYRSIYAKDCIMELPTGIESPWEFFSGSVKRSPQNRMLGRREVVDGKAGQYVWQTYQEVYDKVIQIGSAMRGLNVNPGSHCGIYGSNCPEWIIAMEACNSQGICYVPLYDTLGPNAIEFIINHAEVSIAFVQENKIQSILACLARCATYLKTIVSFGKVTTVQKTEAEEVGVSCFSWEEFALLGSAHCKLPPKAKNDICTIMYTSGTTGDPKGVILTNRALIAEVMTTDQLIQATDKVVTEGDTYFSFLPLAHVFDQIVESYCIYRGASIGFWQGDVRYLIEDVQVLKPTMFCGVPRVYDRIYTGINSQISSGGALKRGLFQCAYNYKLRNLKKGLKQDEAAPFFDKLIFNKIKQGLGGRVRILLSGAAPIPSHVE…
Cspi07679	Chloranthus spicatus	Csp	Chloranthaceae	MGDTEGSLLNSLFQQFLAKGDYMLGRGYGLYGIMGSVILGLILPVLLSFIFIGKKNIKQRGVEVAVGGEKGITMRNPRFPTLVEYPWEGATTMAALFEQSCKKHARDRFLGSRNVISKEVVTAGDGRKFEKLHLGGYEWITYGETFDRACNFASGLINLGHNVDSPAAIFSDTRAEWFLSFQGCFRQNITVATIYASLGEDALIHSLNETQVETLICDSKQLKKLAALSSKLETIKYVIYFEDDGNAIDSALFSNISHWRVSSFSEVEKLGKDNPVRSRLPSTTDIAVIMYTSGSTGLPKGVMMTHGNIVATAAGVMTSIPGLGSSDVYLAYLPLAHVFELAAESVMLSAGCAMGYGSPLTLTDTSNKIKRGTQGDASVLKPTLMATVPAILDRVRDGV…
Cspi13774	Chloranthus spicatus	Csp	Chloranthaceae	MNPYLVGVLVPLLFSFIFRNSKKEKKQGLPVDAGGDPGYTIRNYRFTSPVETAWNGISTLADLFEQACKNHAAKRLLGSRKVLTREMEVTEDGRSFEKLHLGSYDWLSYREAFEAVCCFASGLMKLGHGRRERAAIFADTRAEWFVALQGCFRQNITVVTIYASLGEEALCHSLNQTEVSTVICGKKELEKLVRISGQLETVKRVIYMDDNGISTEVSLAERGTSWTVTSFVEVERLGRENSVDADMPVSADIAVIMYTSGSTGLPKGVMMTHGNVLATVSAVMTIVPSIGSHDIYLAYLPLAHILELAAEAIFAAVGGAIGYGSPLTLTDASRKIKKGTKGDASVLAPTIMTAVPAILDRVRDGVEKKVDAKGGLSKKLFTIAYSRRLSAMNGSWFGA…
Cspi15728	Chloranthus spicatus	Csp	Chloranthaceae	MESIAHRRLKAINGHLISLSIGDRESQLQTNETAGEFVLGQGYSVVLPEKLHTGKWNVYRSARAPLKLVGRFLEYPNIGTLHDNFVHAVETYPDFKYLGTRIRVDGTVGEYKWMTYGEAGTARSAIGSGLIYHGIAKGSCIGLYFINRPEWSIVDQACSAYSYISVPLYDTLGPDAVNFIVNHATVQAIFCVPQTLTIFLSFLSEIPSVRLIVVIGGIDEHMPSLPSTTGVDIISYSKLFNQGRSNIQQFRPPKPEDIATICYTSGTTGTPKGAVLTHRNMIANVAGASLWTKFHPSDIYISYLPLAHIYERANQIMMVYRGVAIGFYQGDNLKLMDDMAALRPTIFCSVPRLYNRIYAGIINAVKTSGGLKERLFNAAYNAKRQAIMNGKNPSPMWDR…
Cspi20513	Chloranthus spicatus	Csp	Chloranthaceae	MKAFAAQVESGREGQDGKPAIGPIYRNLLAKDEFPLPDIGINTSWDIFSAAAEKYPKNRMLGWREFNDGKAGPYLWKTYGETYKEVLGIGSALRAMGAEPGSRVGIYGSNCPQWIVAMEACNGHSFICVPLYDTLGSGAVDFIVQHAEIDFVFVQDKKVKELLNSSCGYASRLKLMVCFTSLTIEQKDEAAKFGISSYSWNEFLQMGKENPTELSPPRPLDVCTIMYTSGTSGEPKGAILTHENHAMYVRGVSLFMQQFEDKMRMDDVYLSFLPLAHILDRMIEEYFFHHGASVGYYQGNINAIRDDLMELKPTFFAGVPRVFERVHEGVLTALDELNPIRRRIFDILYKYKLAWMKLGYKQKMASPLADLLAFRKIKARLGGRVRLIVSGGAPLSSEV…
orange1.1g004568m.g	Citrus sinensis	Csi-I	Rutaceae	MGDFAGSSFDSELLTEKGSGIYGIVGAAIVALLIPVLLSMMVARKKKVKQRGVPVEVGGEPGYAIRNAQIPELVEVPWKGASTMAALFEQSCKSHPQDRFLGKRKLLGKDFVTASDGRKFEKLHLGDYEWQTYGEVFDRACSFASGLVNFGHNVDTRAAILAETCVEWFIAFQGCFRQSITVVTIYSSLGEDALIHSLNETQVTTLICDSKQLKKLSAVSSSLKTIKNVIYFENDGSEKDSGVSGGISNWTVSSFSEVEKLGKRSPVDPSLPSQNGVAVIMYTSGSTGLPKGVMITHGNIVATAAAIKTLIPNPGRSDVYLAYLPLAHVLELAAESIMLCAGCAIGYGSTLTMTDTSSKIKKGTKGDVSVLKPTLMAAVPAIFDRVREGVVKKVEEKGG…
orange1.1g005406m.g	Citrus sinensis	Csi-I	Rutaceae	MEDSSAQRRFKAVQRHLTSTNTDRCSQLDYNHTTGCFVQSQGYSVRLPEKLQTGKWNVYRSARSPLTLVDRFPDHPEIGTLHDNFIYAVENYPDYKYLGTRVRVDGTVGGYKWMTYGEVSAARKEIGSGLLFHGLQKGVRIGLYLINRPEWLIVDHACSAYSYISVPLYDTLGPDAVKYVVNHAEIEAIFCIPQTLNTLLSFISEIPSVHLIVVVGGKDEHLPSLPSTSGVKLISYLQLQSQGCSSPQPFCPPKPEDIATICYTSGTTGTPKGAVLTHGNLISNVAGFSLMVQFYPSDIYMSYLPLAHIYERANQIVSVYYGVAVGFYQGDNLKLMDDLAVLKPTIFPSVPRLYNRIYAGITNAVKASGTLREKLFTAAYNSKKQAIVSGQTPSKMWDR…
orange1.1g005468m.g	Citrus sinensis	Csi-I	Rutaceae	MDSTAAQRRLKAIHGHLLCADDSSSSQLRHNPTAGEYALEQGYSVVLPEKLDTGKWNVYRSSRSPLKLVSRFPDHPEIGTTHDNFVRAVDTFRDYKYLGTRVRVDGTVGEYKWMTYGEAGTARTEVGSGLIYHGISKGSCIGLYFVNRPEWLIVDHACSAYSFISVPLYDTLGPDAVKYIVNHASVQAVFCVPQTLNSLLSCLSEVPTVRLIVVIGGIDDQIPSLPITTGVQILTYSNLLSQGRSNLQPFSPPKPDDVATICYTSGTTGTPKGAVLSHGNLIASVAGATLGTKFYPSDVYISYLPLAHIYERANQVMTVYSGVAVGFYQGDNMKLMDDMAALRPTVFCSVPRLYNRIYAGITSAVRTSGGLRERLFNAAYNAKKQAMLSGKNPSPMWDR…
orange1.1g005867m.g	Citrus sinensis	Csi-I	Rutaceae	MKIFAAQVEEGKEGKDGKPSVGPVYRNLLASNGFPSVDSDLNTAWDIFSMSVQKYPGNRMLGWRPFVDGKFGPYVWKTYKEVYEEVLQIVSALRASGAEPGCRVGIYGANCPQWVEAMEACNALSLICVPLYDTLGPGAVNFILDHAEIDFVFVQDKKVKELLSPDCRSAQRLRVMVCFTSLTAEQKEMAVQTGIKPYSWDEFLHLGKVNEMEILPPQPFNICTIMYTSGTSGDPKGVVLTHETIATFVSGVDLFLDQFEDKMTVDDVYLSFLPLAHILDRVIEEYFFRRGASVGYYHGDLNALRDDLMELKPTLLAGVPRVFEKIHEGIKKALEELRPLRRRIFDALYKYKLAWMNMGYKQREASPLADLLAFRKVKARLGGRLRLVISGGAPLSTEV…
orange1.1g005874m.g	Citrus sinensis	Csi-I	Rutaceae	MSAYIVGVLVPLVFTLLLRNSKKEKKRGIPVDVGGEPGHALRNCRFTSLVSTSWEGISTLAELFEQSCKEHGDKYLLGTRQLISRETEVADNGRSFEKLHLGEYEWLTYGQAFETICNFASGLAQLGHKKEERVAIFADTRAEWFVALQGCFRRNVTVVTIYASLGEEALCYSLNETEVTTVICGSKELKKLVDLSGQLDTVKHVICMDANIPSAVSSVEQSGRWKITSFADVQILGRENPVDADYPVSADVAVIMYTSGSTGLPKGVMMTHGNVLATVSAVMTIVPDLGSKDVYLAYLPLAHVLELVAENLIAGVGSAIGYGTPLTLTDTSSKIKKGTQGDASVLRPTVMASVPAILDRVRDGVRKKVDAKGGLSKKLFDLAYARRLSAINGSWFGAW…
orange1.1g006047m.g	Citrus sinensis	Csi-I	Rutaceae	MSNMKYVVEVEKAKEASGGRPSIGPVYRSLFAKDGFPAPIPGMESCWDVFRMAVERNPNNRMLGQREIVDGKAGKYVWKTYKEVYDLVIKVVNAIRTCGVEERGKCGIYGVNCPEWIIGMEACNALGLHCVPLYDTLGAGAVEFIICHSGVSIAFVEEKKIPEMLKTFPKTTEHLKTIVSFSKVKPEQREEIEKYGLAVYSWDEFLQLGENKQFDLPVKKKNDICTIMYTSGTTGDPKGVMVSNENIVTFIAGVKCLLESVNEKLTSEDVYVSYLPLAHIFDRAIEEVFISNGAAIGFWRGDVKLLLEDIGELKPTIFCAVPRVLDRIYSGLNQKISSGGLLKKTLFNIAYSYKFHNLKKGHKHVEASPIADKIVFDKVKQSFGGRVRLILSGAAPLTP…
orange1.1g010455m.g	Citrus sinensis	Csi-I	Rutaceae	MSETYTVKVEEARPAADGKPSGGPVYRCIYAKDGLLESPAGLESPWQFFCDSAKRIPNNQMLGGRKVSDGKVGPYVWLTYQEVYDAAIRFGSAMRSRGVNPGDRCGIYGSNCPEWIIAMEACNSQAITYVPLYDTLGANAVEFIINHAEVSIAFVQENKIPSILSCLPRCCLYLKTIVSFANVSSSQKKEAEELGVSCFSWEEFLQLGTLDCELPPKKKTNISTIMYTSGTTGEPKGVVLTNQAIVAEVLSVDQMFVVTGKVCSEEDTYFSFLPLAHIYDQIIETHCIHKGCSIGFWRGDVRYLMEDIQELKPTMFSGVPRVYDRIYTGISNKISSGGALSKKLFEFAYNYKLGNMKKGMPQNKAAPLLDSLVFSKIREAFGGRLQAMLSGAAPLPIHV…
CsA1001111	Cleistogenes songorica	Cso	Poaceae	MNPYFVGFLVPVAVSLLLRKRRNVERKRGVPVEVGGEPGYAVRNYRFEQPVETHWEGVTTLAELFERSCNEYVHMPLLGTRKLLSRETESGPGGRSFEKLHLGEYEWKCYAEAFKSVCNFASGLVQLGHLKNERVAIFAETRAEWQIALQACFRQNITVVTIYASLGEEALCHSLNETEVTTVICGQKELKKLIDISGQLDTVKRVVYTNEEGISADVSVARNNTSWILESFEGVGRLGNEAPVDANMPLSSDVAVIMYTSGSTGLPKGVMMTHRNVLATLSAVMTIVPALGKKDIYLAYLPLAHILELAAEALMAAVGASIGYGSPLTLTDTSNKIKRGTLGDASALKPTLMTAVPAILDRVRDGVRKKVDTKGGVAKKLFDVAYNRRLAAINGSWLG…
CsA1001237	Cleistogenes songorica	Cso	Poaceae	MAREQEQSPMDAAQRRLRAVSAHLHPPGRAGGCAVGGSDLAANPTAGEYAHVQGYSVVLPEKLQTGKWNVYRSARSPLRLINRFPGNPDIGTPHDNFVYAVETFRDSRYLGSRIGANGTVGEYKWMTYGEASTSRTAIGSGLIYHGIPEGARIGLYFINRPEWIIIDHACSAYSYISVPLYDTLGPDAVQFIVNHATVEVIFCVPQTLSTILSFITQMLCVRLIVVVGGDDANMPSSLASTEVITFSRLHNEGKMSPQHFRPPKPEDVATICYTSGTTGTPKGAVLSHENLIANVTGSSLGIKFYPSDVYISYLPLAHIYERANQVALLHYGVAIGFYQGDNLKLMDDLAALRPTVFASVPRLYNRIYAAVTNAVKESGGLKEKLFHAAYNAKKQAIIN…
CsA201720	Cleistogenes songorica	Cso	Poaceae	MKPPTGSGKGGAAHTSVPRFKCQECRRALVVGVESFADRLPEHATSGLHASSVQGSIMGASRMDNSFVVISKQKLTLGPGLPPHSPGAAAHHTEPSQSTRVIEGSYIMLPPPAASIYKTSSYEGGGVQLPSQNVNSSSPYSGHNSGFFSGITVLKRAFDIATSQTQIEQPLCLNCTRVLSDKMDKEIEDVTADINVYKACLQRLEQESYNILSEIDFQKEKQKIEEEEEELKAAIEEAEKKYAEVTSEKKGLETESIEFEQLKERYWQEFNSFQFQLTSHQEEKDAISSMIEVSQAHLDLLKRTNILNDAFRISHDGEIGTINNFHLGCLPDVKVEWDEINAAWGQAALLLHTMAQYFIPKFQYRINIHPMGSYSRVTDRNNNTFELFGRGQWFWRTQF…
CsA201882	Cleistogenes songorica	Cso	Poaceae	MQNVVEVEPGRPAADGRRSVGPTYRSAFARDGFPPPVPGLESCYDIFRMAVEKYPNNRMLGHREIVDGKAGEYVWKTYKQVFDIANKIGNSIRSRGLAKGGRCGIYGANCPEWIITMEACNAHGIYCVPLYDTLGAGAVEFILCHAEVEIAFAEEKKIDLILKTLPKSSEFLKTIVSFGKVTEEQKEEVSKYGVSIYSWNEFMSLAGDQEFDIPAKEKKDICTIMYTSGTTGDPKGVLISNASIICLIAGVDRLLNCVKEELAESDVYMSYLPLAHIFDRVVEELFMFHGASIGFWRGDVKLPVEDISVLKPTIMCAVPRVLDRIFSGLQAKISSGGFVKSTLFNLAYKYKQFRMMRGAKHNEAAAICDKVVFSKVKEGLGGRVRVILSGAAPLATHVE…
CsA300215	Cleistogenes songorica	Cso	Poaceae	MYVNYFPVSKQSDNDCIACVASCYPTQYNSFASLGTSPLYIPLQISPKVARHQHSAALSLLPRPSSLYFSLCFSSGKMKHLAEVEAATEAAGPAYRNVLAKDGLLQPHPGLHSCWDIFRTAVEKYSDNPMLGRRRVVDGKAGEYTWMTYNEIYDDVMKLAASISKSGLRQGECCGIYGANCPEWIISMEACNALGVCCVPLYDSLGAGAVEFIICHAEIQIAFVEEKKIAELLKTCHATSRYLRTIISFGEVTDDHKEEAKNHGISIFSWEEFLTTGGSHHFDLPEKKKSDICTIMYTSGTTGDPKGVMISNESLLVNIAGPDSIIQCVGEVFDENDVYMSYLPLAHVFDRMFEEVFIFHGSKIGFWRGDIFRPYKQDFIRWHIEENFIQLCLQDVKDR…
CsA300216	Cleistogenes songorica	Cso	Poaceae	MKYLVEVEAATDAAGPAYRNVMAKDGLLQPPPGINSCWDIFRTAVEKYPNNPMLGRRKVVDGKAGEYVWMTYKEVYDVVMKLAASISRSGVKQGGRCGIYGANCPEWIISMEACNALGVCCVPLYDTLGAGAVEFIICHAEIQIAFVEEKKVAELLKTCHATSKYLKTIVSFGGVTNGQKEEASSHGLSIFSWEEFLITGGEHQLDLPEKKKSDICTIMYTSGTTGEPKGVMISNESLLINIPGADSVAQSVGEVFSENDVYLSYLPLAHIFDRMFEEVFISHGSKIGFWRGDAKLLVEDIAELRPTIFCAVPRVLDRIYSGLNAKISAGGILKKTLFNLGYKLKLDSMRKGIKHEKAAPFFDKLVFSKVKERLGGKLRIIVSGGAPLAAPVEEFLRVV…
CsA301172	Cleistogenes songorica	Cso	Poaceae	MAEVSESISDMSILQKIAIGDMSLFKDYGFHGVITALLLAIAIPVLLSSIFGKKPKMRAVQADVGGEPGLAMRNSRFSSLIQVPWEGATTMAALFEMASKKYSRQKCLGMRKLINREFVEGADGKKFEKLHLGDYEWDTYAEAFSRACHFASGLIKMGHKLDSHAAIFSDTRAEWIIAAQGCFRQNLTVVTIYASLGEDALVHSLNETQVSTLICDSKQLKKLPAISSQLQSVKHVIYIEDEPVEAETLKQMNHWTTLSFSEVEELGKTSHIGARLPSSSDTAVIMYTSGSTGLPKGVMITHGNMVATTAAVMTIVPKLGMEDVYLAYLPLAHVFELAAETVMLASGAAIGYGSALTMTDTSNKIKKGTKGDVSVLKPTLMISVPAILDRIRDAVFKKV…
CsA702138	Cleistogenes songorica	Cso	Poaceae	MEATPKNIFTIKVEDGKPGKDGRPAVGPVFRSSMAKDGFPPLEPDMHTSWDVFRTAAGKYPNNRMLGWRPFKDGVPGPYLWKSYKEVYDEVLQVGSALQQLGVKPGSRVGIYGTNCPQWIVAMQACNGYSLICVPLYDTLGAGAVDYIIDHAEIDVVFIQDKKIKEILSPNCKSAKRLKALVAFTSATSEQIKEADQIGMKMYSWNDFLKLGKDNPAQPCPPKEDDTCTIMYTSGTSGQPKGVMLSHESHAMYVKGVDLFMDQFDDKMTTDDVFLSFLPLAHILDRMIEEYFFHKGASVGYYHGDLNALRDDLIELKPTLLVGVPRVYERIHEGILKAIAELRPLRRVIFNALYNRKLASMKAGYSHKTASPFADMLAFRKVKARLGGRLRLLISGGAP…
CsA900473	Cleistogenes songorica	Cso	Poaceae	MVEMFTVKVGEPTPAAGGRPSAGPIYRSIYAKDGLMQLPQEIQSPLDFFSGAVKKYPKNRMLGRRQVTDGKAGDYVWQTYEEVYQKVLRVGSAIRSFGVKRGGHCGIYGSNCPEWVIAMQACNSQGICYVPLYDTLGANAVEFILDHAEISVAFVQESKIKSILAAVQKCRAHLRAIVSFGDVTSELKTEAEKLGVSCFSWEEFSSTGKQNEELLKKHKDEFCTIMYTSGTTGDPKGVIITNRAIIAGVSTTEHLLKETDKVVTEDDSYFSYLPLAHIFDQVIANYCISKGASIGFWQGDIRYLMEDLQVMKPTIFCGVPRVYDRIYTGINQKLQYGGMIARHLFQYAYNYKLSNMRNGLKQHEASPFFDKIVFSKIKEGLGGRIRLMLAGAAPLPRHI…
CsA901171	Cleistogenes songorica	Cso	Poaceae	MFIVNACFRQNITVVTIYASLGEGALCHSLNETEVTTVVCGRKELKKLIDISGQLDTVKHVIYINEEGVSTEVSLAAKCTSWTVKSFEEVERIGQERPVESNLPLQSDTAVIMYTSGSTGMPKGVMMSHRNVLATVSAVMTIVPALGRKDVYLAYLPLAQILELAAEVSIKQLLTHVRTTVIKKQRTKKLFDIAYSRRLAAVNGSWLGAWGLEKLLWDMLVFWKVRAILGGRIRFILSGGAPLSGDTQRFINICLGAPISQGYGLTETCAGGTFSEYDDSSVGRVGAPLPCSYIELIDWAEGDT
CsA901318	Cleistogenes songorica	Cso	Poaceae	MAREQEQSPMDAAQRRLRAVSAHLQPPAPAAEGCGLAANPTAGEYAHVQGYSVVLPEKLHTGKWNVYRSARSPLRLISRFPGTPDIGTLHHNFIYAVETFRDCRYLGTRICADGTVGDYKWVTYGEVSTSRTAIGSGLIYHGILEGARIGLYFINRPEWIIVDHACAAYSYVSVPLYDTLGPDAVQFIVNHATIEVIFCVPQTLSTLLSFITQMPCVRLIVVVGGDDAKMPLAPATTGVQILTYTKLHNQGKMSPQPFRPPKPEDVATICYTSGTTGTPKGAVLSHENLIANVAGSSLGIKFYPTDVYISYLPLAHIYERANQIALLHCGVAIGFYQGDNLKLMDDLAALRPTVFASVPRLYNRIYAAITNAVKESGGLKERLFHTAYNAKRQAIINGR…
CsB1001131	Cleistogenes songorica	Cso	Poaceae	MNPYFVGFLVPVAVSLLLRKRRNVQKKRGVPVEVGGAPGYAVRNYRFEQPVETHWEGVTTLAELFEQSCKEYVHMPLLGTRKLISRETETGPGGRSFEKLHLGDYEWKCYAEAFKSVCNFSSGLVRLGHQKNERVAIFAETRAEWQIALQACFRQNITVVTIYASLGEEALCHSLNETEVTTVICGQKELKKLIDVSGQLDTVKRVVYINEEGISAEVSVARNNTSWIMESFEEVDRLGNEAPVDANMPLSSDVAVIMYTSGSTGLPKGVMMTHRNVLATLSAVMTIVPALGKKDIYLAYLPLAHILELAAEALMAAVGASIGYGSPLTLTDTSNKIKKGTIGDASALKPTLMTAVPAILDRVRDSVRKKVDMKGGVAKKLFDIAYNRRLAAINGSWLG…
CsB1001264	Cleistogenes songorica	Cso	Poaceae	MAREQEQSPMDAAQRRLRAVSAHLHPPAPAGCRDLAANPTAGEYAHVQGYSVVLPEKLQTGKWNVYRSARSPLRLINKFPGNPDIGTLHDNFVYAVETFRDCRYLGSRIGTNGTVGEYKWMTYGEASTSRTAIGSGLIYHGIPEGARIGLYFINRPEWIIVDHACTAYSYISVPLYDTLGPDAVQFIVNHATVQVIFCVPQTLSTLLSFITQMPCVRLVVVVGGDDANMPSSLASTEVITFSRLHNEGKMSPQHFRPPKPEDVATICYTSGTTGTPKGAVLSHENLIANVAGSSLGIKFYPSDVYISYLPLAHIYERANQVALLHYGVAIGFYQGDNLKLMDDLAALRPTVFASVPRLYNKIYAAITNAVKESGGLKEKLFHTAYNAKKQAIINGRNPS…
CsB1001265	Cleistogenes songorica	Cso	Poaceae	MDAAQRRLSAVSAHLQPPAPTGGNGLSASPTAGEYAHVQGYSVVLPEKLQTGEWNVYRSAQSPLRLIHRFPGNPDIGTLHDNFVYSVEMFGDLNYLGSRISADGTVGDYKWMTYGQASTSRTAIGSGLMYHGILEGARIDLYFINRPEWIIVDHACASYSYVSVPLYDTLGPDAVRFIVNHATVEVIFCVPQTLSILLSFITQVTCVRLIVVVDGDDATMPPAPVSTGMEIITYSRLLVQGKTNPQPFRPPKPEDVTTICYTSGTTGTPKGAVLSHKNLIATAAGSSLNVKCISYLPLAHIYERINQVSLLHCGAAIGFYQGDNLKLMDDLAALKPTIFPSVPRLYNRIYAAITNAVKESSGLKEKLFHTAYNAKRQAIAKGRNPSPVWDKLVFNKIKA…
CsB300314	Cleistogenes songorica	Cso	Poaceae	MKYLVEVEAATEAAGPAYRNVMAKDGLLQPPPGLDSCWDIFRTSVEKYPNNPMLGRRKMVDGKAGEYVWMTYKEVYDAVMKLAASISRSGVKQGGRCGIYSANCPEWIISMEAFNALGVCCVPLYDTLGAGAVEFIICQAEIQIVFVEEKKIAELFKTCHATSKYLKTIVSFGGVTNGQKEEASNHGLSIFSWEEFLITGGEHQIDLPEKKESDICTIMYTSGTTGEPKGVMISNESLLINIAGADSVVQSVGEAFSEDDVYLSYLPLAHIFDRMFEEVFISHGSKIGFWRGDVKLLVDDIEELRPTIFCAVPRVLDRIYSGLTAKISSGGILKKTLFNLAYKLKLDSMRKGIKHEKAAPFFDKLVFSKVKKRLGGKIRIIVSGGAPLAAPVEEFLRVV…
CsB300315	Cleistogenes songorica	Cso	Poaceae	MTRLPFTFFNLLIRCNALGICCLPLYDSLGAGAVEFIICHAEIQIAFVEENKVTEGVSHHFDLPEKMKSDICTITYTSGTTGDPKGVMISNESLLINIAGPDSIIQCVGEVFDENDVYMSYLPLAHVFDRMFEEVFIYHGSKIGFWRGDVRLLVDDIAALRPTVFCAVPRVLDRIYSAERF
CsB500899	Cleistogenes songorica	Cso	Poaceae	MQNVVEVEPGRPAADGRPSVGPTYRSAFARDGFPPPVPGLESCYDIFRMAVEKYPNNRMLGHREIVDGKAGEYVWKTYKEVFDIANKIGNSIRSRGVAKGGRCGIYGANCPEWIITMEACNAHGIYCVPLYDTLGAGAVEFILCHAEVEIAFAEEKKTELLLKTLPKSSEFLKTIVSFGKVTEEQKEEVSKYGVSIYSWDEFMSLAGDQEFDLPAKEKKDICTIMYTSGTTGDPKGVLISNASIICLIAGVDHLLNCVNEELAESDVYMSYLPLAHIFDRVVEELFMFHGASIGFWRGDVKLLVEDIGVLKPTIMCAVPRVLDRIFSGLQAKISSGGFVKSTLFNLAYKYKQFRMMRGAKHNEAAAICDKVVFSKVKEGLGGRVRVILSGAAPLATHVE…
CsB501053	Cleistogenes songorica	Cso	Poaceae	MARSMKHLVQVEAAKEAASGAPSAGPTYRCAAGGTGASPPAVPGLDCCWDIFRLSVEKCPDNKMLGRREIVDGKAGKYTWMTYKEVYDTVLKVGAAIRSCGVGKGGRCGIYGANCPEWVISMQACNAHGIYCVPLYDTLGAGAIEFILCHAEAQIAFVEEKKIAEVLKTFPSSTKFLKTIVSFGSVNPEHKEKVEQNGLSIYSWEEFIQLGGEEKVELPPKEKDDICTIMYTSGTTGHPKGVLISNKSIITIVSAVDEFLMNSNEQLREDDIYISYLPLAHIFDRVIEEVFIRHGASIGFWRGDVKLLVEDIGELKPTVFCAVPRVLDRIYGGLQDKVSGGGFLKKTLFNVAYKYKQGNMMKGSKHEDAAAIFDKLVFTKVKRGLGGRIRLILSGAAPL…
CsB700281	Cleistogenes songorica	Cso	Poaceae	MEANPKNIFTIKVEDGKPGKDGRPAVGPVFRSSLAKDGFPPLEPDMHTSWDVFRTAAGKYPNNRMLGWRPFKDGMPGPYLWKSYKEVYDEVLQVGSALQQLGVKPGSRVGIYGTNCPQWIVAMQACNGYSLICVPLYDTLGAGAVDYIIDHAEIDVVFIQDKKIKEILSPNCKSAKRLKALVAFTSATSEQIKEADQIGIKMYSWNDFLKLGKDNPAQPCPPKADDTCTIMYTSGTSGEPKGVMLSHESHAMYVKGVDLFMDQFDDKMTTDDVFLSFLPLAHILDRMIEEYFFHKGASVGYYHGDLNALRDDLMELKPTLLVGVPRVYERIHEGILKAIAELRPLRRVIFNALYNRKLASMKAGHSHKTASPFADMLAFRKVKARLGGRLRLLISGGAP…
CsB900259	Cleistogenes songorica	Cso	Poaceae	MAREQEQSPMDAAQRRLRAVSAHLHPPASAAEGSVLSANPTAGEYARVEGYSVVLPEKLHTGKWNVYRSMRSPLRLISRFPGTPDIGTLHENFVYAVETFKDCRYLGTRICADGTVGGYKWMTYGEVSTSRTAIGSGLIYHGILEGARIGLYFINRPEWIIVDHACAAYSYVSVPLYDTLGPDAVQFIVNHATVEAIFCVPQTLSTLLSFITQMPCVRLIVIVGGDDAKMPPAPATTGVQILTYTQLQNQGKMSPQPFRPPKPEDIATICYTSGTTGTPKGAVLSHGNLIANVAGSSLGIKFYPTDVYISYLPLAHIYERANQIALLHYGVAIGFYQGDNLKLMDDLAALRPTVFASVPRLYNRIYAAITNAVKESGGLKERLFHTAYNAKRQAIINGR…
CsB900413	Cleistogenes songorica	Cso	Poaceae	MNPYFIGFVLPFVASLLLTKRKSEKKKRGVPVDVGGEPGYAIRNHRFQQPVETHWEGIYTLAELFEQSCKQFAYMPLLGTRKLISREFEVAADGRSFEKLHLGQYEWKNYADAFKTVCNVSSGLVRIGHQKDERVAIFADTRAEWQIALQACFRQNITVVTIYASLGEGALCHSLNETEVTTVVCGRKELKKLSDISGQLDTVKHVIYINEEGVSTEVFLAEKCTSWTVKSFEEVERIGLERPVEANLPLPSDTAVIMYTSGSTGMPKGVMMSHRNVLATVSAVMTIVPALGRKDVYLAYLPLAHILELAAEAIITAVGASIGYGSPLTLTDTSNKIKKGTQGDASALKPTLMTAVPAILDRVRDGVRKNVDAKGGVAKKLFDIAYSRRVAAVNGSWLG…
CsB901174	Cleistogenes songorica	Cso	Poaceae	MVEMFTVKVGEPTPAAAGRPSAGPIYRSIYAKDGLMQLPQEIQSPWDFFSGAVKKYPKNRMLGKRQVTDGKAGDYVWQTYEEVYQKVLRVGSAIRSFGVKPGGHCGIYGSNCPEWVVAMQACNSQGICYVPLYDTLGANAVEFILDHAEISLAFVQERKIKSILAAVQKCRAHLRAIVSFGVVTSELKTEAEKLGVSCFSWEEFSSTGKQYEELPKKHKDEICTIMYTSGTTGDPKGVIITNRAIVAGVSTTEHLLKETDKVVAEDDSYFSYLPLAHIFDQVIANYCISKGASIGFWQGDIRYLMEDLQVMKPTIFCGVPRVYDRIYTGINQKIQFGGMIARHLFQYAYNYKLSNMRNGLKQHEASPFFDKIVFSKIKEGLGGRVRLMLAGAAPLPRHV…
MELO3C005749	Cucumis melo	Cme-U	Cucurbitaceae	MQRKYLVQVEEAKDATAGRPSVGPVYRSIFAKDGFPPPVQGLDTCWDIFRMSVEKNPGNRMLGRRKVVEGNPAKAGEYEWLTYKEVYELVLKIGNAMRGLGYGPGEKCGIYGANCPEWIISMEACNAHGLYCVPLYDTLAIVSFGKVSDNHKEEVKKFGLEIYTWEEFLQKGDSQQFDLPVKEKSDICTIMYTSGTTGDPKGVLLSNNAIIALIAGVKHLLTTVNENVQENDVYISYLPLAHIFDRVIEEVFILNGASIGFWRGDVKLLVEDIGELKPTIFCAVPRVLERIYGGLNQKISSGGFLKRSLFNLAYSYKYNQMQKGKKHQQAAPLFDKVVFDKVKKGLGGNVRIILSGGAPLAAHIETFFRVVSCAHVLQGYGLTETCGGTFVTLPDELPM…
MELO3C006545	Cucumis melo	Cme-U	Cucurbitaceae	MDSPAARRRIQAIQDHLVPAGEFSSSQLRLNATAGEFFSGDGYSVVLPEKLQTGKWNVYRSARSPLKLVDRFPDHPEIGTLHDNFTRSADVYRDYKYLGTRIRCDGTVGEYKWMTYGEASTARTALGSGLVNHGIPKGSCIGLYFINRPEWLVVDHACSAYSYISVPLYDTLGPDAVKYIVNHALVQVIFCVPQTLNSLLSFLSEIPTVRLIVVVGGQDDQIPSLPSSTGVQVLTYASLLSQGSSNIQPFCPPKPDDIATICYTSGTTGTPKGAVLTHGNLIASVAGCSLALKFFPSDVYISYLPLAHIYERANQVSTVYFGVAVGFYQGDNMKLMDDMVALRPTIFCSVPRLYNRIYAGIINAVKTSGVLKERLFNAAYNSKRQAIMNGKSPSPLWDK…
MELO3C010479	Cucumis melo	Cme-U	Cucurbitaceae	MSAYIVGVLVPLVVTLFFRNSKKTKKRGLPVDAGGDPGFAVRNSKCTEPVETAWEGIFTLAELFEYSCKQHQDRRLLGTRKLIEKETEVTADGRSFEKVHLGDYEWLTYGQAFEAVCSFASGLVQIGHNKGERAAIFADTREEWFIALQGCFRRNITVVTIYASLGEEALCHSLNETEVTTVICGHKELSKLLGISGQLKTVKNVICMDEIPQSIINSEPNGDWKITSFAKVQLLGQECNVGAELPMSADIAVIMYTSGSTGLPKGVMMTHANVLATVSAVMTIVPGLGKKDTYLAYLPMAHILELAAENVMAGVGCAIGYGSPLTLTDTSNKIKRGTKGDATALVPTVMTAVPAILDRVREGVLKKVNGTGGLAKKLFDLAYSRRLSAMNGSWFGAWG…
MELO3C012928	Cucumis melo	Cme-U	Cucurbitaceae	MKRFSVKVEEGKEGKDGEPSVGPVYRNVLAEKEFPSPYEDLSTSWDLFSVSAKKYADRRMLGWRKFVEGKPGPYIWKTYKEVYDDVLNIGSALRAIGAEPGSRIGIYGANCPQWIVAMEACNAHSLICVPLYDTLGHGAVNFIIDHAEIDIIFIQDKKAIELLNSECKIPQRLKVVICFTSLKEEEKISATNNGMKPYSWDEFLRLGKENPSEISPPRPLDICTIMYTSGTSGTPKGVVLTQETITTFIRGVDIQMEQFEDKMTEDDVYLSFLPLAHILDRTVEEYFFRKGASVGYYHGDLNAIKDDLMELKPTLLVGVPRVFEKIHEGIKQAVQVLNPVRRKAFDLLYKYKLSWMNSGYKQKDASPLADFLAFRKVKARLGGRLRLIISGGAALSTEV…
MELO3C016290	Cucumis melo	Cme-U	Cucurbitaceae	MSQMKYLIEVEKPKPAIGGRPSIGPVYRSIFAKDGFPPPIQGLDSCWDIFRLSVERNPDNRMLGRRETVNGKAGKYVWLTYKEVYDTVVKVGNSLRTRGFEQGAKCGIYGANCSEWIISMEACNAHGLYCVPLYDTLGAGAVEFIICHSEISVAFVEEKKLPEVLKTFPSTTKYLKTIVSFGKVTPNLREEFEKHGVEIFSWDEFSLLGENQHFDLPVKKRSDISTIMYTSGTTGDPKGVMISNKSIISLIAGVQRLLENVNEELSPKDVYLSYLPLAHIFDRVIEELFILHGASIGFWRGDVKLIIEDIGELKPSIFCAVPRVLDRIYAGLTQRLDQGGLLKRTLFNIAYSRKYGNMQKGHKHSEASPICDRFVFNKVKEGLGGNVRLILSGAAPLAT…
MELO3C021941	Cucumis melo	Cme-U	Cucurbitaceae	MSTPYTVVVEAETPETGGRPSAGPVYRSIYAKDGLLQLPDELESPWQFFSDSVKRNPGNRMLGRRQTNGDSKAGSYVWLTYQEAYDAAIRMGSAIRKRGVNSGDRCGIYGSNCPEWIISMEACNSQAITYVPLYDTLGANAVEFIVNHAEVSIAFVQENKLASIFSCLPRCSNQLKTIVSFTNVSSVHKKEAEELGVSCFSWEEFYQLGSLDCELPSKQKTNICTIMYTSGTTGEPKGVILNNAAIMAEVLSVDHLLLLTDKVATEEDSYFSFLPLAHVYDQIMETYCIYKGSSIGFWRGDIRFLLDDIQELKPTIFSGVPRVYDRIYSGILNKVSSGGSLRKMLFDYAYTYKLGYLKKGLLQEKAAPLLDKLVFDKIKEAFGGRVRLFLSGAAPLPRL…
MELO3C024187	Cucumis melo	Cme-U	Cucurbitaceae	MTGESIESIRNSKIIENLHAGDYSLVWRGYGIVGIVGTIFIGILIAILLPSVFLVKKRRKRRGIPVDVGGDPGYAVRNARVTELSQVPWKGATTMAALFEQSCRKHAQNKFLGTRKLISKEFVTTSDGRKFEKLNLGEYEWQTYGEVFDRACNFASGLVGIGHDVDSRVAIYAETCAEWFVAFQGCIRQDITVVTIYASLGEEALIHSLNETEVSTLICNSKQLRNLMEISSSLTTVVNIIYFEDAGYETDFISSENTSKWKVISFSEVIKLGMENPVVPSLPSSHSIAVVMYTSGSTGFPKGVMISHGNIVATVAGVTTVIPKLNSDDVYLAYLPLAHVLELAAEAVILSAGLAMGYGSPLTMTDTSSKIKKGTKGDVSVLKPTIMTAVPAILDRVRD…
LOC113688965	Coffea arabica	Car	Rubiaceae	MDGTDYRLIIKEYGTSGIVGAVILAIAVPLFLSVVLVGKKKAKQRGVHEQVSGEAGLAMRNARQARLVEVPWEGATTMAALFEQSCRKYWGQRFLGRRKLIGREFVTASDGRKFEKLHLGDYQWETYGQVFDRACNFASGLVKLGHDVDTRAAIFSETRAEWFIAFQGCFRQNVTVVTIYASLGDDALIHSLNETQVSTLICDSKQLKKLAAVSSSLKTIRNIVYFEDGEASSDSNTSGNISNWTVFSFSEVEKLGKSNPVQPTLPIKKDIAVVMYTSGSTGLPKGVMITHGNIVATAAAVMTVIPRLGSDDVYLAYLPLAHVFELAAESVMLTAGAKIGYGSALTLTDTSNKIKKGTKGDASALQPTLMAAVPAILDRVREGVLKKVDEKGGLSKQLF…
LOC113702898	Coffea arabica	Car	Rubiaceae	MSGKNYIIEVEPAKPAKDGKPSIGPVYRSVFAKDGFPPPIEGLDSCWDIFRLSVEKYPNNRMLGRREIVDGKPGKYVWQTYKEVYDLVVKVGNSIRSCGIEEGGRCGIYGANCAEWIMSMEACNAHGLHCVPLYDTLGAGAVEFIICHAEVTIAFVEEKKIPELLKTFPNATKYLKTIVSFGKVTPQQKDEIEKFGLVVYAWDEFLLLGENKNYDLPVKRKSDICTIMYTSGTTGDPKGVMISNNSIVTLIAGVKRLLVSVNESLTVNDVYLSYLPLAHIFDRVIEECFINHGASIGFWRGDVKLLVEDIGELKPTIFCAVPRVLDRIHSGLQQKISAGGFIKQTMFNFAYAYKLRNLRKGHKHDEAAPICDKIVFSKVKQGLGGKVRLILSGAAPLAS…
LOC113705534	Coffea arabica	Car	Rubiaceae	MSGKNYIIEVEPAKPAKDGKPSIGPVYRSVFAKDGFPPPIEGLDSCWDIFRLSVEKYPNNRMLGRREIVDGKPGKYVWQTYKEVYDLVVKVGNSIRSCGIEEGGRCGIYGANCAEWIMSMEACNAHGLHCVPLYDTLGAGAVEFIICHAEVTIAFVEEKKIPELLKTFPNATKYLKTIVSFGKVTSQQKDEIEKFGVVVYAWDEFLLLGENKNYDLPLKRKSDICTIMYTSGTTGDPKGVMISNNSIVTLIAGVKRLLVSVNESLTVNDVYLSYLPLAHIFDRVIEECFINHGASIGFWRGDVKLLVEDIGELKPTIFCAVPRVLDRIHSGLQQKISAGGFIKQTMFNFAYAYKLRNLRKGLKHDEAAPICDKIVFSKVKQGLGGKVRLILSGAAPLAS…
LOC113712461	Coffea arabica	Car	Rubiaceae	MSAYIVGVLVPLVVTFLLRSSKSEKKRGVPVDVGGEPGYAIRNSRFPSPVETAWEGITTLAELFEQACKQHFDKRLLGTRKLISREIETSEDGRSFEKLHLGDYEWLTYGQAFEAVCNFASGLAQLGHGKGERVAIFADTRAEWFIALQGCFRRNVTVVTIYASLGEEALCHSLNETEVTTVVCGHKELKKLIDISGQLDTVKRIISMDDELPSNSASVSASVSWTLISFSDLLRLGQGHPVDPELPLAADIAVIMYTSGSTGLPKGVMMTHGNVLATGSAVMTIVPGLGTKDIYMAYLPLAHILELAAENIMAAVGISIGYGSPLTLTDTSNKIKKGTKGDASVLKPTLMACVPAILDRVRDGVRKKVDATGGLAKKLFDLAYARRLSAVNGSWWGAW…
LOC113714554	Coffea arabica	Car	Rubiaceae	MSAYIVGVLVPLVVTFLLRSSKSEKKRGVPVDVGGEPGYAIRNSRFPSPVETAWEGITTLAELFEQACKQHFDKRLLGTRKLISREIETSKDGRSFEKLHLGDYEWLTYGQAFEAVCNFASGLAQLGHGKGERVAIFADTRAEWFIALQGCFRRNVTVVTIYASLGEEALCHSLNETEVTTVVCGHKELKKLIDISGQLDTVKRIISMDDELPSNSASVSASVSWTLISFSDLLRLGQGHPIDPELPLAADIAVIMYTSGSTGLPKGVMMTHGNVLATGSAVMTIVPGLGTKDVYMAYLPLAHILELAAENIMAAVGISIGYGSPLTLTDTSNKIKKGTKGDASVLKPTLMACVPAILDRVRDGVRKKVDATGGLAKKLFDLAYARRLSAVNGSWWGAW…
LOC113718905	Coffea arabica	Car	Rubiaceae	MKKMFAVKVEEGREGRDGLPSVGPVYRNLLAHHHFPPIDPHLSTAWEIFRASVEKYPGNRMLGWRPFLDHKKWGPYAWKTYEEVYGETLCAGSALRAQGIQPGARVGIYGSNCPQWIVAMEACSSQSLICVPLYDTLGPGAVDFIIDHADIDFVFVQDKKVKELLRCKHARRLRSMVCFTSMTEEEKDGAASVGLKSYSWNDFVRMGKENPSDLLPPQPFNICTIMYTSGTSGNPKGVILTHENISTCIRGVDIFMEQFEDKMTVNDVYISFLPLAHILDRMIEEYFFHKGASVGYYHGDISEIQDDLMELKPTFLAGVPRVFERVHEGVLKALEELNPVRRKIFGMLYNYKLNWMKRGYKQKHASPIADLLAFRKVKARLGGRIRLIVSGGAPLGSEV…
LOC113722267	Coffea arabica	Car	Rubiaceae	MKMFAAKVEEGREGRDGQPSVGPVYRNLIARHDFPPTDPNLSTAWEIFRASVEKYPRNRMLGWREFLNHQWGPYVWKTYEEVYQETLCAGSALRACGIQPGARVGIYGSNCPQWIVAMEACGSQSLICVPLYDTLGPGAVDFIIDHAGIEFVFIQDKKVKELLSSDCKHARQLKLIICFTSLTEEEKNRAASIGVKSYSWNDFLYMGKDNPSEVLPPQPFNICTIMYTSGTSGSPKGVILTHENISTCIRGVDIFMEQFEDKMTVNDVYISFLPLAHILDRMIEEYFFHKGAAVGYFHGDISELQDDLMELKPTFLAGVPRVFERVREGVLKALEELNPVRRKIFGMLYNYKLKWMKLGYKQKDAFPIADLLAFRKVKARLGGRVRLIISGGAPLSSEV…
LOC113726368	Coffea arabica	Car	Rubiaceae	MAEYIVKVEEGRPATVDGMPSAGPVYRCIYAKDGLLEIPAGMESPWDFFSESVTKNAKNRMLGRRQVTDGKAGSYAWLNYEEVYSTTLKIGSAIRRRGVNPGDRCGIYGANCPEWITAMQACSSQAITYVPLYDTLGPNAVEFIINHAEVSIAFVQESKMPAILKCLARCNSHLKTIVSFGKISSRQKEEAEELNVTCFSWDEFALLGFSDHDLPPKQKTNICTIMYTSGTTGEPKGVILNNGAIIAEVLSIHQLLMETDKVGTEDDTYFSFLPLAHIYDQIIETYCIYRGCSIGFWQGDIRYLIDDLLELKPTMFSGVPRVYDRIYTGIMEKISAGGTIRKILFDFAYDYKLKNLQKGLRQDEAAPLLDKLVFDKIKQGFGGKVRIMFSGAAPLPKHV…
LOC113727619	Coffea arabica	Car	Rubiaceae	MSLEESSSTAERRLRAIQGHLISAADGLNLRQIHKNETAGEFVHGQGYSVVLPEKLQSGKWNVYRSACSPLKLVTRFPDHPEIGTLHDNFVYAVESFQDYKYLGTRIRADGTIGEYKWMTYGEAATARSAIGSGLCNHGIQSGSCIGLYFINRPEWLIVDHACSAYSYISVPLYDTLGPDAVKYIVNHAYVQAIFCVPSTLNTLLSFLSEISSVRLIVVVGGVDEHLPSLPSTSGVKVISYLKLLDQGRGNIQPFCPPKPDETATICYTSGTTGTPKGVVLSHANLIASVAGVTLNIKFHPSDIYISYLPLAHIYERANQVLSIYFGAAIGFYQGDNLKLMDDLAVLRPTIFCSVPRLYNRIYAGITNAVKNSGALKERLFNAAYHSKKQAIMNGRKPS…
LOC113729156	Coffea arabica	Car	Rubiaceae	MKMFAVKVEEGREGRDGQPSVGPVYRNLIARHDFPPTDPNLSTAWEIFRASVEKYRRNRMLGWREFLNHQWGPYVWKTYEEVYQETICAGSALRACGIQPGARIGIYGSNCPQWIVAMEACGSQSLICVPLYDTLGPGAVDFIIDHAEIDFVFIQDKKVKELLSSDCKHARQLKLIICFTSLTEEEKNRAASIGVKSYSWNDFLHMGKENPSELLPPQPFNICTIMYTSGTSGSPKGVILTHENISTCIRGIDIFMEQFEDKMTVNDVYISFLPLAHILDRMIEEYFFHKGAAVGYFHGDISELQDDLMELKPTFLAGVPRVFERVREGVLKALEELNPVRRKIFGMLYNYKLKWMKLGYKQKDASPIADLLAFRKVKARLGGRVRLIISGGAPLSSEV…
LOC113731345	Coffea arabica	Car	Rubiaceae	MAEYIVKVEEGRPATVDGMPSAGPVYRCIYAKDGLLEIPAGMESPWDFFSESVTKNAKNRMLGRRQVTDGKAGSYAWLNYEEVYSTTLKIGSAIRRRGVNPGDRCGIYGANCPEWITAMQACSSQAITYVPLYDTLGPNAVEFIINHAEVSIAFVQESKMPAILKCLARCNSHLKTIVSFGKISSRQKEEAEELNVTCFSWDEFALLGFSDHDLPPKQKTNICTIMYTSGTTGEPKGVILNNGAIIAEVLSIHQLLMETDKVGTEDDTYFSFLPLAHIYDQIIETYCIYRGCSIGFWQGDIRYLIDDLLELKPTMFSGVPRVYDRIYTGIMEKISAGGTIRKILFDFAYDYKLKNLQKGLRQDEAAPLLDKLVFDKIKQGFGGKVRIMFSGAAPLPKHV…
LOC113732831	Coffea arabica	Car	Rubiaceae	MSLEESSSTAERRLRAIQGHLISAADGLNLRQIHKNETAGEFVHGQGYSVVLPEKLQSGKWNVYRSACSPLKLVTRFPDHPEIGTLHDNFVYAVESFQDYKYLGTRIRADGTIGEYKWMTYGEAATARSAIGSGLCNHGIQSGSCIGLYFINRPEWLIVDHACSAYSYISVPLYDTLGPDAVKYIVNHAYVQAIFCVPSTLNTLLSFLSEISSVRLIVVVGGVDEHLPSLPSTSGVKVISYLKLLDQGRGNIQPFCPPKPDETATICYTSGTTGTPKGVVLSHASLIASVAGVSLNVKFHPSDIYISYLPLAHIYERANQVMSIYFGAAIGFYQGDNLKLMDDLAVLRPTIFCSVPRLYNRIYAGITNAVKNSGALKERLFNAAYHSKKQAIMNGRKPS…
LOC113732832	Coffea arabica	Car	Rubiaceae	MSLEESSSTAERRLRAIQGHLISAADGLNLRQIHKNETAGEFVHGQGYSVVLPEKLQSGKWNVYRSACSPLKLVTRFPDHPEIGTLHDNFVYAVESFQDYKYLGTRIRADGTIGEYKWMTYGEAATARSAIGSGLCNHGIQSGSCIGLYFINRPEWLIVDHACSAYSYISVPLYDTLGPDAVKYIVNHAYVQAIFCVPSTLNTLLSFLSEISSVRLIVVVGGVDEHLPSLPSTSGVKVISYLKLLDQGRGNIQPFCPPKPDETATICYTSGTTGTPKGVVLSHASLIASVAGVSLNVKFHPSDIYISYLPLAHIYERANQVMSIYFGAAIGFYQGDNLKLMDDLAVLRPTIFCSVPRLYNRIYAGITNAVKNSGALKERLFNAAYHSKKQAIMNGRKPS…
LOC113733300	Coffea arabica	Car	Rubiaceae	MAAEKFIVKIEEAKEGENGRASRGPVYRNVLAKDGFKPLPPGLHSCWDIFFESVKEYPNNRMLGEREMVKGKAGEYSWLTYKQVYDLVLEVGNSIRTCGVVQGDKCGIYGANCSKWVVSMQACNAHGLYCVPLYDTLGAGAVEYIICHAEISIAFVEETKISEVLKTFPTTGKYLKTVVSFGKVSNEQKEVSGTFGLKIFSWDEFLLLGWGQQYDLPIKKRTDTCTIMYTSGTTGDPKGVMISNEAVLSIISGVNHHLESINEEFSERDVYLSYLPLAHIFDRVIEELLIFRGAAIGFWHKDVKQLVDDIRELRPTVFCSVPRVLDRIYSGLVEKLSSAGLLKYTLFNIAYSYKLRNMSKGYKHVDAAPRIDKIIFNKVKEGLGGNLRLILSGAAPLSS…
LOC113734109	Coffea arabica	Car	Rubiaceae	MEAAAERRIKALQSHLNPSNCDEPSVLHPNPTSGEFVSDQGYSVVLPENLQTGKWNVYRSARSPLKLISRFADKPEIATLHDNLVQSAKSFSDHKYLGTRVRDDGTVGEYRWITYGEASTARSAIGSGLVSCGLQKGSCVGLYFINRPEWLIVDHACSAYSFISVPLYDTLGPAAVKYIVNHASIQTIFCMLQTLDTLLRFLSEIPSVRLIVVVGGVDNRIPTLPSTTAVEVVSYSKLLSQGLSNLHPFCPPNPDDIATIMYTSGTTGTPKGVVLTHANLIANVAGATYGAVLYPSDVYISYLPLAHIYERANQILAVYYGGASGFYQGDLLKLLEDMAVLKPTIFCSVPRLYNKIYAGIMNAVKSSGVLRQRLFYAAYNAKKQAKFSGKKSSPMWDRL…
LOC113737798	Coffea arabica	Car	Rubiaceae	MEAAAERRIKALQSHLNPSNCDEPSVLHPNPTSGEFVSEQGYSVVLPEKLQTGKWNVYRSARSPLKLISRFADKPEIATLHDNLVQSAKSFSDHKYLGTRVRDDGTVGEYRWITYGEASTARSAIGSGLVSRGLQKGSCVGLYFINRPEWLIVDHACSAYSFISVPLYDTLGPDAVKYIVNHASIQTIFCMPQTLDTLLRFLSEIPSVRLIVVVGGVDNRIPTLPSTTAVEVVSYSKLLSQGLASLHPFCPPNPDDIATIMYTSGTTGTPKGVVLTHANLIANAAGATYGAVLYPSDVYISYLPLAHIYERANQILVVYYGGASGFYQGDHLKLLEDMAVLKPTIFCSVPRLYNKIYAGIMNAVKSSGVLRQRLFYAAYNAKKQAIFSGKKSPPMWDRL…
LOC113743488	Coffea arabica	Car	Rubiaceae	MDGTDYRSIIKEYGTSGIVGAVILAIAVPVFLSVVLVGKKKAKQRGVHVQVSGEAGLAMRNARQARLVEVPWEGATTMAALFEQSCKKYWGQRFLGRRKLIGREFVTASDGRKFEKLHLGDYQWETYGQVFDRACNFASGLVKLGHDVDTRAAIFSETRAEWFIAFQGCFRQNVTVVTIYASLGDDALIHSLNETQVSTLICDSKQLKKLAAVSSSLKTIRNIVYFEDGEASSDSNTSENISNWTVFSFSEIEKLGKSNPVLPTLPSKKDIAVVMYTSGSTGLPKGVMITHGNIVATAAAVMTVIPRLGSDDVYLAYLPLAHVFELAAESVMLTAGATIGYGSALTLTDTSNKIKKGTKGDASMLQPTLMAAVPAILDRVREGVLKKVDEKGGLAKQLF…
evm.TU.chr0.1088	Crataegus pinnatifida	Cpi	Rosaceae	MYGLLSSKISPFRLHSASSIPEVTIRSIQEGVISFNKRSVMDDSEKIVFNSPVQDNMVADDQLSVLKGYGTYGIVGAVVVALLIPAFLATLFGGKKKRKQRGVPVEVGGEAGYAMRNARETELIEVPQKGATTMAALFEQACKKYSHNRFLGTRKFIGREFVTASDGRKFEKLHMGEYEWQSYGEVFDRACNFASGLIKLGHNVDTRAAIFSETRAEWLIAIQGFFRQNITVVTIYASLGEDALIHSLNETQVSTLICDSKQLKKFAAITSSLNTIQNVVYFEDEGSSDTIISGSMGDLKVASFSEVENLGKESPVPPSLPSKNGIAVIMYTSGSTGLPKGVMITHANIVATTAAVMTVVPSLGSADVYLAYLPLAHVFELATESVMLAAGCSIGYGSA…
evm.TU.LG01.1787	Crataegus pinnatifida	Cpi	Rosaceae	MRATQRGVPVDVGGEPGYAIRNHRFTAPVATLWKGVTTLAELFEQSSKRFLEKRLLGTRALIAREVEASKDGRSFEKLHLGDYEWLTYGKAFEVACNFASGLAQLGHNREEKVAIFADTRKEWFLALQGCFRRNVTVVTIYASLGEEALCHSLNETEVTIVICGQKELKKLLGISGKLDTVKRIICMDANIPSSASSVQSRWRITSFDDVEKLGQENPVDPDLPLPADIAVIMYTSGSTGLPKGVMMTHANVLAVASAVMTIVPGLGGKDVYLAYLPLAHILELAAENFLVAVGSAIGYGSPLTLTDTSSKIKRGTKGDATALAPTVLTAVPAILDRVRDGVLNKVNAKGGLAKILFHLAYTRRLSAVNGSWFGAWGLEKFLWNLLVFRKVRAVLGGRL…
evm.TU.LG03.684	Crataegus pinnatifida	Cpi	Rosaceae	MDFIVKVEESRPAANGRPSAGPVYRSIYAKDGIMELPEGLESPWQFLSDSAKKYPSNPMLGRRQVTDTKVGPYVWLTYQEVYDAAIRMGSAIRSRGVNPGDRCGIYGSNCPQWLTAMEACNSQAITYVPLYDTLGANAVEFIINHAEISIAFVQENKLPAVLSCLPNCSTNLKTIISFANVSRAQKEEAEGLGVSCFSWEEFSQLGNADCELPPKRRTDICTIMYTSGTTGEPKGVLISSGAIMAEVLSVEQLLFLTDRVCTEEDSYFSFLPLAHIYDQIMESYCIYKGSSVGFWRGDVRFLLEDLQELRPTMFCGVPRVYDRIYSGIVNKISSGGVLKKTLFHYAYNYKLANLEKGLPQEKAAPLLDKLVFDKIKQALGGRVRILLSGAAPLPRHVEE…
evm.TU.LG06.678	Crataegus pinnatifida	Cpi	Rosaceae	MAHDANPVSSALICSLEAKTNVPTLLPMDSAAAHRRLKAINRHLATGVDSESPLRPNPTAGELFSEHGYSVVLPEKLDTGKWNVYRSARSPMKLVSRFPDHPEIGTLHDNFVHSVETFRDYKYLGTRIRVDGTVGDYKWMTYGEAGTTRSGIGSGLIYHGISKGSSIGLYFINRPEWLIVDHACSAYSYISVPLYDTLGPDAVKYIVNHAVIQVIFCVPQTLNSLLSFLADIPTVHLIVVVGGMDDQMPSLPSSTGVKVVTYSKLLSQGSSNLQPFCPPKPEDVATICYTSGTTGTPKGAVLTHGNLIANVAGTTIAIKFYPSDVYISYLPLAHIYERVNQVMTAYFGVAVGFYQGDNLKLMDDMAALRPTIFSSVPRLYNRIYAGITNAVKTSGVLRE…
evm.TU.LG07.582	Crataegus pinnatifida	Cpi	Rosaceae	MDSAPAQRRLRAINGHLASASASESLLRLNPTAGEFFSEHGYSVVLPEKLDTGKWNVYRSAHSPLKLVSRFPDHPDIGTLHDNFVHSVETFRDYKYLGTRIRVDGTVGDYKWMTYGEAGTARSGIGSGLIYHGIPKGSSIGLYFINRPEWLIVDHACSAYSYISVPLYDTLGPDAVKYIVNHAVVQVIFCVPQTLNSLLSFLADIPTVRLIVVVGGVDDQIPSLPSSTGVKVVTYLKLLSQGSSSIQPFCPPKPEDVATICYTSGTTGTPKGAVLTHGNFIANVAGSTIAVKFYPSDVYISYLPLAHIYERVNQVMTAYFGVAVGFYQGDNLKLMDDMAALRPTIFCSVPRLYNRIYAGITNAVKTSGALRERLFNAAYNAKKQALLSGKTASPMWDRL…
evm.TU.LG08.1229	Crataegus pinnatifida	Cpi	Rosaceae	MEDSEKIVSVQDNLVADDHLSVLKGYGTYGIVGAVVVAVLIPAFLSTVFGGKKRGKQRGVPVEVGGEAGYAMRNARETELIEVPQKGATTMAALFEQSCKKYSHNRFLGTRKFIGREFVTASDGRKFEKLHLGEYEWQSYGEVFDRACNFASGLIKLGHNMDSRAAIFSETRAEWFIAFQGFFRQNITVVTIYASLGEDALIHSLNETQVSTLICDSKQLKKLAAITSSLNTIQTVIYFEDEGSSDASVSGNMGDLKVASFSEVEKLGQESCVPPTLPSKNDIAVIMYTSGSTGLPKGVMITHGNVVATTAAVMTVVPSLGSADVYLAYLPLAHVFELAAESVMLAAGCSVGYGSALTLTDTSNKVKKGTKGDATMLQPTIMTAVPAILDRVRDGVLKK…
evm.TU.LG10.710	Crataegus pinnatifida	Cpi	Rosaceae	MDKVCRGMVGSTYQRIEIWIFIWEKMGPYIVGAFIPLLLTIIVQKSKKAKQRGVPVDVGGEPGYAIRNHRYTAPVQTLWETVTTLAELFEQSSRRFQDKCLLGTRSLIAREVEVSKDGRSFEKLHLGEYEWLTYGKAFEVVCNFASGLAQLGHLREERVAIFADTREEWFIALQGCFRRNVTVVTIYASLGEEALCHSLNETEVTTVICGQKELQKLLHISGQLDTVKRIICLDDDIPSSASSVESRWQITSFDDVEKLGRENPVDPDLPLPADIAVIMYTSGSTGLPKGVMMTHANVLAVVSAVMTIVPGLGSKDVYLAYLPLAHILELAAENVMVAVGSSIGYGSPLTLIDTSSKIKRGTRGDATVLAPTVLTAVPAILDRVRDGVLNKVNAKGGLA…
evm.TU.LG13.1050	Crataegus pinnatifida	Cpi	Rosaceae	MPTRYPFATCQYLDFGRFYFYLCPQAFDILEILESSPDKVKSRNHPSLTRFHNFDINTVALEVKANISLPPPSIPCSAFFSSSKILPFRLHSASSIPEVTIRSIQEGVISFNKRSVMDDSEKIVFNSPVQDNMVADDQLSVLKGYGTYGIVGAVVVALLIPAFLATLFGGKKKRKQRGVPVEVGGEAGYAMRNARETELIEVPQKGATTMAALFEQACKKYSHNRFLGTRKFIGREFVTASDGRKFEKLHMGEYEWQSYGEVFDRACNFASGLIKLGHNVDTRAAIFSETRAEWLIAIQGFFRQNITVVTIYASLGEDALIHSLNETQVSTLICDSKQLKKFAAITSSLNTIQNVVYFEDEGSSDTIISGSMGDLKVASFSEVENLGKESPVPPSLPSK…
evm.TU.LG13.2160	Crataegus pinnatifida	Cpi	Rosaceae	MVINEDQNDFWCLSLPYSSLSQFSLVLENQKRMKIFSVAVEEGREGKDGKPSLGPVYRNLLAQNDFPPLDRQINSSWDLFSLSIQKYPGNRMLGWRKMVDGKPGPYTWKTYKEVYDEVLDVGSALRLSGVEPGSRVGIYGANCPQWIMAMEACNAHSLICVPLYDTLGPGAVNFIIDHAELEVVFVQDKKVKELLKPDSTSSKRLKVIVCFSSMTDEEKNKSVQIGIKPYSWNEFTEMGKQNPSEIVPPTTDNIAGIMYTSGTSGDPKGVVITHENVAYGVRGIDLFMEQFEDKMTVDDVYLSFLPLAHILDRVIEEYFFHNGAAVGYYHGDLNALRDDIMELKPTLLAGVPRVFEKIHEGIKKAVLELNPRRRKIFDILYKYKLAWMNRGYKNKYASP…
evm.TU.LG14.1075	Crataegus pinnatifida	Cpi	Rosaceae	MAATKYKYLIEVEKAKEAKDGKPSQGPVYRSLFAKDGFPPAISGMDSCWDVFRMSVEKNPGNPMLGRREIVNGKAGKYVWLTYKEVYDMVVKVGNAMRSCGVVEGDKCGIYGINCPEWIMSMEACNAHGLYCVPLYDTLGAGAVEFIICHAEVSIAFAEEKKIPELLKTFPGAAKYLKTLVSFGNVTPEQRETLGQYEVTLYSWSEFLQLGENKEYDLPVKKKSDICTIMYTSGTTGDPKGVLISNESIITLLAGVKRLLERVNEQLSEEDVYLSFLPLAHIFDRVIEELFIWTGAQIGFWRGDVKLLTEDIGELKPTIFCAVPRVLDRIYAGLTQRISSGGFVKKTLFNFAYSYKYHNMQKGHGHVQASPIADKVVFSKVKQGLGGRVRLILSGAAPL…
evm.TU.LG15.1020	Crataegus pinnatifida	Cpi	Rosaceae	MATTKYKYLIEVEKAKEAKDGRPSQGPVYRSLFAKDGFPPAIPGMDSCWDVFRMSVEKNPGNPMLGRREIVNGKAGKYVWLTYKEVYDVVVKVGNAIRSCGVGEGDKCGIYGVNCPEWIMSMEACNAHGLYCVPLYDTLGAGAVEFIICHAEVSIAFAEEKKIPQLLKTFPSASKNLKTLVSFGNVTPEQKETLGQYGVALYSWSEFLQLGENKDFDLPVKKKSDICTIMYTSGTTGDPKGVLISNESIITLLAGVKRLLESVNEKLSEKDVYLSFLPLAHTFDRVIEELFIWTGAQIGFWHGDVKLLTEDIGELKPTIFCAVPRVLDRIYAGLTQRISSGGFVKKTMFNLAYSYKYHNMQKGHGHVQASPLADKVVFSKVKQGLGGRVRLILSGAAPL…
evm.TU.LG15.1022	Crataegus pinnatifida	Cpi	Rosaceae	MATTKYKYLIEVEKAKEAKDGRPSQGPVYRSLFAKDGFPPAIPGMDSCWDVFRMSVEKNPGNPMLGRREIVNGKAGKYVWLTYKEVYDVVVKVGNAIRSCGVGEGDKCGIYGVNCPEWIMSMEACNAHGLYCVPLYDTLGAGAVEFIICHAEVSIAFAEEKKIPELLKTFPSASKNLKTLVSFGNVTPEQKETLGQYGVALYSWSEFLQLGENKDFDLPVKKKSDICTIMYTSGTTGDPKGVLISNESIITLLAGVKRLLESVNEKLSEKDVYLSFLPLAHTFDRVIEELFIWTGAQIGFWHGDVKLLTEDIGELKPTIFCAVPRVLDRIYAGLTQRISSGGFVKKTMFNLAYSYKYHNMQKGHGHLQASPLADKVVFSKVKQGLGGRVRLILSGAAPL…
estExt_Genewise1.C_220032	Chlorella variabilis NC64A	Cva	Chlorellaceae	MMQHTAAQQPDEHQYSVVLPEALTTNQWVVRRQVNALSPQRLVDTFPAPHDDIFTLYDNLESSIAEFGDSPYLGHRTSDAKGQPGPYVWQSYAEVGEVRSAIGSGMQHLGIQPGSGVGLYSVNTPEWCLVDAACHAYSLVSVPLYDTLGPDTVKYICNHAELAAVACSLEVLGKLLEVLHECPTVRLLIVYGTRPHQRLPDVPAAPHCKIMTLDRVRALGYKHPRPHHPPKPSDVALINYTSGTTGVPKGAVLTHSSIIANAESCASCCEMLTWHLPRSYLPLAHIYERFNFTLVTHYGAAAGFYRQARCLYRRGNVLELLEDIQELRPTIFSSVPRLWNRIYDKVMAQIQAANPVSRALFNTAYQYKLAALQRGDLSGGRLGPFWDRLVFSKIKARVG…
CMT459C	Cyanidioschyzon merolae	Cme	Cyanidiaceae	MGFVSGRAHNGRALSGSTKPNDTTCSCCRVSALWRAGPGHRLARRSAIERALPRPGVARPRARSKGAALEVQLRTPGRAPSPSETLEPDSSVSERNRDAGALPALDETQRQAAYRKLRDPWFYPKGTLMRTFGWASVPSIWETLAEAYSEITALIDEHNPYRQKISWTYAEVHEEIRELAAGLRHHGLTNLQPGDIVALFSENSARWLITDQALMWNGAASAVRGTAAPLDELAYILEHSDACGLVVDTPTVLEKLIRNEQATRCLAKQVRFIMVLWNRKGAIAEPIRSAVGSVPIYTYEEVTETGRAKVRDALNRTSRSPADAEMERALWRPIAEREMLATLVYTSGTTGQPKGAMLTHRNLLHQIMANSFSRAWRPLLPSQDASAGDVMVNILPCWH…
gene_19240	Cyanophora paradoxa CCMP329	Cpa	Cyanophoraceae	MQQGAFAAPTAQPATSVNRELIYRPSNDAQRVAPAPSVRQRRARCGASTLRSQFLGSAKSDRKFLAQAPASPLVRGRRAGCEPAVASGAGSPSPTADRPAAAPSDPLVVPTVSLHSSSSGGFDGGVEEPYPMLDGCESLPEVWSRCAAAFKDTIALEDPHRDTPTSISFKQMERQIAHFATGLQQMGVTPGDRVSLFADNSHRWFIADQGIMLAGGVDAVRGKDAPAEELAYIFKHSDSKGVVADNVSVVTKLLQHLEPADYPAFVVVLSGPEVEKIDGLSDETPVFMYSDFLQRGQRGELQKVKTSGSDLATLIYTSGTTGKPKGVKLTHANLISQLQCLGSILQPKHGDCIVRCAPPRPAPPAPSPPRAGRAAGRAGEPAALVAHLRADGRVLLPLR…
gene_4127	Cyanophora paradoxa CCMP329	Cpa	Cyanophoraceae	MAAFIPPALPAARGAERDSSTSVSAVCGSSRPSRSSTALARRPRSSLKREFFGDQSKFGTYERSKPRRALPTQASGASSSPSSAAEQQFVFDPNDTPAGGFFQMAREVSSLPEVFERCAEMYGTAPAITDPHREEAAKLNYKELNELITRFASGLSAMGVKAGDKVALFAENSARWLVADQGTMRAGAVNAVRGATAPIDELEYIYEHSESTGLIIENEAALGRLAPLLAAAPRQPAFVVVLWGKPQGPLPGLGNTPVLSYDELLARGYAAPFAAPKLRESDVATLIYTSGTTGKPKGVQLTQGNILSQVRYIISIKTVSPGDRTLALLPTWHVYERTAEYYFLSRGCHMIYTNISKFRDDLVEYKPQYFAAVPRVLERFYQTVEQKIKRNPKAQKLFA…
gene_4130	Cyanophora paradoxa CCMP329	Cpa	Cyanophoraceae	MAICGGGALAAFLDDFYEVVGVPILIGYGLTETAPTLTARREVANVAYSAGLPVPGTQVRVVDPETLAPVEAGATGLVVARGPQVMAGYYKDPEATAKVLDADGWFNTGDRGWVTPGGHLVITGRYKDIIVLSNGENIEPAAVEDVLIRSELIDQVVLVGQDQKSLGALVVPNLDALRRWARESGGGASSSGHAREDVKAVVQSLGPNPGVTPEQVDRLFETEIAKLVRTKASFRPDEKIGAFRLVPEPFTMENGLMTQTLKIKRNEVYDRYEALIREMYE*
gene_4132	Cyanophora paradoxa CCMP329	Cpa	Cyanophoraceae	MPLALASTRGAPCSGAPARPRDPRAPGLARPRPQSLDAGRLSPRRDRILARDACVAELARAAAARNALDDLPSALPAPLDRLIHFAFRPAAAAAPSVCWHADGQATAAPPPAAAAARPGPPPGQIQLACIVAALCHDLRHPGTTNAFQRESQSFVFLAYGAVSTLEKMHAVPAERAAAGLLRALVEYCHRLARPAGGGAGAREEGAPSASGALAEEALEGRRGELSAAPDDELIELMFGVPCADAAADAACRASNSLAEAGMLAGALAAALAPGPRDPAGAHLAPCRRWRRAPLPPASPARTPFSTPTPPPPPPPPPSPAGSRSRPPWTALVMAHRLPSLFERLSALFRMAICGGGALAAFLDDFYEVVGVPILIGYGLTETAPTLTARREVANVAHSA…
CYCAS_006891	Cycas panzhihuaensis	Cpa-Y	Cycadaceae	MEAIDARNPTLVQHNSGNAKMSALFLGIMLPFLFSLACRNIKRRKQRGVTVKVGGQPGFTIRNHQFPTLLETPFEGASTLAALFEQSCKQHEHMRLLGSRKLISRQIEVSEDGKPCEKLHLGNYEWLSYAQAFERACNFASGLVELGHKRGERAAIFAETRAEWLIALQQGCFRCNITVVTLYASLGEEALAHSLNETEVSTVICDDKQLEKLIDIREQLNTVKHIVYMEDEGIASESSLSRSLSNWTLSSFSEVERQGQKNPAEPSLPVPADIAVIMYTSGSTGLPKGVMMTHGNIVATVAAVKTIFPGLGNEDTYLAYLPLAHILELAAEATMVAAGCAIGYGSPLTVIDTSNKIKKGTKGDASMLRPTLMTAVPAILDRVRDGVRKKIESKGEISR…
CYCAS_013585	Cycas panzhihuaensis	Cpa-Y	Cycadaceae	MENIEDFRLKVEEGKESQDGRPSVGPVYRSIFAKDGFTPLPQGIESCWDIFSQSVQKRPQNQMLGHREIVNGKAGKYVWMTYQEAYDKCIQIGSAIRSCGLGPGSRCGIYGANCPEWIISMEACNSHGIYCVPLYDTLGADAIEFIVGHAEVSIAFIQETKFPTVSLVSFANVTDGQREAAASVGVKVYSWDEFLLLGRKTKYELSPPKKADICTIMYTSGTTGEPKGVLITNESIIAQISTIDYLLLKTDKVVEELDTYFSFLPLAHIFDRTIEEYCIYKNASIGFWHGDVKFLVEDIGELKPTIFCGVPRVFDRIYTGINQKILEGGALRKKLFDFAYSYKLANMQKGLKQDKASPLFDKLVFNKASLLKFIVKQGLGGCVRIILSGAAPLARHVEE…
CYCAS_017869	Cycas panzhihuaensis	Cpa-Y	Cycadaceae	MWGQYLCYLDFFCVLVLPNEGLNLAAEKNSYLKDTIQIQSGRPARIFRNDLLIQQLGSVQFARRRLQKIGGHLNTVHSDLNRQLETRSTAGEFFLGQGYSVILPEKLQTGKWNVYRSARSPLKLVERFPDHPEIGTLHENFVHAVNCYQDFKYLGTRVRVDGTVGEYKWMTYGEAGTARTALGSGLIYHGIPKGACIGLYFINRPEWIVTEHACSSFSYILVPLYDTLGPDAVKYIVNHAEIAAVFCVPENLNILLSFLPELPSLNLIVVVGGTEEFTPSPPSKAGVEIISYLKLLDQGRSSLQPFRPPMPDDVATICYTSGTTGAPKGAVLTHRNLIASVAGASLSIKLYPTDVYISYLPLAHIYERANTIGLVYGGVAIGFYQGDVMKLMDDIAALR…
CYCAS_020782	Cycas panzhihuaensis	Cpa-Y	Cycadaceae	MSDDDHQFESKADAGASKTYPQQAGTIRKNGYIVIKGRACKVVEVSTSKTGKHGHAKCHFVGIDIFNGKKLEDIVPSSHNCDVPHVNRTDYQLIDISEDGFVSLLTENGQTKDDLKLPTDEQLLSQIQEGFADGKDLVVTVMAGSVLLARSVGFFSASLKLPLVIGGILRQATGYRRGRGFSVEIAYLQHRPGQSHQRLYNSNGNCRWKNRNKGKERGVPVEAGGEASLTIRNYRFSSPVEKPWEGASTLADLFEQSCKQHANWRFLGSRKLISRETEVSEDGRRFEKLHLGDFEWLSYGQAFERACNFASGLVQLGHERGERAAIFAETRAEWLIALQGCFRHNITVVTIYASLGEEALAYSLNETEVSTVICDRKQLKKLIDISTQLDTVKRVVYME…
CYCAS_022434	Cycas panzhihuaensis	Cpa-Y	Cycadaceae	MWLLGSRKLIGRETEISEDGRNLEKLHLGNYEWLSYAETFERTCNFASGLVKLGQEGGTRVAIFAETRAEWFMALQGCFRCNITVVTIYASLGEEALSHSLNETEVSTVICDSKQYKKLSSVSMHLGTVKHIIYMQDEGITFEPSSSENSSTWTVVSFSEVESLGSKHPVNPNLPVAADIAIIMYTSGSTGLPKGVMMTHRNIMATVAAVKTTIPGLGNKDTYLAYLPLAHILEVVCETTMVAAGSAIGYGSPLTLTDTSNKVKKGTKGDASTLGPTLMTAVPAILDRVRYGVQKKVEEKSGISKKLFDIAYKRRLAAIEGSWLGAWGPEKFLWDLVVFRKIHAILGGHVRGMISGGAPLSGDTQQFINICLGAPIVQGYGLTETCAGATFSEWDDTTI…
CYCAS_028503	Cycas panzhihuaensis	Cpa-Y	Cycadaceae	MERYIVEVEARRGGSDGRPSVGPVYRSIFAKDGFPKPPPGVNSCWDIFSSAVQQHPQNPMLGWREIINGKAGKYVWLTYKEVYDIVIKIGSAIRSCGVGPGGRCGIYGANCPEWVICMEACNGHGIYCVPLYDTLGADAVEFIICHAEVSIAFVQETKIPALSNAALVSFGKITDVQREEAEHLGVAFYCWDDFLLLGEKRKFELSTPKKSDICTIMYTSGTTGEPKGVLITNENIVTFIAGVNHLLLCQDEEVTEKDVYFSFLPLAHIFDRAIEEFFISKSGSIGFWRGDAKFLVEDIAELKPTIFCGVPRVFDRIYSGLNQKISSGGLLSKKVFDFAYKYKLNNMRKGRKHEEAAPLFDRFVFSKVKQGLGGRVRLMLSGAAPLARHVEEFLRVVSC…
CYCAS_030047	Cycas panzhihuaensis	Cpa-Y	Cycadaceae	MSRFAVQVEAGHVGRDGKPSVGPAYRNIFSKDGFPPPTPGVNTCWDIFSISAKRNPAAQMLGRREIIEGKAGKYVWQTYGEVYEQVIHIGAAMRACGIEPRSRCGIYGSNCPEWVIAMEACNGQGVICVPLYDTLGANSVNFIIGHAEINIVFVQDTKVHEVRYLMICFILKMILLFFCFTSFIIEHKEEASSLGITTYSWHEFLELGRIHPIDLSPPNPLDICTIMYTSGTTGEPKGVILTHETLAHHVAGVDFLLECFHEKVTCSDKYLSFLPLAHILDRVLEEYFFHSGASVGYWQGDPNLLGDDIMELKPSLFAGVPRVFDRVYAGAMRTLKGSSLIRRLMFNVLYNYKLAWMKLGFKHREASPLADSIVFNKIKAKLGGCVRLIMSGAAPLNSH…
CYCAS_030048	Cycas panzhihuaensis	Cpa-Y	Cycadaceae	MLNFILLGTLCTAALVIYPIAINAAVFREYSDLPGIRMPNHQHSMYENDQSTTGCGQFGAEYKRQKPEVNEDNPPKKNPMRVKLMHRDSIKPHPITQASTRKDALIESCARDRSRAHAFHKRIRQKTGSSSYNSTDERISAQSLRTGSADNSSDPSLTRHSSANRSTTNFIATLESGVSVGSGEYFMDVFIGTPPRHFPLILDTGSDLNWVQCLPCEDCYDQEGPLYNPSSSSSYRPISCGEPRCDLVSSPQNDSCSASPHGTARSCKYFYWYGDQSNTSGDFALETFTVNISTAEALKVTDVMFGCGHANRGLFHGAAGLLGLGRGPLSFTSQLQKIYGHKFSYCLVDRNNNMSVSSTLVFGEDEHLKSHPNLQYTSLLKNSTVDTFYYVGIRRVSVG…
CYCAS_030330	Cycas panzhihuaensis	Cpa-Y	Cycadaceae	MERRIGNEVAQRRLQTLCGHLNKVVHGGRSQPQLHTYLVSAYCGVPGGYSVILPDNLGATAKWNIYRSARSPSKLVQRFSQHPQIRTLHDNFVHAVNSYGSVKYLGTRVRMNGTIGEYKWMTYAEAGSAQSEIGSGLLLHGIPQRSSIGLYLMNRAEWVVAEQACSSYSYVSVPLYDTLGPDAVKYIINHAEISVVFCSMENLKALLSFESELPTLRLIVLVGISEAELQQMPSKCNGGFQIIFYWKLQQQGHCNLQKFRPPMAEDVATICYTSGTIGTPKGAVLTHANLIASVAGVPRIYNKMYSAILNSVNSSGSSFEAGKDALTNGNSTVSTLIRDTSALNKIRDQLGGRVRFMACGAAPISPTVVEFLSICFGAEFKEGYGMTETSGGVSFCDPA…
CYCAS_030332	Cycas panzhihuaensis	Cpa-Y	Cycadaceae	MEKSSSLEEVQCGLQTVGGYQNNDVDGELLRSQLDMDFASSYFGVMPEGYSVILPEKLSTTTKWNVYRSARSPLKLVDSFPQHPQIRTLHDNFEHAVTSYGDFRYLGTRVRMDGTLGEYKWMTYAEAGSARSEIGSGLLFHGVLPGSSIGLYLVNRAEWVVVDHACCSYSYVSIPLYDTLGPDAVRYIINHAEISVVFCSVENLKALLRYISELPTLRLIVLIGISGREFDEIPSKSYDGVQIISYCELQEQGRCNLQQFRPPMAEDVATICYTSGSTGTPKGVVLTHANLIASVAGFCVDIQFFSTDVYISYLPLAHIYERMLTVALTHVGSAIGYYRGDTSKLMEDIAVLRPTIFASVPRIYNKIYSAISKSINTSGSITQKLFNMAFNARKDALMY…
DCAR_002393	Daucus carota	Dca-A	Apiaceae	MKWLVFSQGQSNLQPFRPPKPADIATICYTSGTTGNPKGAVLSHGGLIANVAGATYKIIWNTSDVYISYLPLAHIYERYHQIMVPYYGTAVGFYQGDNTKLLDDMVQLRPTIFCSVPRLFNKIYASILNSIKASGREKLFTASFNAKKQSIMTGEDNTKLLDDMVQLRPTIFCSVPRLFNKIYASILNSIKASGREKLFTASFNAKKQSIMTGKNPSPTWDDVIFNNIKEKLGGRVRFMFSAAAPLSPDVMDFLRVCFDGHVIEAYGMTENSCMISCMDANDYLNGHVGSPNPACEVKLVDVPEMEYTSKDRPYPRGEICVRGPTVFSGYFKDEVQTKEAMDEDKWLHTGDIGMWLPEGRLKIIDRYDTYTIPGIDLTGFSDCLVTVSARKKNIFKMAQ…
DCAR_003550	Daucus carota	Dca-A	Apiaceae	MGPYLVGVVVPIVLALLLHSSKKGKKRGLPVDVGGQPGFAIRNSRFTSPSESSQAGISTLAELFEQSCKKHHDKKFLGTRRLISSEIEVSEDGRSLEKLHLGDYEWLSYCKAFETVCNFASGLVQLGHNKERLAIFADTQEKWMIALQGCFRNNVTVVTIYASLGEEALRHSLNETEVTTVVCGKRELDKLLDVSGQLTTVKRVICMDDEISAHKSTIQSYWTITSFSNVERLGRDKPVTANLPVSTDIAVIMYTSGSTGLPKGVMVTHGNILSAVYGFMKIVPDIGSKDTHLAYLPLAHILELAAEKSVTVDVLSQNIVVAAGCSIGYGSPLTLTDTSNKIKSGTKGDVSALRPTLMPAVPAILDRIRDGVWKKVDATGGLPKKLFDLAYARRLAAIN…
DCAR_005018	Daucus carota	Dca-A	Apiaceae	MCYHDLGASAVEFVICHAERTIDPMANIKRYIVEVEPGKPAMGPVYRSTFGVEPHIPGMESCWDIFRMSVEKYPDNPMLGHREIVDGKHGDYVWLTYKQVYDMVMKVGNAIRSCGVEQLNKQMQACNAQGLYCVPSYDNLVCQSEMLLSAKMGKPEKMEKVGCQCCGIFIFHAEVSIVLSEEKKITEVFKTFPKTAEYMKTIVSFGKVTSEQREEAAKLGVAIYSWNEFLVLGDGKRYELPVKKKSDICTIMYTSGTTGDPKGVLISNNSIVTIVAAVKQGLGGKVRLILSGAAPLENHVESYLKVVTCSHVLQGYGLTETCAGSFVSIPNEQTMLGTVGLPVPNVDARLESVPEMGYDALSSTPRDIGEWQPNGAMEIVDRKKNIFKLAQGEYVAVEN…
DCAR_005043	Daucus carota	Dca-A	Apiaceae	MSVEKYPDNPMLGHREIVDGKHGDYVWLTYKQVYDMVMKVGNAIRSCGVEKGGRCGIYGANSEGWIISMEACNAQGLYCVPLYDTLGASAVEFVICHAEVSIVFSEEKKITEVFKTFPKTAEYVKTIVSFGKVTSEQREEAAKLGVAIYSWDEFLVLGDGKHYELPVKKKSDICTIMYTSGTTGDPKGVLISNNSIVTIVAAVNRFLQGVNEPLTVNDVYLSYLPLAHIFDRIIEECFISHGAQIGFWRGDVKLLVEDIGVLKPTVLCAVPRVLDRIYSGLTQKISSGGFLKNILFNVAYSYKLLGMNNGHKHEEAAPLFDKFVFDKVKQGLGGKVRLILSGAAPLANHVESYLKVVTCSHVLQGYGLTETCAGSFVSIPNEQTMLGTVGPPVPNVDAR…
DCAR_005189	Daucus carota	Dca-A	Apiaceae	MPSSLLAGDTCKRARMQPSFFIGAQGPPNAGVEEDSGVMPYKEATLTEGCTPGDIVGLTDTSNKIKSGTKGDVSALRPTLMPAVPAILDRIRDGGRVRFMLSGGAPLSGNTQRFTNICLGVPVVQGYGLTETCAAATFSEHDDTSIGRVGPPLSCAIIKLIDWPEGGYLANDSPIPRGEIVVGGPHVSVGYFKNDEKTKEVYKRWFYTGDIGRFHADGCLEIIDRKKDIVKLQHGEYVSLGKVEAALVISPYVEIIVLHADPYRNHCVALVVVCRPALEDWALSQGIKYVSFSDLCFKEDAVKEVLGSLRKVYTT*
DCAR_008663	Daucus carota	Dca-A	Apiaceae	MAQKRFVVEVEEAKEAGGGRPLMGPVYRNVLAKDGFRPPAIGIESCWDMFRVSAEKYPENQMLGQREIVKGEAGKYAWLTYKQVYDMVLQVGASIRVRGAHQGARCGIYGPNCTKWVISMQACNAYGLYCVPLYDTLGSGAVEYIICHAEISIVFADETKLPELLKTLPSVSKHLKTLVSFGKITSEQKAIAHSFALPLFSWDEFLLLGIGKEFELPAKKKSDVCTIMYTSGTTGDPKGVMITNESIIWLISGVNHHLGSINAEFTEKDVYLSYLPLAHIFDRVMEEQIIFSGASIGFWQGNIKLLMNDVKELKPSIFCAVPRVLDKIYSGLVEKISSGGLIKKSLFNIAYSYKLENMRRGYKHGAAAPIFDKIVFSKVKEGLGGNMRLILSGAAPLST…
DCAR_008744	Daucus carota	Dca-A	Apiaceae	MDKFFKRRPQKVPFWQRREITDFLAVFKQNRTYGILALAVSIIVPLITTLILGKKKRKQRGVEAAVAGESGYAVRNARQAQLLEVPWEGADTMTALFEQSCLKHSKLRCLGTREQLSKEYITDGSGRKHEKLHLGEYKWETYGEIFDRACNFESGIIMLGHTVGTRAAIFSESRPEWFIALQGCLRQNITVVTIYASLGEDALVHSLNETEVSTLICDSKQLKKLPAVSSRLKTIKNVIYFEDSDSTDDPKTYKDMSNWTMSSFSEVENLGKNNTPPYQKPNKSDIAVIMYTSGSTGLPKGVMMTHSNLVASAAAVLTVIPKIASSDVFLAYLPLAHVLELVAEIVMFSAGMSIGYGSPLTITDVSNKIKKGTEGDASALKPTLLPSVPAILDRVRDGV…
DCAR_012325	Daucus carota	Dca-A	Apiaceae	MSMSLFAVKTEDGRKGQDGQPSVGPVYRNPLAKDGFPPLDPELSTTWDVFSASVKKYPGNRMLGWREFINGKWGPYVWKTYEDVYNEVLHVGAALRASGIEPGSRVGIYGMNCPQWIVAMEACSAHSLICVPLYDTLGSSAVDYILDHAEIDIVFVQDKKLKELLKPECTHARRLKSIISFSSLMESEKDGALAIGIKPYTWKDFLLMGRESPAAIVPPKPFNICTIMYTSGTSGEPKGVILTHENISTYIRGIDIFLEQFEDKMTVDDVYISFLPLAHILDRMIEEFFFYRGASVGFYHGEIDALKDDLLELKPTFLAAVPRVLERMHEGILKVVEDLNPRRRKIFSILYKYKLKWMKLGYKHRDASPVADLLAFRKVSAGLGGRLRLIVSGSAPLSN…
DCAR_014088	Daucus carota	Dca-A	Apiaceae	MGPYLIGVIVPFVLTLLVRNSKNGKKRGEPTAVGGEPGYAVRNKLFTSPMESAWQGISTLAELFEHSCKKHHKKRYLGTRRLITSEMEASGDGRSFEKLHLGEYEWLTYGKAFEMVCNFASGLANLGHKRDERVAIFADTRVEWFIALQGCFRRNVTVVTIYASLGQEALCHSLNEASSSWTITSFKDIEQLGKENPVGADLPVSADTAVIMYTSGSTGLPKGVMMTHGNILATVSSVMTIIPRLSDKDVYLAYLPLAHILELAAENIVVAVGASLGYGSPLTLTDTSNKIKRGTKGDASMLGPTILAAVPAILDRVRDGVCKKVDATGGISKKLFDLAYARRLSAINGSWFGAWGLERLLWNFLVFRKIRAILGSRVRFLLSGGAPLSGNTQRFINIC…
DCAR_017432	Daucus carota	Dca-A	Apiaceae	MGPYLVGVIVPFVLTLLLRTSNNGKKRGVPADVGGEPGFAVRNKKFTSPIVSAWTGISTLAELFEDSCNKYHEKRFLGTRRLISSELEFSGDGRSFEKLHLGDYEWLTYGKAFEIVCNFASGLANLGHKKDERVAIFADTREEWFLALQACFRRNVTVVTIYSSLGEEALCHSLNETEVTTVICGKRELKKLLDISGQLDTVKHVICMDDDIPSHSSLIQASSSWTISSFTEIEQLGRENPVDADLPVSADIAVIMYTSGSTGLPKGVMMTHSNILATVSAVMTIIPRLGHKDVYLAYLPLAHVLELAAENIVVSVGMSIGYGSPLTLTDTSNKIKRGTKGDASMLGPTIMAAVPAILDRVRDGVRKKVDATGGLSKQLFDLAYARRLSAINGSWFGAW…
DCAR_019669	Daucus carota	Dca-A	Apiaceae	MEYLSAFEGNSYYGIVAACFVVLVTLVSTVYMGKMKTKRRGIEDQVGGEPGYAMRNARKSELLEVPSEGATTMAALFEQSCKKHSQLQCLGTRKVISKEFIEDGKGRKFEKLHLGEYQWETYGEIYDRVCSFASGLVKLGHDVNTRAAIFSDSRPEWLISLQGCFRQNLTVVTIYASLGEEALIHSLNETQVSTLICDYKLLKKLSAVYSRLQTVKNIIYFDDGEAAVDSNLSNDMSNWVITPFSEVEKLGKNSPVSSQLPVKTDIAVIMYTSGSTGLPKGVMMAHKNLVASAAAVLTVIPNIGSSDVYLAYLPLAHVLELVAETVMICAGMRIGYGSTLTLTDSSNKIKKGTKGDASVLKPTLMATVPAILDRVRDGVLKKVADTGGLAEKLFNFAYG…
DCAR_022082	Daucus carota	Dca-A	Apiaceae	MSSTAVYTVEVEGSRPPAAGKPSAGPVYRCIYAKDGLMDVPSQYNSPWDLFSESVKRNPKNRMLGRRQLNEKKAGPYTWITYEEAYETTLRIGSAIRSRGVNPGDRCGIYGANCPQWIMAMEACNSHVISCVPLYDTLGANAVEFIINHAEVSIAFIQENKLPAVLKCLPNCTAHLKTIVSFGTISSTQKKEVEELGIDCFSWEEFALLGHLDHELPARQRTDTCTIMYTSGTTGEPKGVILSNGSFVGEVLSMHQLLVETDKPGSPEDTYFSFLPLAHIMDQILVTYWIYSGSSVGFWQGDIRYLIPDLLELKPTVFCGVPRVYDRIYTGVMDKIEQGGTLKKMLFQYAYSYKLGNLEKGYRQEEAAPLMDKIVFDKIKQAFGGRVRLMLSGAAPLPR…
DCAR_022167	Daucus carota	Dca-A	Apiaceae	MGSTAERRLSLIQKHVAPVAEVDQDSVVQPNQTSGLFVQGQGYSVVLPEKLQTGKWNVYRSARSPLKLLTRFPEHPEIGTLHDVFVHAVETFRDYKYLGTRIRVDGTVGEYKWMTYGEADAARAAIGSGLCEYGLPKGACVGLYFINRPEWLIVDHSCSAYSYISVPLYDTLGPDAVKYIVNHADLQAVFCEPKTLNTLLSFLSNIPSVRVIVVVGGIDENLPSLPSAVGVKVVSYSKLLSQGRSNLQPFCPPKPEDVATICYTSGTTGTPKGVVLTHGNFVASVAGMTRSLKFFTSDIYISYLPLAHIYERTNQILSMYYGAAVGFYQGDNLKLMDDLATLRPTVFCSVPRLYNRIYSGILNAVNSSGVLRERLFNAAYNSKKQAIMSGRRPSALWDR…
DCAR_024426	Daucus carota	Dca-A	Apiaceae	MLSIVMSNNQRQNLDSYSFTQKKEAEELGIDCFSWEEFSLLGHLDHELPTRQRTDTCTIMYTSGTIGEPMGVILSLTESCGGCFASIANVISMLGTVGVPMTTIEARLESVPEMSYDALAAVPRGEICLRGTTLFSGYHKQQDLTNETLVDGWLHTGKI*
DCAR_024604	Daucus carota	Dca-A	Apiaceae	MDSPAQRRIQAIQQHLISSQDEDYQASSLRPNETAGEFVLEQGYSVILPEKLETGKWNVYRSVLSPMKLVSEFPNNPEIRTLHDNFTHSAKIFRDYKYLGTRVRVDGTVGDYKWMTYGEAAAARSAIGSGLVSHGIPKGSCVGIYFINRPEWMIVDHACSAYSYISVPLYDTLGPDAVQFIVNHATVQAIFCVPQTLNVLLSFLSEMPTVRLVVVVGGVDEKIPSLPSTAGVEIVSYTKLISQGQSNLHPFCAPNPADTATICYTSGTTGTPKGVVLSHGNLIANVAGATYSMQFTTSDIYISYLPLAHIYERFNQILVAYYGGAVGFYQGDNLKLLDDMAVLRPTVFCSVPRLFNRIYAGITNAVKASGGLKERLFNVAYNAKKQAVLSGKTPSPMWD…
DCAR_027187	Daucus carota	Dca-A	Apiaceae	MESSAERRIQAIQHHVCSDQYQTSLLRRNETAGEFVLEQGYSVILPEKLETGKWNVYRSVLSPMKLVSKFPNHPEIGTLHDNFTRSAKVFKDYKYMGTRVRVDGTVGEYEWMTYGEAATARSAIGSGLVSLGIQKGSSVGIYFINRPEWMIVDHACSAYSNISVPLYDTLGPDAVKFIVNHATVQAIFCVPQTLNTLLSFLSEMPSVRVIVVVGGIDDHIPSLPSTSGVQIISYSNLMSQGQTNLHPFCAPKPSDTATICYTSGTTGTPKGVVLSHGNLIANVAGATFSMQFVPSDIYISYLPLAHIYERFNQILVAYYGGSVGFYQGDNLKLLDDMVILRPTVFCSVPRVYNKIYAGITNAVKASGGLKERLFNAAYNSKKQAILSGKNPSTMWERLV…
DCAR_027703	Daucus carota	Dca-A	Apiaceae	MPIKRYIEEVEPAQPAANGRPAMGPVYRSTFGVEPPIPGMESCWDIFRMSAEKYPNNPMLGHREFVNGTHGDYVWLTYKQVYDMVIKVGNAIRSCGVEPGGRCGIYGANSEGWVISMEACNAHGLRCVPLYDTLGADAVEFVICHAEVSIVFAEEKKISEVFKTFPKTTEYVKTIVSFGKVTHEQREEAEKLGVATYSWDEFLLLGDDKHFELPVKKKTDICTIMYTSGTTGDPKGVLISNNSIVTIIAAVNRFLQGVNEPLTVKDVYLSYLPLAHIFDRIIEECFISHGAQIGFWRGDVKLLVEDIGVLKPTVFCAVPRVLDRIYSGLTQKISAGGFLKNTLFNVAYSYKLRGMNKGKKHEDAAPLCDKVVFSKVKQGLGGRVRLILSGAAPLASHVE…
DCAR_029887	Daucus carota	Dca-A	Apiaceae	MQMGSWRKYIIEVEAAKAAEDGKPSMGPAYRSVFAKDGFPPPIPGLESCWDIFRMSVEKNPNNRMLGHREFINGKPGKYVWTTYKQVYDIVIKVGNAIRSCGVQERGKCGIYGANCEEWIISMEACNAHGLYCVPLYDTLGANAVEFVMCHAEVIIVFVEEKKIPEVFKTLPKTKEYLKTIVSFGKVTTEQKEEVQKLGLAIYSWDEFVSLGENKNFELPVNKKTDVCTIMYTSGTTGEPKGVMISNNSIVTLIAGVRRFLESFNETLNEKDVYISYLPLAHIFDRAIEECMIMHGASIGFWRGDVKLLLEDIGVLKPTIFCAVPRVLDRIYSGLTEKISTGGLLRHTLFKVAYSYKLRGMNGGNKHDEAAPLCDKVVFNKVKQGLGGRVRLILSGAAP…
Dca16844.1	Dianthus caryophyllus	Dca	Caryophyllaceae	MNVALFLCAGVVVFIVKLLSFDKVLLQTEELQKRKCSPLLEHEILSKSGLLGSSDWKAVPDIWRTAAEKYGDRIALVDRCHEPPSELTYKQVEQEILDFSEGLRVVGLKPDEKVALFADNSCRWLVADQGMLPCSSCFLFLAYGAMAMGAVDVVRGSKSSTEELLQIYKHSESVALIVDSPEMFNRMAGIFAAQTTMKFIVVLWGDKSDLGLGLEVSTKLQVYNFTEIIGIGRENRKLLVASDDARQRYAYEPISSNDVATLMYTSGTTGNPKGVMITHQNLLHQINVLWDVVPVKPGDRFLSVLPTWHAYERACEYFIFTYGVEQVYTTVKILKEDLRRQQPDYFISVPSVYETLYRVIQAQILSSSAVKKLLALSAIKISLMYMEFKRIYEGKYLTK…
Dca17118.1	Dianthus caryophyllus	Dca	Caryophyllaceae	MAEDTPTATSGKRFIYEIEGGKAESEGRPSVGPVYRSIYAKHGFPSPPHGMDTCWDIFRLSVDKYPNNPMLGRRHVVDGKAGDYVWLTYKEVFDTVVKVGNSIRHCGVNEGGRCGVYGANCPEWVISMEACNAHGLYCVPLYDTLGAGAVEFIINHAEVTIAFVEEKKIPELLKTLQNTSKFLKTLVSFGKVSSTQKLEVEQFGLKIYDWNEFLHLGADTQYELVRKEKTDICTIMYTSGTTGDPKGVLISNESITTMIAGVISFLENANEKLDVNDVYLSYLPLAHIFDRVIEEAFISHGAKIGFWRGDIKLLLEDIGVLKPTVFCAVPRVLDRIYSGLQEKLRAGGMLKRALFGFAYSHKFNNMKKGSKHSDASPIFDKIVFNKVKEALGGKVRLIL…
Dca23834.1	Dianthus caryophyllus	Dca	Caryophyllaceae	MECSAAERRLRAIQSHLQPIQDDEVDDSFVSTNQTSGKFYQSQGYSIVLPEKLHTGKWNVYRSAQSPLKLVTRFPDHPEIGTLHDNFVHAIKSFPDHKYLGSRVREDGTVGEYKWITYGEVSTTRAAVGSALQNLGLSKGATVGLYLINRPEWIVVDHACSAYSFVSVPLYDTLGPDAVKYIVNHADIQAIFCVPNTLNALLSFLSEIPTVRVIVVIGGIDEQLPSLPQTSGVKLISYSKLLNQGQKSLQPFCPPTPDDIATICYTSGTTGTPKGAVLTHGNLIASTAGMSYSIKFNANDVYISYLPLAHIYERANQITSAYYGVAIGFYQGDNLKLMDDLLELRPTIFCSVPRLYNKIYAGIINAVKSSGGVKERLFNLAYNSKKHAIMNGKSPSAIW…
Dca27443.1	Dianthus caryophyllus	Dca	Caryophyllaceae	MAEKKYVVEVEKAKAAANGRPSVGPVYRSVDAKEGFPPLLPGMETCWDIFRISVEKFPENKMLGYQEHSSDGKGERCGIYSVNCPKWVISMQACNAHGLYCVPLYDSLGSDAVEYIICHAEVSIAFVEENKVAEVLKTMPRTTKYLRTLVSFGKVAVDQRKAAKEFGLEIYSWDDFLKLGNNQHFDLPEKKKDDICTIMYTSGTTSEPKGVLISNETVVTVVSGINFSLKSINEELMQSDRYLSYLPLAHIFDRVVEELFISIGASIGYWRGDVKLLSEDIKQLKPTILCTVPRVLDRIFAGLTEKISSSGTLKRTLFNLAYSYKLSNMNAGYKHEEASPLFDKIVFSKIKEGLGGNLRLILSGGAPLAPSVETFLRVVTCAHVLQGYGLTESCAASFI…
Dca37430.1	Dianthus caryophyllus	Dca	Caryophyllaceae	MTESKESSVSSQLWEKWANYEYYVEFLRRQCPYSIAGTVAIAVVLPVVVSILWMGKRKSRQRGVAVEVGGEPGLAVRNGKFKELVEVPWEGATTVAALFEQACKKHEQYRFLGTRKVIDKETIQANDGRKFEKVHLGEYQWETYGQVFDRVCNFASGLVNLGHDVNSRVAIFSETRAEWFIALQGCLRQNITVVTIYASLGEDALIHSLNETEVSTLICDVKQFKKASAISAKLETVKNVIYFEDDGTSSDSGISGNSDLKISSFLEVEKLGKANPLQPRLPEKNDIAVIXRDTEVSTLICDVKQFKKASAISSKLETVKNVIYFEEDGTSSDSGISGNSDLKISSFLEVEKLGKANPLQPRLPEKNDIAVIMYTSGSTGMPKGVMMTHGNIVATAAAV…
Dca41603.1	Dianthus caryophyllus	Dca	Caryophyllaceae	MNKFSVQVASGRQGQDGRPAVGPTYRNIQSEHGFPPSDPDISTAWDSFRLSAEKHPRNKMLGWREMVHDKWGPYVWKTYKEVYEDVLQIGSALRACGTQPGARIGIYGANCPQWITAMEACNAHSLICVPLYDTLGPNAIDFIIDHAEIDYVFVHPKKIGDLLDPACSSVRRLKTIICFTQFNEEEYQKAHDIGIKAYSWNQFLHMGKEEPVDIVPPQMINICTIMYTSGTSGEPKGVVITHENVAVFIRGLDLFMEQFEDKMTVDDVYLSFLPLAHILDRMIEEYFFRKGASVGYYHGNVNELSEDLMELKPTFFAGVPRVFERVYEGIKKGVEVLNPRRRKIFDLLYKYKLFWMNLGFKHKNASPLADLIAFRKVKNRLGGRVRLIVSGAAPWSKEI…
Dca42406.1	Dianthus caryophyllus	Dca	Caryophyllaceae	MTESKESSVSTQLWEKWANYEYYVELLRRQCPYSIAGTVAIAVVLPVVVSILWMGRRKSRQRGVAVEVGGEPGLAVRNGKFKELVEVPWEGATTVAALFEQACKKHEQHRFLGTRKVIDKENIQAKDGRKFEKVHLGEYQWETYGQVFDRVCNFASGLVNLGHDVNSRVAIFSETRAEWFIALQGCLRQNITVVTIYASLGEDALIHSLNETEVSTLICDVKQFKKASAISAKLETVKNVIYFEDDGTSSDSGISGNSDLKISSFLEVEKLGKANPLQPRLPEKNDIAVIMYTSGSTGMPKGVMMTHGNIVATAAAVRTVVPGLGRDDVYLAYLPLAHVLELEAETVMLASGTAIGYGSTLTLTDTSNKIKKGTKGDVSVLQPTLMAAVPAIIDRVRDG…
Dca49561.1	Dianthus caryophyllus	Dca	Caryophyllaceae	MTRKEKLSSVNAGAELREMNSYMVGLLVPLVVTLVIQNTKKGKKRGLPVDVGGETGHAVRNSRFSSTVTTSWDGIFTLAELFAWACEKHAHRPLLGTRELVAREFQVAADGRSFEKLHLGDYQWLSYGETFQIVCGFASGLAQLGHTKTQRAAIFADTRQEWFIALQACFRRNITVVTIYASLGEEALSHSLNETEATTVICGQKEMKKLVDISGQLDSVQRIICMDDEFSSNVHLVEGTWTVTSFSAVEKLGRENPADADLPLPTDVAVIMYTSGSTGLPKGVMMTHGNVLATVSAVMTIVPGLGGKDVYLAYLPLAHILELAAELSSVNTGAELREMNSYVVGLLVPLVVTLVIQNTKKGKKRGLPVDVGGETGYAVRNSRFSSTVTTSWDGIFTLA…
Dca51899.1	Dianthus caryophyllus	Dca	Caryophyllaceae	MEFSAQRRLKTIQNHLLPNENGNENEDHGSTVLRNQTAGEFSKGDGYSVVLPEKLHTGKWNVYRSARSPLQLVTRYPNHPAIVTLHDNFVHAVECFPDHKYLGTRVRIDGTVGEYKWSTYGEASAARSAVGSALVNFGLSKVSGLRFPVQSPDAVKYIVNHADVQAIFCVPATLNALLSFLSEIPTVRVIVVVGGVDEHLPSLPKSSGVKLISYSKLLSQGRKSLQPFRPPTPDDVATICYTSGTTGTPKGVVLTHANLIASAAGMSIPVKFYPTDIYISYLPLAHIYERGNQVMSCYYGVAIGFYQGDNLKLMDDLVELRPTIFCSVPRLYNRIYAGIVSAVKTSGGLKEKLFNAAYNSKKQAIMNGMNPSPIWDKLVFNKIKAKVGGRVRFMGSGAS…
Dca56579.1	Dianthus caryophyllus	Dca	Caryophyllaceae	MAENSQKFIYEVEPATPEKDGKPSVGPVYRNVYAKDGFPQPPPGMDTCWGIFRTSVEKYPNNPMLGRRETVDGKAGDYVWLTYQEVYDTVLKVGNSIRHCGVGQGGRCGIFGANSTEWVMSMEACNAHGIYCVPLYDTLGAGAVEFILCHAEITIAFAEEKKISELLKTLQSSSKYLKTVVSFGKVTEEQKEEVEKYGLQIYSWNEFLELGGDTQYESVKQEKTDICTIMYTSGTTGDPKGVLLSNESITSMVAGVHSFLASANEKLDENDVYLSYLPLAHIFDRVVEEAIMSHGGKIGFWRGVKEALGGKVRLILSGAAPLSTHVETFLRVVACCYVLQGYGLTETCAGSFVSLPNQLQMLGTVGPPTPNVDVCLESVPEMGYDALASVARGEVCVRG…
Dca8902.1	Dianthus caryophyllus	Dca	Caryophyllaceae	MTVYTVKVEEAREATASTPSAGAVYRCIYAKDGLTEAPTGLHSPWDLFCKSVDKYPNNPMLGRRKNVDGKGGRCGIYGVNCPEWIIAMEACNSQAICYVPLYDTLGANAVEFIINHAELSVVFVQEKKIPALLACKSKCDSLKTIVSFGDVSSVQKKEVEEAGLSCFSWEEFTQLGTTDVVELPSKEESNICTIMYTSGTTGEPKGVILSNEAFLAEVHSMDYLIAETDKEATADDVYFSFLPLAHIFDQIMESFCISNGSSIGFWQGDVRYLVEDLQELKPTLFCGVPRVFDRLYAGILGKITASGSLRKGLFDFAYNYKLRNMEKGLRQDEAAPLLDKMVFSKIKQSFGGRMRMMFSGGAPLPRHIEEFLRVTCGCPLIQGYGLTESCGGSFTSIAN…
Dioal.05G226800	Dioscorea alata	Dal	Dioscoreaceae	MPFLDKFYINHMFIGKGYGMYGIIAAVILGLIVPFVLSSIFINKRKNRQRAVAVEVGGEAGITMKNSRFPALVEVPWEGATTMAALFEQSCRKHAKHPCLGTRKLIRKEVVESSDGRKFEKLQLGEYQWLSYGAAFEHACNFASGLVKLGHDMKDRAAIFADTRAEWLLAFQGCFRQNITIVTIYSSLGEEALVHSLNETEVSTLICDSKQLKRLSAISSRLETLKHVIYFEDEGEAGSLSSNSIWTVLSFNEVQKLGKENPVNPRLPYRTDIAVIMYTSGSTGLPKGVMVSHGNIVATAAAVRTIIPGIGCNDVYLAYLPLAHVLELAAETVMLSAGSAIGYGSALTLTDTSNKIKKGTKGDASVLKPTLMATVPAILDRVRDGVLKKVEEQGGVSKR…
Dioal.07G011200	Dioscorea alata	Dal	Dioscoreaceae	MMKTYAVQVENGKQGENDEPSVGPVYRSILAKDGFPPLDSNTNTSWEVFRFAAEKYPQNKMLGWREFTNEKAGHYLWKTYKEIYEEVLNVGSALQQLGAQRGSRIGIYGVNCPQWVVAMEACNGYSLICVPLYDTLGAGAVDYIIEHAEIEFVFVQDKKVEQLLSSDCSSAKKIKAMVSFTSLTREQSSNAAKHGIKVFSWNEFLHMGKEYPCDPHPPRPLDICTIMYTSGTCGNPKGVILTHENYASCVKGIDLFLEQFEDKMTVDDVYLSFLPLAHVIDRVVEEYFFHKGASVGYYQGDVNALRDDLMELKPTVFAGVPRVFERIHEGVLKALQELRPLRRMIFNILYNHKLFWMRSGYKHKNASPLADFLAFHKVHAQLGGRIRLLISGGAPLSTE…
Dioal.10G076000	Dioscorea alata	Dal	Dioscoreaceae	MNPYLVGLFVPLIFSVILRKQKKEKKRGVPVEVGGEPGYAVRNYRFTSPVETPQEGVSTIPELFEHSCKLYSDHHLFGSRKLIARETEVSPDGRSFEKLHLGSYDWLSYSQAFEAVCSFASGLVNLGHGKGERVAIFSDTRAEWQIALQGCFRRNITVVTIYASLGEEALCHSLNETEVSTVVCGPKELKKLIDISGQLDTVKRVIYMNDEGVSTELSLAKTKTPWTILSFIEVEKLGRENPVEANLPVASDIAVIMYTSGSTGLPKGVMMTHGNVLSTVSAVMTIVPSIGCKDVYLAYLPLAHVLELAAEAVMVAAGCSIGYGSPLTLTDTSNKIKKGTKGDASVLGPTLMTAVPAILDRVRDGVRKNVDAKGGLAKKLFDIGYSRRLSAINGSWFGA…
Dioal.12G005700	Dioscorea alata	Dal	Dioscoreaceae	MKSYTVQSESGKFGENGKPSVGPVYRNTLAKDGFPPPDPLMNTSWDVFSVAAEKYHGNRLLGWREFTNGKAGPYLWKTYQQIYNEVLNAGSALKQLGAKKGSRIGIYGTNCPQWIVAMEACNGYSLICVPLYDTLGPGAVDYIIQHAEIDFVFVQDKKVKNILSPDCNSVQQLKALISFTSVTKEESADAANFGIKAYSWNDFLQMGKGNPSDPLPPQPLDICSIIYTSGTSGTPKGVILTHESHANYVRGVDLYMEQFEDKMTADDIFLSFLPLAHILDRMIEEYFFHKGASIGYYQGDINALREDLMELKPTFFVGVPRVFERVHEGILKALQEQRPTRRMIFNLLYKHKLFWMKSGYTHKTASPFADYLAFGKVNARLGGRVRLMISGGAPLNTEI…
Dioal.13G000800	Dioscorea alata	Dal	Dioscoreaceae	MEAYTVKVEESRPASGERPSAGPVYRCIYAKDGLLDPPSEIESPWEFFCGSVKLYPQNQMLGRREVNDGQVGQYVWQTYEEVYNKAIKIGSAIRGLGVNPGDRCGIYGVNCPEWVTAMEACVSQGICYVPLYDTLGATAVEFIINHAEISMVFVQENKIQSMLTCLLRCVAHLKTIVSFGKVADEQKQEAERIGVSCFSWEEFLLSGNVNCRLPQVCKDDTCTIMYTSGTTGDPKGVILTNRAVITQVINTEQLILETDKAVTEEDTYFSFLPLAHIFDQIIENYCIYKGASIGFWQGDVRYLMEDLQQLKPTLFCGVPRVFDRIYTGVKQKVSSGGVLSRKLFEIAYEHKLNNLKRGVRQDMASPFFDRLVFNKIKQVLGGRVRMMLSGAAPLPKHVE…
Dioal.19G167800	Dioscorea alata	Dal	Dioscoreaceae	MVHFGVAIGFYQGDNLKLMDDIAALRPTLFSSVPRLYNRIYSGIMNAVKSSGGLREKLFNAAYNAKMQAILNGKTPSPMWDRLVFNKIREKLGGRVRCLTSGASPLSPDVMDFLRVCFGGLVLEGYGMTETSCVITLMDVGDSLTGHVGSLNPSCEVKLVDVPEMNYTSDDQPYPRGEICVRGPIVFQGYYKDDAQTREVIDMDGWLHTGDIGLWLPGGRLKIIDRKKNIFKLAQGEYIAPEKIENVYAKCKFVAQCFVYGDSFNSSLVAIIAVDHDALKSWAASEGIKYDDLQQLCNDQRVRAAVLADMDNLGKQAQLRGFEFVKAVTLVLEPFTVENGLLTPTFKVKRPQAKAYFAKAIENMYTELSISDPSPQRPL*
Dioal.19G167900	Dioscorea alata	Dal	Dioscoreaceae	MDFTAQRRLRAVSGHLLGGVDREQSSRLESNATAGEFVSGQGYSVVLPEKLNTGKWNVYRSAHSPLKLVDTYPEQPEIRTLHDNFVYAVDTFRDYKYLGTRIRSDGTVGEYKWMTYGEAGTSRSAIGSGLVYHGIPKGACVGLYFINRPEWIIVDHACSAYSYISVPLYDTLGPDAVKYIINHATVQAIFCVPQTLSNLLSFLSQMPSVRLVVVVGGIEENMPTLPSTSGVEIISYYKVT*
Dioal.20G068500	Dioscorea alata	Dal	Dioscoreaceae	MEHLVEVEPGRGAADGCPSAGPVYRSAFAKDGFPPAVPGIESCWDVFRLSVEKYPENRMLGRREIVDGKAGKYVWMTYKEVYDVVMKVGASIRSCGVGQGGRCGIYGANCPEWVISMEACNAHGIYCVPLYDTLGAGAVEFIICHAEIEVAFVEEKKIAEVLKTFPNSTKFLKTIVSFGKVTHEQKEEVEKFGLAIYSWDEFLLLGNDQQFDLPINQKTDICTIMYTSGTTGDPKGVMISNESITTLISGVVRLLDCVKEQLSEKDVYISYLPLAHIFDRVIEEMFIFCGASIGFWRGDVKLLVEDIGELKPTIFCAVPRVLDRIFTGLQDKISSGGLLKSTLFNLGFKYKLYNMTKGAKHEEAAKIVDKIVFNKVKQGLGGNVRLILSGAAPLATHVE…
Dlo_alt0120F-002-01.1_g00020	Diospyros lotus	Dlo	Ebenaceae	MEAESNPNANPNQTHTQVNFSIDLRRRMSVYTVKVEEARPATGGKPAAGPVYRSIYAKDGLLELPAELHSPWEFLRDSAKRIPKNRVLGRRQIIDSEAGPYVWLTYEELYDAALRIGSAIRSCGVNPGDRCGIYGSNCPEWIISMEACSSHAITYVPLYDTLGPNAVEFIINHAEVSIAFVQENKLAAGNLDHELPSKQRTNFCTIMYTSGTTGEPKGVILTNEAIMTQVLSIDHLLLETDKVATEDDTYFSFLPLAHVYDQIVETYCIYKGSSIGFWRGDVRYLIEDVVELKPTMFCGVPRVYDRIYAGIMDKISSGGALRKALFQYAYNYKLRNLEKGLRQDQAAPLLDKLIFDKIKQGLGGQVHLLLSGAAPLPTHVEEFLRVACCCVVSQGYGLT…
Dlo_alt0362F-001-01.1_g00040	Diospyros lotus	Dlo	Ebenaceae	MEESEGTLLNSPLIKKISNGDYTSVFKDYGLIGMLGVIVLSVLIPLLVSVMLAGKKKVKQRGVPVDVGDEAGLAMRNARLSKLVEVPWEGATTMAALFEQSCNKHSQQLFLGTRELISRDFATASDGRKFEKLHLGEYRWETYGQVFDRVCNFASGLVRLGHDVDTRVAIFSDTRAEWLIAFQGCFRQNITVVTIYASLGEDALIHSLNETQVSTLICDFKQLKKLDAVSSSLKTMKNIIYFEDYETGSESNPSRNMSTWTVMPFSEVEKLGKESSVHPRLPIKKDIAVIMYTSGSTGLPKGVMMTHGNLVATAAAVITVIPGLGKSDVYLAYLPLAHVFELAAESVMLAAGSAIGYGSTLTLTDTSNKIKKGTKGDVSVLKPTLMAAVPAILDRVRDG…
Dlo_alt0383F-004-01.1_g00070	Diospyros lotus	Dlo	Ebenaceae	MDVPEMNYTTEDQPYPRGEICVRGPTVFQGYYKDDAQTREVMDDDGWLHTGDIGLWLHGGRLRIIDRKKNIFKLAQGEYIAPEKVENVYAKCKFVSQCFIYGDSSNSCLVAVVSVDPDILKDWAASEGIKYEDLGKLCHDRRAKAAVLADMDAIGREAQLRGFEFAKAVTLVLEPFTMENGLLTPTFKIKRPQAKSYFAKEISNMYAELAASNPGPQKM
Dlo_pri0004F.1_g00570	Diospyros lotus	Dlo	Ebenaceae	MGRVDAFSSGLSGNYGNVTLYDVDSNCGQQGYSAVLPEKLQTGKWNVYRSARSPLTLVSRFPDHPEIGTLHDNFVHSVETFRDYKYLGTRIRFDGTVGEYKWMTYGEAGTARSAIGSGLVYHGIPKGACVGLYFINRPEWLIVDHACSAYSYISVPLYDTLGPDAVKFIVNHAVIQAIFCVPETLSTLLSFLSEMASVRLIVVVGGNDERLPSLPSTAGVEVISYSKLLSEGVGNPHPFCPPQPNDVATICYTSGTTGTPKGAILTHGNLIGNVAGASLAVKLYPSDIYISYLPLAHIYERANQVSMVYFGVAVGFYQGDNLKLMDDMAALRPTIFCSVPRLYNRIYDGITNAVKTSGGLRERLFNAAYNAKKQALLSGKNPSPMWDKLVFNKIKSKLG…
Dlo_pri0008F.1_g02210	Diospyros lotus	Dlo	Ebenaceae	MYTSGTTGDPKGVMISNESILSILSGVNHSLESMNEEFSERDVYFSFLPLAHIFDRVIEELFICTGASIGFWHGDVKVLIEDIRELKPTVFCAVPRVLDRIYSGLIEKTSSTGFVKNAIFNLAYSYKLRNMNKGYKHVEAAPTFDKIVFSKVKEGLGGNVRLILSGAAPLATHVETFLRVVSCAHVLQGYGLTETCAGSFVARPDELSMIGTVGPPLPNVDVCLESVPEMGYDALSSTPRGEICIRGSILFSGYYKREDLTKEVMVDGWFHTGDIGEWQQDGSMKIIDRKKNIFKLSQGEYVSVENLESIYSLMSGIDSIWIYGNSYESFLVAVVNPNKQFMECWAEEKGTARDFSTICKNPKAERYILDELAKTGKEKKLKGFELVKAVYLDPIPFDM…
Dlo_pri0015F.1_g06150	Diospyros lotus	Dlo	Ebenaceae	MKPFFAAKVEDGSQGRDGKPAVGPIYRNLLAQNQFPSPDPHLRTAWDAFSASVEKYPRNRMLGWRELIDGKFGPYVWKTYEQVYGEVLLAGSALRASGAEPGAARVGIYGSNCPQWIVAMEACSGHSLICVPLYDTLGPGAVNFIIDHAEIDFIFVQDKKVERLLDAEGTHAKRLKSVVCFTSFTEEEKKKASSIGIQPYSWDEFLNMGKEHPSELSPPQPSNICTIMYTSGTSGDPKGVILTHENIAVNLNGVEIFMEQFEDKMTVDDVYISFLPLAHILDRMIEEFFFHKGASVGYYHGDINELRDDLMELKPTFLAGVPRVLERIHEGVIKAVEELNPVRRRVFKILYQHKLSRMNLGFKQKDASWLADLLAFRKVKARLGGRLRLIISGAAPLSR…
Dlo_pri0066F.1_g01110	Diospyros lotus	Dlo	Ebenaceae	MRLMEDLQIPLTQPTKLYSDSKSAICIVNNPVQHDKMKHVRIDRNFIQREINEGGINLLYIPTTEQIVDVLTKAMSRPGLTETCAGTFVSLPDQLDMLGTVGPPVPNVDVCLVSVPEMGYDALSSTPRGEICIRGETLFSGYYKREDLTKEVLIDGWFYTGDIGEWQPDGSMKIIDRKKNIFKLSQGEYVAVENLENIYALVSDIDSIWIYGNSFESFLVAVVNPNKQALERWAEENGISGDFNSLCDNPRAREYILGELTRIGKENKLKGFEFVKAVHLEPVPFDMDRDLITPTYKKKRPQLLKYYQSVIDVMYKSAKK
Dlo_pri0066F.1_g01200	Diospyros lotus	Dlo	Ebenaceae	MAEKKYVIEVEGPKEGKDGRPSVGAVYRSVFAKDGFPPPVQGLDCCWDIFRMSVEKYPNNRMLGRREIVNGEPGKYIWLTYKQVFDLVEKVGKSIRSCGVEEGGRCGIYGANCPEWIMSMEACNAHGLYCVPLYDTLGAGALEFIICHAEITIAFVEEKKLPEILKTFPNTIKYLRTIVSFGKVTPKQQEEFQEFGLAIYSWDEFLSLGDDKHYDLPMKKKSDICTIMYTSGTTGNPKGVMISNNSIVTLIAGVKRLLVCVHEALNVNDVYLSYLPLAHIFDRVIEECFIHHGASIGFWRGDVKSLIEDIGELKPTIFCAVPRVLDRVYSDVDLCFINIVALNIFSVLMHEEEEE
Dlo_pri0120F.1_g00980	Diospyros lotus	Dlo	Ebenaceae	MSVYTVKVEEARPATGGKPAAGPVYRSIYAKDGLLELPAELHSPWEFLRDSAKRIPKNRVLGRRQIIDSEAGPYVWLTYEELYDAALRIGSAIRSCGVNPGDRCGIYGSNCPEWIISMEACSSHAITYVPLYDTLGPNAVEFIINHAEVSIAFVQENKLAAILACLPMCNSHLKTIVSFGEISGMQKKEAEDVGVSCFSWKEFALLGNLDHELPSKQRTNFCTIMYTSGTTGEPKGVILTNEAIMTQVLSIDHLLLETDKVATEDDTYFSFLPLAHVYDQIVETYCIYKGSSIGFWRGDVRYLIEDVVELKPTMFCGVPRVYDRIYAGIMDKISSGGALRKALFQYAYNYKLRNLEKGLRQDQAAPLLDKLIFDKIKQGLGGQVHLLLSGAAPLPTHVE…
Dlo_pri0123F.1_g02360	Diospyros lotus	Dlo	Ebenaceae	MSAYIVGILVPLVFTLLLRNSKNGKKRGLAADVGGEPGYAIRNFRFTSPVTTAWEGISTLADLFEQSCKQFQNKRFLGTRRLISREMEKAEDGRTFEKLHLGDYEWLSYGEVFEVVCNFASGLAQVGHRREERAAIFADTREEWFVALQGCFRRNITVVTIYASLGEEALCHSLNETEVTTVICGHKELKKLLEISGQLDTVKRIICMDGEIPSNASSTESRNWTITSFSEIERLGLENPVDADLPLPADIAVIMYTSGSTGLPKGVMMTHGNVLATVSAVMTIVPGLRSKDVYLAYLPLAHILELAAENVIAAVGSSIGYGSPLTLTDTSNKIKKGTKGDASMLRPTLMTAVPAILDRVRDGVQKKIVATGGLSKTLFDLAYARRLSAMNGSWFGAWG…
Dlo_pri0123F.1_g02490	Diospyros lotus	Dlo	Ebenaceae	MFAIVRIFPLISVEEIQVLPYMLQVVQVCGDGVAALPNLTELQVELVDLGLIAQQVTLGHILAVRFSRQRCLRQDLCSETDPCDKTDSCGEILVARQNLAARSLWQDRTLRRKSLCAPIGQGYGLTETCAGGTFSEYDDTSVGRVGAPLPCSFVKLIDWPQAGYLTSDSPMPRGEIVIGGPNVTLGYFKNELKTKEVYKVDERGMRWFYTGDIGQFHGDGCLEIIDRKKDIVKLQHGEYVSLGKVEAALIVSPYVDNIMLHADPFRSYCVALVVASQPTVEGWASKQGIAFLDFSDLCQKEETVKEVHGSLVKAAKQSRIEKFEIPAKIKLLPEPWTPESGLVTAALKIKREVIRKTFSDELAQLYKS
Dlo_pri0250F.1_g01580	Diospyros lotus	Dlo	Ebenaceae	MAEKRFVIEVEPAKPAKEGRPSIGPVYRSVFAKDGFPPPIEGLDSCWDFFRMSVEKHPDSRMLGRREIVNGKPGKYVWQTYKEVYDLVVKVGNSIRSCGIEEGGRCGIYGANCPEWIISMEACNAHGLHCVPLYDTLGAGAVEFIICHAEVTIAFVEEKKIPEVLKTFPSTTNYLRTIVSFGKVTPEQKEVVQKFGLSIYSWDEFLLLGDNKNYDLPVKKKSDICTIMYTSGTTGDPKGVMISNNSIVTLVAGVKRLLESVNESLHANDVYLSYLPLAHIFDRVIEECFIIHGASIGFWRGDVKLLVEDIGELKPTIFCAVPRVLDRIYSGLQQKISSGGVLKHTMFNLAYSYKNHKLNKGNTHAQAAPLVDKIVFSKVKDGLGGNVRIILSGAAPLAT…
Dlo_pri0362F.1_g00620	Diospyros lotus	Dlo	Ebenaceae	MLAGKKKVKQRGVPVDVGDEAGLAMRNARLSKLVEVPWEGATTMAALFEQSCNKHSQQLFLGTRELISRDFATASDGRKFEKLHLGEYRWETYGQVFDRVCNFASGLVRLGHDVDTRVAIFSDTRAEWLIAFQGCFRQNITVVTIYASLGEDALIHSLNETQVSTLICDFKQLKKLDAVSSSLKTMKNIIYFEDYETGSESNPSRNMSTWTVMPFSEVEKLGKESSVHPRLPIKKDIAVIMYTSGSTGLPKGVMMTHGNLVATAAAVITVIPGLGKSDVYLAYLPLAHVFELAAESVMLAAGSAIGYGSTLTLTDTSNKIKKGTKGDVSVLKPTLMAAVPAILDRVRDGVSKKVEESGSLVKTLFSIGYNRRLAAIEGSWFGAWGLEKLLWDVVVFKKI…
Dlo_pri0362F.1_g00650	Diospyros lotus	Dlo	Ebenaceae	MPASRRRSRQRGHKQSSMAEVGQGREVTSNRQWLKQTQPTQSEWASPSGMESLHSPSRSLHSQEVEGDLAVDNGGSNREDDLGSILGGHDQAPIGQGYGLTETCAGAAFSEWDDPSVGRVGPPLPCCYIKLVSWEEGGYTTSDKPMPRGEITVGGFSVTDGYFNNEAKTKESFKVDERGMRWFYTGDIGQFHPDGCLEIIDRKKDIVKLQHGEYISLGKVEATLMTSNYVDNVMLYADPFHNYCVALVVPVHQLLEKWAKEAGIKYQDYAELCEKVEAINEVQQSISKVAKAAKLDKFETPAKIKLIPEPWTPETGLVTAALKLKREQLKAKFKVELQKLYQ
Dlo_pri0383F.1_g00700	Diospyros lotus	Dlo	Ebenaceae	MSPDSSAQRRIRAIQGHLLAPSADSGFIQIQRNDTAGEFYLGQTYSVVLPEKLKIGKWNVYRSAHSPVKLVRGFPDHPEIDTLHDNFVYAVETFQDYKYLGTRVRIDETVGEYKWMTYGEAGTARSAVGSALWHHGLSKGARVGLYFINRPEWLIVDHACSAYSYISVPLYDTLGPDAVKYIVNHADIQAIFCMPNTLDALLGFVVEIPSVSLIVVVGELDEHLPSLPSTSGVKLISYAKLVSQGYSTLQPFCPPKPEDVATICYTSGTTGTPKGVVLTHANMIASVAGMCYSIDFNSSDIYISYLPLAHIYERANQVFSAHRGVATGFYQGDNLKLMDDLSILRPTIFCSVPRLYNRIYAGIKNAVKTSGALRERLFNAAYNSKKQAIMSGSKSSPVW…
Drydr181S07551	Dryas drummondii	Ddr	Rosaceae	MRRSERTLFLTTHRQFCTLSTASFTHGLDHAHPFSDRNPTSQNTVSWNRMIAAHMRNGQIRIAQDLFDQMLVKDVVSWNTMLSGLQKTKNPNGVSRCFLQMIRDGFRPNEYTISIVLSAFFRTVFNVLVSQVHAFVVRLALSSGVFVGSALMKGYANAGDQVALGRVFDEILVKDVSSWNALVSSYMELGCIHEAQRVFDAMQERNIISWTSLLNGYISNKRINQARSVFNRMSENNVVSWTVMISGYVKNQKFQDALDLFLLMLKTGTLPNHFTFSSVLDACAGCSSLILGQQVHSSVLKSGIPEDVILSTSLVDMYAKCGDINAAYCVFGSMPKKNLVTWNSIIGGYARHGLGTRAVEEFERMTKHCVRPDEVTFVNVLSACGHGGMVEKGKNLFNS…
Drydr191S07797	Dryas drummondii	Ddr	Rosaceae	MVPSYIVGALVPLVLTLILKNSKKAKKRGLAVDVGGEAGYAVRNHRSISPVESVWEGISTLAELFEQSCRKFQNKCFLGTRTLISREVEVKDGRSFEKLHLGDYEWLTYGKAFEVVCNFASGLAQLGHKREERVAIFADTREEWFIALQTEVTTVICGHKELEKLVDISGQLDTVKRIICMDDEIPSSASSVESSWRITSFADVEILGRENPVEPDLPLPADIAVIMYTSGSTGLPKGVMMTHANVLAVGSAVMTIVPGIGTKDIYMAYLPLAHILELAAENVMVAVGSAIGYGSPLTLTDTSSKIKKGTKGDATVLVPTILTAVPAILDRVRDGVLNKVNAKGGLSKRLFDLAFARRLSAVNGSWFGAWGLEKLLWNFLVFRKVRAILGGRIRFILSG…
Drydr258S18846	Dryas drummondii	Ddr	Rosaceae	MEDSEAILLDSPVQDNLVADDPLSVLKGYGAYGIVGAAIVAILIPALVSTMFMGKKRKQRGVPVEVGGEAGYAVRNARFTELIEAPQKEATTVAALFEQSCKKYSHNRFLGTRKFIGREFVTGSDGRKFEKLHSGDYEWQTYGAVFDRACNFASGLIKLGHNADSRAAIFSETRAEWFIAFQGCFRQNITVVTIYASLGEDALIHSLNETQVSTLICDSKQLKKLSAISSSLNTIENVIYFEDEGSSEDTSISGGMSNWKVASFSEVEKVGQNSPVHPSLPSKNGVAVVMYTSGSTGLPKGVMITHGNIVATSAAVMTVIPRLGTTDVYLAYLPLSHVFELAAESVMMAAGCTIGYGSALTLTDTSNKVKKGTKGDASMLKPTLMTAVPAIFDRVRDGV…
Drydr291S19637	Dryas drummondii	Ddr	Rosaceae	MESPTPQRRLHAIQSHLLPPPTAQDPHSHLHANLTAGEFVHEQRYSVVLPEKLQTGKWNVYRSARSPFKLVSRYADHPEIGTLHDNFVRSVETFRDYKYLGTRIRVDGTVGEYKWMTYGEAATVREAIGSGLRFNGLQKGACVGLYFINRLEWLIVDHACSAYSYISVPLYDTLGPDAVTYAVNHADVQAIFCAPQTLNALLSFLSEIPSVQLIVVVGGIDEHLPSLPSTSGVKLISYLQLISQGHSSLQPFCPPKPEDVATICYTSGTTGTPKGVVLTHGNFIASAAGFSRAIKFYPSDIYISYLPLAHIYERTNQVISVYFGVAIGFYQGDNLKLMDDLAALRPTLFCSVPRLYNRIYSGITNAVKTSGILRERLFRAAYNSQRQAIMSGSNPSAMW…
Drydr452S22157	Dryas drummondii	Ddr	Rosaceae	MDPTPAAQRRLKAIQGHLFVDAGGDSHSLLRPNETAGEFFSVKGAANSVTVDSDTVLENEHKQVDKEQGYSVVLPEKLQTGKWNVYRSARSPLKLVSRFPDHPDIGTLHDNFVHSVETFRDYKYLGTRIRVDGTVGEYKWITYGEAGTARSAIGSGLIYHGIPLGSCIGLYFINRPEWLIVDHACSAYSYISVPLYDTLGPDAVKFIVNHAVVQVIFCVPQTLNSLLSFLSDIPTLRLIVVVGGIDDQMPSLPSSTGVKVVTYSRLLNQGRSSLQPFCPPKPNDVATICYTSGTTGTPKGAVLTHANLIANVAGASLAIKFYPSDTYISYLPLAHIYERANQVMTVYYGVAVGFYQGDNMKLMDDMAALRPTIFCSVPRLYNRIYAGITNAVKTSGVLR…
Drydr540S23032	Dryas drummondii	Ddr	Rosaceae	MEFIVEVEGLRPAANGRPSAGPVYRSIYAKDGLMELPEGLESPWQFFSDSVKKYPSNPMLGRRQVTDKEVGPYVWITYQEVYDAAIRMGSAIRSRGVNPGGRCGIYGSNCPQWLIAMEACNSHSITYVPLYDTLGANAVEFIINHAEVSIAFVQENKIPAILSSLQNCSTHLKTIVSFANISSTQKEEAEELGVSCFSWEEFSQLGSLDCELPPKQRTDICTIMYTSGTTGEPKGVIISNGAIMAEVLSMEQLLFLTDKVCTEEDSYFSFLPLAHIYDQIIESYCIYKGSSIGFWRGDIRFLLEDLQELKPTMFCGVPRVYDRIYTGIVNKVSSGGVLRKTLFQYAYNYKLANLEKGLPQDKAAPLLDKLVFDKIKQALGGRVRIMLSGAAPLPRHVEE…
Drydr61S23319	Dryas drummondii	Ddr	Rosaceae	MKIFSAQVEEGRKGEDGNPSVGPVFRNLLSKNGYPPLDRQITSSWDLFSQSAQRYPGNQMLGWRKIVDGKFGPYIWKTYKEAYEEVLQVGSALRASGVEPGSRIGIYGSNCPQWILAMEACNAHSLICVPLYDTLGPGAVNFIIDHAEVDVVFIQDKKVQELLNPDSRTPERLKVMVCFTALTGEEKDKAVQIGIKPYSWNEFMEMGKQKPSEIHPPQSDNVCTIMYTSGTSGDPKGVVITHENIAYGVRGIDLFMEQFEDKMTTADVYLSFLPLAHILDRVIEEYFFRSGASVGYFHGVCYQPTKTFHIWFEGIKKAVQELNPRRRKIFDILYRYKLAWMNMGYKNKHASPIADLLAFRKVKSRLGGRIRLIISGGAPLSSEIEEFLRVTCCAFVLQG…
Drydr86S24470	Dryas drummondii	Ddr	Rosaceae	MAASKYKYLIEVEKAKEAKDGRPSLGPVYRSIFAKDGFPAPIPGMESCWDVFRMSVERNPGNPMLGHREIVNGKAGKFVWLTYKEVYDLVIKVGNALRNCGLEQGGKCGIYGTNCPEWFMSMEAINAHGLYCVPLYDTLGAAAVEFIICHAEVQIAFVEEKKISELLKTFPGAAKYLKTLVSFGKVAPEHKEAVEKYGLTIYSWDEFLKLGDNKHFDLPVKKKSDICTIMYTSGTTGDPKGVLISNESIITLLAGVKRLLESVNEWLNEKDVYLSFLPLAHIFDRVIEELFIWTGASIGFWRGDVKLLIEDIGELKPTIFCAVPRVLDRIYSGLTQKISSGGLIKKTIFNFAYSYKYHNMQKGHAHGAAAPICDKVVFSKVKQGLGGNVRLILSGAAPL…
scaffold10.314	Echinochloa crus-galli	Ecr	Poaceae	MRAQLRLGLVSAAATCSGDSLRRSIAAGIFSAVAIISFGGVTSGHKEEAKNLGLSIFSWEEFLITGGYYHFDLPEKKKSDICTILYTSGTTGEPKGVMISNESRIVNIFSADSVMEYVGEAFDQDDVYMSYLPLAHIFDRNFEESFISHGAKIGYWQGDAKLLVDDIATLRPTVLCGVPRVLDRIYSGLTSKISSSGILKKTLFNTAYRL
scaffold10.315	Echinochloa crus-galli	Ecr	Poaceae	MKHLVEVEPATATAGPAYRNARAKDGLLQPPPGHHSCWDIFRTAVEKYPDNPMLGRRRVVDGKAGEYTWVTYKEVYDVVMKLAASISKSGIQQGECCGIYGANCPEWIMSMEACDALGICCVPLYDSLGAGAVEFIICHAEIQIVFVEEKKITELLKTCHATSKYVKTIVSFGGVTNDHKEEAKNHGLSIFSWEEFLITGGSHHFDLPEKKRSDICTIMYTSGTTGDPKGVMISNESLLVNIMGPDSVIQYVGEVFDQNDVYLSYLPLAHVFDRMFEETCIYHGAKIGFWRGDVKLLVDDITALKPTIFCAVPRVLDRIYSGLTAKISSGGILKKTLFNIAYKMKLGSMRKGIKHEKAAPFFDKLVFSKVKEGLGGKLRVIVSGGAPLAVPVEEFLRVV…
scaffold113.144	Echinochloa crus-galli	Ecr	Poaceae	MVEGSMKHLVQVEEGREAADGAPSAGPTYRCAAGGKGAAPPAVPGLDCCWDIFRLSVEKSPDNKMLGRREIVDGKAGKYTWLTYKEVYDTVIKVGAAIRSCGVGKGGRCGIYGANSPEWVISMQACNAHGIYCVPLYDTLGAGAIEFVLCHAEVQIAFVEEKKMGEMLKTFPNSTKYLKTIVSFGKVNPEHKEIVKQNGLSIYSWEEFLQLGGEEKFELPLKEKDDICTIMYTSGTTGDPKGVLISNKSIITIVSAVDEFLSNSGEELREDDVYISYLPLAHIFDRVIEEVFIHHGASIGFWRGDVKLLVEDIGELKPTVFCAVPRVLDRIYGGLQDKITTGGFLKKTLFNVAYKYKQGNMLKGSKHEEAAAVFDKLVFTKVKRGLGGRVRLILSGAAP…
scaffold124.223	Echinochloa crus-galli	Ecr	Poaceae	MDAAQRRLGAVSAHLQPPAPATGCGGLAANPTAGEYVHAHGYSVVLPEKLQDGKWNVYRSARSPLRLISRYPDNPDIGTLHDNFAYAVETFRDCKYLGTRIRADGTIGDYKWMTYGEASTSRTAVGSGLIYHGVLEGARIGLYFINSPEWIIVDHACASYSYVSVPLYDTLGPDAVQFIVNHATVEVIFCVPQTLSTLLSFVAQMPCVRLIVLVGGDDANVPQTPVTTGVEIITYSRLLIQGKASPQPFRPPKPEDVATICYTSGTTGTPKGAVLSHENLIANVAGSSLNIKFYPSDVYISYLPLAHIYERVNQVALLHCGVAIGFYQGDNLKLMEDLAILRPTIFASVPRLYNRIYAAITNAVKESGGLKEKLFYTAYNAKKQAIIKGRNPSPMWDKL…
scaffold124.75	Echinochloa crus-galli	Ecr	Poaceae	MAMAMGRGSQNPTSKAHPRTPKSRQDKAVTRVLTRFETPAVLGGAGVFGSSARRTPHYFPLLLSASTSASPPLPLPGTLHCALEENAPPASSTLLPTPSTEETELVLELLLRTERKSEKKRGVPVDVGGEPGIAVRNHRFERPVETQWEGISTLAEMFEQSCEQFACTPLYGTRKLISRELEVAPDGRSFEKLHLGNYEWKSYGDAFKTVCNFSSGLLRIGHLKDERVAIFADTRAEWQIALQACFRQNITVVTIYSSLGEGALCYSLNETEVTTVVCGRKELKKLVDISGQLDSVKHVIYINEEGASTEVSLAEKCTSWTVKSFEEVANLGLERPVEANLPLPSDTAVIMYTSGSTGMPKGVMMSHRNVLAVVSAVMTIVPDLGKKDVYLAYLPLAHI…
scaffold13.219	Echinochloa crus-galli	Ecr	Poaceae	MEVNPKNIYTIKVEDGKPGKDGQPAVGPVFRSVLAKDGFPQLEPDMKTSWDVFRVAAGKYPNNRMLGWRPFKDGVPGPYLWKSYKEVYDEVLQAVSALQQLGVKPGSRVGVYGTNCPQWIVAMQACNGYSLICVPLYDTLGAGAVDYIIDHAEIDVVFIQDKKIKEILSPNCKSAKRLKALVAFTSATSEQIKEADRIGMKMYSWNDFLKVGKDNPHQPCPPQANDICTIMYTSGTSGQPKGVMLTHESHAMYVKGVDLFMDQFDDKMTTDDVFLSFLPLAHILDRMIEEYFFHKGASIGYYHGDLNALRDDIQELRPTLLVGVPRVYERIYEGIVKVISELRPLRRVIFNALYNRKLASMKAGHSHKTASPFADMLAFRKVKARLGGRLRLLISGGAP…
scaffold144.83	Echinochloa crus-galli	Ecr	Poaceae	MDAAQRRLGAVAAHLQPPPPAAGCGGLAANPTAGEYVHAQGYSVVLPEKLQDGKWNVYRSARSPLRLISRYPDNPDIGTLHDNFAYAVETFRDCKYLGTRIRADGTIGDYKWMTYGEASTSRTAVGSGLIYHGVLEGARIGLYFINRPEWIIVDHACASYSYVSVPLYDTLGPDAVQFIVNHATVEVIFCVPQTLSTLLSFVAQMPCVRFIVLVGGDDANVPPTPVTTGVEIITYSRLLIQGKASPQPFRPPKPEDVATICYTSGTTGTPKGAVLSHENLIANVAGSSLNIKFYPSDVYISYLPLAHIYERVNQIALLHCGVAIGFYQGDNLKLMDDLAILRPTIFASVPRLYNRIYAAITNAVKESGGLKEKLFHTAYNAKKQAIIRGRNPSPMWDKL…
scaffold15.187	Echinochloa crus-galli	Ecr	Poaceae	MVEGSMKHLVQVEEGREAADGAPSAGPTYRCAAGGKGAAPPAVPGLDCCWDIFRLSVEKSPDNKMLGRREIVDGKAGKYTWLTYKEVYDTVIKVGAAIRSCGVGKGGRCGIYGANSPEWVISMQVCVWPAMPMAFIVFHGAGAIEFVLCHAEVQIAFVEEKKMGEMLKTFPNSTKYLKTIVSFGKVNPEHKEIVEQNGLSIYSWEEFLQLGGEEKFELPLKEKEDICTIMYTSGTTSDPKGVLISNKSIITIVSAVDEFLSNSGEELREDDVYISYLPLAHIFDRVIEEVFIHHGASIGFWRGDVKLLVEDIGELKPTVFCAVPRVLDRIYGGLQDKITTGGFLKKTLFNVAYKYKQGNMLKGSKHEEAAAVFDKLVFTKVKRGLGGRVRLILSGAAPL…
scaffold191.37	Echinochloa crus-galli	Ecr	Poaceae	MNPYFFGFILPFVASLLVTKRKSEKKRGVPVDVGGEPGIAVRNHRFERPVETQWEGISTLAEMFEQSCEQFAYMPLYGTRKLISRELEVAPDGRSFEKLHLGNYEWKSYGDAFKTVCNFSSGLLRIGHLKDERVAIFADTRAEWQIALQACFRQNITVVTIYSSLGEGALCYSLNETEVTTVVCGRKELKKLVDISGQLDTVKHVIYINEECASTEVSLAEKCTSWTVKSFEEVESLGLERPVDANLPLPSDTAVVMYTSGSTGMPKGVMMSHRNVLAVVSAVMTIVPYLGKKDVYLAYLPLAHILELAAEAIITGVGASIGYGSPLTLTDTSNKIKKGTQGDATALKPTLMTAVPAILDRVRDGVRKNVDAKGGLAKKLFDIAYSRRLAAVNGSWLGA…
scaffold214.23	Echinochloa crus-galli	Ecr	Poaceae	MVEGSMKHLVQVEEGREAADGAPSAGPTYRCAAGGKGAAPPAVPGLDCCWDIFRLSVEKSPDNKMLGRREIVDGKAGKYTWLTYKEVYDTVIKVGAAIRSCGVGKGGRCGIYGANSPEWVISMQACNSHGIYCVPLYDTLGAGAIEFVLCHAEVQIAFVQEKKMGEMLKTFPNSTKYLKTIVSFGKVNPEHKEKVEQNGLSIYSWEEFLQLGGEEKFELPPKEKDDICTIMYTSGTTGDPKGVLISNKSIITIVSAVDEFLSNSGEELREDDVYISYLPLAHIFDRVIEEVFIHHGASIGFWRGDVKLLVEDIGELKPTVFCAVPRVLDRIYGGLQDKITAGGFLKKTLFNVAYKYKQGNMLKGSKHEEAAAVFDKLVFTKVKRGLGGRVRLILSGAAP…
scaffold226.72	Echinochloa crus-galli	Ecr	Poaceae	MEMQNVVEVEPGRPAADGRLSVGPTYRSAFARDGFPPPVPGLDSCYDIFRMAVEKYPNNRMLGHREIVDGKAGAYVWKTYKEVFDIAKNIGNSIRSCGLAKGSRCGIYGANCPEWIITMEACNAHGIYCVPLYDTLGAGAVEFILCHAEVEIAFAEEKKIELLLKTLPKSNEFLKSIVSFGKVTQEQKEEASKYGLSVYSWDEFLSLAAGQEFDLPVKEKTDICTIMYTSGTTGDPKGVLISNASIICLIAGVDLLLNSVNEELAEMDVYMSYLPLAHIFDRVVEELFIFHGASIGFWRGDVKLLVEDIGVLKPTILCAVPRVLDRIFSGLQAKISSGGFIKSTLFNLAYKFKQFRMMRGAKHNEAAAICDKVVFSKVKEGLGGNVRVILSGAAPLATH…
scaffold242.118	Echinochloa crus-galli	Ecr	Poaceae	MEPNPKNIYTIKVEDGKPGKDGQPAVGPVFRSVLAKDGFPQLEPDMKTSWDVFRVAAGKYPNNRMLGWRPLKDGVPGPYLWKSYKEVYDEVLQAGSALQQLGVKPGSRVGVYGTNCPQWIVAMQACNGYSLICVPLYDTLGAGAVDYIIDHAEIDVVFIQDKKIKEILSANCKSAKRLKALVAFTSATSEQIKEADRIGMKMYSWNDFLKVGKDNPHQPCPPQANDICTIMYTSGTSGQPKGVMLTHESHAMYVKGVDLFMDQFDDKMTTDDVFLSFLPLAHILDRMIEEYFFHKGASIGYYHGDLNALRDDIQELRPTLLVGVPRVYERIYEGIVKVISELRPLRRVIFNALYNRKLASMKAGYSHKTASPFADMLAFRKVKARLGGRLRLLISGGAP…
scaffold24.9	Echinochloa crus-galli	Ecr	Poaceae	MGEVTENNSDMSILQRIATSDVPLLKDYGLNGVVGAVLLAVVVPLLLTSVFSKRTKKRAVPADVGGETGLAMQNSRFSSLVQVPWEGATTMAALFEMASKKYSRRKCLGTRKLINREFVESDGGRKFEKLHLGEYEWDTYAEAFNHACNFASGLIKMGHKLDSHAAIFSDTRAEWIIAAQGCFRQNFTVVTIYASLGEDALVHSLNETQVSTLICDSKQLKKLPAISSKLQSLRHIIYIEDEPVEAETLEQMKHWTTLSFTEVEELGKTAQVDARLPSSSDTAVVMYTSGSTGLPKGVMITHGNMVATTAAVMTIVPNLGMDDVYLAYLPLAHVFELAAETVMLASGTAIGYGTALTMTDTSNKIKKGTKGDVSVLKPTLMISVPAILDRIRDAVFKKV…
scaffold253.9	Echinochloa crus-galli	Ecr	Poaceae	MAEMFTVKVGEATPAAGGRPSAGPVYRSIYAKDGLMELPQDIQSPWDFFSGAVMKYPKNRMLGRRQVTDGKAGEYVWQTYEEVYEKVLKIGSAIRSFGVKPGAHCAIYGSNCAEWVMAMQACNSQGICYVPLYDTLGANAVEFILDHAEISIAFVQESKIKSILAVVSKCTAHLKAIVSFGDFASEMKTEAEKLGVSCFSWEEFSSMGKQNNELRMKRKDDICTIMYTSGTTGDPKGVIITNRAIIAGVMTTEHLLKETDKVITEEDSYFSYLPLAHIFDQVFENYCISKGASIGFWQGDIRYLMEDVQVMKPTIFCGVPRVYDRIYTGINQKIQSGGMIAKHLFQYAYNYKLANMKKGLKQHEASPFFDKIVFSKIKEGLGGRIRLMIAGAAPLPGQI…
scaffold255.56	Echinochloa crus-galli	Ecr	Poaceae	MGEVTENNSDMSILQRIATSDVPLLKDYGLNGVVGAVLLAVVVPLLLTSVFSKRTKKRAVPADVGGEAGLAMQNSRFSSLVQVPWEGATTMAALFEMASKKYSRRKCLGTRKLINRELVESADGRKFEKLHLGEYEWDTYAEAFNRACNFASGLIKMGHKLDSHAAIFSDTRAEWIIAAQGCFRQNLTVVTIYASLGEDALVHSLNETQVSTLICDSKQLKKLPAISSKLQSLRHIIYIEDEPVEAETLEQMKHWTTLSFTEVEELGKTAQVDARLPSSSDTAVVMYTSGSTGLPKGVMITHGNMVATTAAVMTIVPNLGMDDVYLAYLPLAHVFELAAETVMLASGTAIGYGTALTMTDTSNKIKKGTKGDVSVLNPTLMISVPAILDRIRDAVFKKV…
scaffold3.37	Echinochloa crus-galli	Ecr	Poaceae	MVEVAEYHPLAAPPAEAAAAADHSYYDPANLTMKDLLYAILLTILVYGIALALLMPYVHYYDPEPRLVESPLAATASERGPRQTLPRFTSGEEEMQNVVEVEPGRPAADGRLSVGPTYRSAFARDGFPAPVPGLDSCYDIFRMAVEKYPNNRMLGHREIVDGKAGAYVWKTYKEVFDIANKIGNSIRSCGLAKGSRCGIYGANCPEWIITMEACNAHGIYCVPLYDTLGAGAVEFILCHAEVEIAFAEEKKIELLLKTLPKSNEFLKSIVSFGKVTQEQKEEASKYGLSVYSWDEFLSLAAGQEFDLPVKEKTDICTIMYTSGTTGDPKGVLISNASIICLIAGVDLLLNSVNEELAEIDVYMSYLPLAHIFDRVVEELFIFHGASIGFWRGDVKLLVE…
scaffold34.449	Echinochloa crus-galli	Ecr	Poaceae	MKYLVEVEKATETAGPAYRNALAKDGLLQAPPGLNSCWDIFSSSVEKYPNNPMLGRRRVVDGEAGDYAWMTYKEVYDIVMKLAASISKTGVKQACNALGVCTVPLYDSLGAGAVEFIISHAEIQIAFVEEKKIIELLKTCHGISKYLKTIISFGGVTSDHKEEAENLGLSIFSWEEFLITGGYYHFDLPEKKKSDISTILYTSGTTGEPKGVMISNESRIVNIFSADSVMEYVGEAFDQDDVYMSYLPLAHIFDRNFEESFISHGAKIGYWQGDAKLLVDDIATLRPTVLCGVPRVLDRIYSGLTSKISSNGILNKTLFYTAYRLKLARMRIGTKHEKAAPLFDKLVFSKVKEGLGGKLRVIVSGGAPLAVPVEEFLRVVTCAYVIQGYGLTETCAGSI…
scaffold3.74	Echinochloa crus-galli	Ecr	Poaceae	MKHLVEVEPATATAGPAYRNARAKDGLLQPPPGHHSCWDIFRTAVEKYPDNPMLGRRRMVDGKAGEYTWVTYKEVYDVVMKLAASISKSGIQQDECCGIYGANCPEWIISMEACNALGICCVPLYDSLGAGAVEFIICHAEIQIVFVEEKKITELLKTCHATSKYLKTIISFGGVTNDHKEEAKNHGLSIFSWEEFLITGGSHHFDLPEKKRSDICTIMYTSGTTGDPKGVMISNESLLVNIMGPDSVIQYVGEVFDQNDVYLSYLPLAHVFDRMFEEVCIYHGAKIGFWRGDVKLLVDDIAALKPTIFCAVPRVLDRIYSGLTAKISSGGILKKTLFNIAYKMKLDSMRKGIKHEKAAPFFDKLVFSKVKERLGGKLRVIVSGGAPLAVPVEEFLRVV…
scaffold3.75	Echinochloa crus-galli	Ecr	Poaceae	MTWLGLRRRNMLRRRRSTAAQHRRDVAAARGGDLLCSVALNCGGAGLSRQPAVAAAHRDGLPVAACSGGVAWTGPPAAANGRGSRRVPVENGQYREGGYYHFDLPEKKKSDICTILYTSGTTGEPKGVMISNESRIVNIFSVDSVMEYVGEAFDQDDVYMSYLPLAHIFDRNFEESFISHGAKIGYWQGDAKLLVDDIATLRPTVLCGVPRVLDRIYSGLTSKVSSSGILKKTLFNTAYRLKLARMRKGTKHEEAAPLFDKLVFNKVKEGLGGKLRVIVSSGAPLAVPVEEFFRVVTCAYVVQVYGLTEVCGGISVSIPNEFSMLGTAGLPFQHIDVRLESVPEMGYDALSCIPRGEICARGSFLFCGYYKRDDLTQEVLIDDWFHTGDIGEWIPNGSL…
scaffold40.427	Echinochloa crus-galli	Ecr	Poaceae	MEANPKNIYTIKVEDGKPGKDGQPAVGPVFRSVLAKDGFPQLEPDMKTSWDVFRVAAGKYPNNRMLGWRPFKDGVPGPYLWKSYKEVYDEVLQAVSALQQLGVKPGSRVGVYGTNCPQWIVAMQACNGYSLICVPLYDTLGAGAVDYIIDHAEIDVVFIQDKKIKEILSPNCNSAKRLKALVAFTSATSEQIKEADRIGMKMYSWNDFLKVGKDNPHQPCPPQANDICTIMYTSGTSGQPKGVMLTHESHAMYVKGVDLFMDQFDDKMTTDDVFLSFLPLAHILDRMIEEYFFHKGASIGYYHGDLNALRDDIQELRPTLLVGVPRVYERIYEGIVKVISELRPLRRVIFNALYNRKLASMKAGYSHKTASPFADMLAFRKVKARLGGRLRLLISGGAP…
scaffold424.12	Echinochloa crus-galli	Ecr	Poaceae	MEMQNVVEVDPGRPAADGRLSVGPTYRSAFARDGFPPPVPGLDSCYDIFRMAVEKYPNNRMLGHREIVDGKAGAYVWKTYKEVFDIANKIGNSIRSCGLAKGSRCGIYGANCPEWIITMEACNAHGIYCVPLYDTLGAGAVEFILCHAEVEIAFAEEKKIELLLKTLPKSNEFLKSIVSFGKVTQEQKEEASKYGLSVYSWDEFLSLAAGQEFDLPVKEKTDICTIMYTSGTTGDPKGVLISNASIICLIAGVDRLLNSVNEELAEIDVYMSYLPLAHIFDRVVEELFIFHGASIGFWRGDVKLLVEDIGVLKPTILCAVPRVLDRIFSGLQAKISSGGFIKSTLFNLAYKFKQFRMMRGAKHNEAAAICDKVVFSKVKEGLGGNVRVILSGAAPLATH…
scaffold432.26	Echinochloa crus-galli	Ecr	Poaceae	MSPHCAQIPPEQRRMAEMFTVKVGEATPAAGGRPSAGPVYRSIYAKDGLMELPQDIQSPWDFFSGAVMKYPKNRMLGRRRVTDGKAGEYVWQTYEEVYDKVLGIGSAIRSFGVKPGAHCGIYGSNCPEWVMAMQACNSQGICYVPLYDTLGANAVEFILDHAEISIAFVQESKIKSILAVVPKCTAHLRAIVSFGDFATEMKKEAEKLAVSCFSWEEFSSMGKQNYELPKKQKDDFCTIMYTSGTTGDPKGVIITNRAIIAGVMTTEHLLRETDKVITEEDSYFSYLPLAHIFDQVFENYCISKGASIGFWQGDIRYLMEDVQVMKPTIFCGVPRVYDRIYTGINQKIQSGGMIAKHLFQYAYNYKLANMKKGLKQHEASPFFDKIVFSKIKEGLGGRI…
scaffold50.255	Echinochloa crus-galli	Ecr	Poaceae	MDAAQRRLGAVSAHLQPPPAPAAGRGGLAANPTAGEYVHSQGYSVVLPEKLQDGKWNVYRSARSPLRLLSRYPDNPDIGTLHDNLAYAVETFRDCKYLGTRIREDGTIGDYKWMTYGEASTSRTAVGSGLIYHGLLEGARIGLYFINRPEWIIVDHACASYSYVSVPLYDTLGPDAVQFIVNHATVEVIFCVPQTLSTLLSFVAQMPCVRLIVLVGGDDANVPPTPVTTGVEIITYSRLLIQGKASPQPFRPPKPEDVATICYTSGTTGTPKGAVLSHENLIANVAGSSLNIKFYPSDVYISYLPLAHIYERVNQIALLHCGVAIGFYQGDNLKLMDDLAILRPTIFASVPRLYNRIYAAITNAVKESGGLKEKLFHTAYNAKKQAIIKGRNPSPMWDK…
scaffold50.436	Echinochloa crus-galli	Ecr	Poaceae	MNPYFFGFILPFVASLLVTKRKSEKKRGVPVDVGGEPGIAVRNHRFERPVETQWEGISTLAEMFEQSCEQFAYMPLYGTRKLISRELDVAPDGRSFEKLHLGNYEWKSYGDAFKTVCNFSSGLLRIGHLKDERVAIFADTRAEWQIALQACFRQNITVVTIYSSLGEGALCYSLNETEVTTVVCGRKELKKLVDISGQLDTVKHVIYINEEGASTEVSLAEKCTSWTVKSFEELENLGLERPVEANLPLPSDTAVIMYTSGSTGMPKGVMMSHRNVLAVVSAVMTIVPDLGKKDVYLAYLPLAHILELAAEAIITGVGASIGYGSPLTLTDTSNKIKRGTQGDASALKPTLMTAVPAILDRVRDGVRKNVDAKGGLAKKLFDIAYNRRLAAVNGSWLGA…
scaffold70.177	Echinochloa crus-galli	Ecr	Poaceae	MAREQEQPPMGAAQRRLRAVSAHLQPQPPAAGCGLAANPTAAAAHGAPFPSPLLFIAYAHTHTEFDGTRKVENDRLTSPPTCGPPYSHNRPNPVAPLLPSRRPQPRRPSPPSPRASPPGALSHLPFSPYGAATPERLGEARANRSPPQSQVPQAKMADVSGDGFGGRRPLGLLANARKRKEGFVQLFLMAGVFMMSLRSLGQKHRLRDLTEDAADLRRERNHLSLRMRDLQDALRREADADKSGTLASHLRRIFAAHPAPATAAEDQEERSVRSPARVAADFAMGGAAAVVAKTGAAPGYGVVLPEKLQTGKWNVYRSARSPLKLINRFPDNPDIGTLHDNFVYAVETFRDCRYLGARIREDGTVGDYKWMTYGETSTSRTAIGSGLIHHGIPEGACIG…
scaffold70.306	Echinochloa crus-galli	Ecr	Poaceae	MNPYFVGFLVPVAVSLLLRKRRKAERKRGVQVEFGGDPGYAVRNYRFQQPVETHWEGVSTLAELFEQSCKEYVYMPLLGTRKLISRETESAPGGRSFEKLHLGDYEWKCYAESFKSVCSFSSGLIQVGHQKNERVAIFAETCAEWQIALQACFRQNITVVTIYASLGEEALCHSLNETEVTTVVCGQKELKKLIDISGQLDTVKCVVYINEEGISAEVSLARNNTSWKIESFEEVGRLGTEAPVEANMPLPSDVAVIMYTSGSTGLPKGVMMTHRNVLATLSAVMTIVPALGSKDIYLAYLPLAHILELAAEALMAAVGASIGYGSPLTLTDTSNKIKKGTLGDASALKPTLMTAVPAILDRVRDGVRKKVDAKGGAAKKLFDIAYNRRLAAINGSWLG…
scaffold7.512	Echinochloa crus-galli	Ecr	Poaceae	MAEMFTVKVGEATPAGGGRPSAGPVYRSIYAKDGLMELPQDIQSPWDFFSGAVMKYPKNRMLGRRQVTDGKAGEYVWQTYEEVYEKVLRIGSAIRSFGVKPGAHCGIYGSNCPEWVMAMQACNSQGICYVPLYDTLGANAVEFILDHAEISIAFVQESKIKSILAVVPKCTAHLKAIVSFGDFASEMKTEAEKLGVSCFSWEEFSSMGKQNNELPKKRKDDICTIMYTSGTTGDPKGVIITNRAIIAGVMTTEHLLKETDKVITEEDSYFSYLPLAHIFDQVFENYCISKGASIGFWQGDIRYLMEDVQVMKPTIFCGVPRVYDRIYTGINQKILSGGMIAKHLFQYAYNYKFANMKKGLKQHEASPFFDKIVFSKIKEGLGGRIRLMIAGAAPLPGQI…
scaffold79.37	Echinochloa crus-galli	Ecr	Poaceae	MGEVTENNSDMSILQRIATSDVPLLKDYGLNGVVGAVLLAVVVPLLLTSVFSKRTKKRAVPADVGGETGLAMQNSRFSSLVQVPWEGATTMAALFEMASKKYSRRKCLGTRKLINREFVESADGRKFEKLHLGEYEWDTYAEAFNRACNFASGLIKMGHKLDSHAAIFSDTRAEWIIAAQGCFRQNLTVVTIYASLGEDALVHSLNETQVSTLICDSKQLKKLPAISSKLQSLRHIIYIEDEPVEAETLEQMKHWTTLSFTEVEELGRTAQVDARLPSSSDTAVVMYTSGSTGLPKGVMITHGNMVATTAAVMTIVPNLGMDDVYLAYLPLAHVFELAAETVMLASGTAIGYGTALTMTDTSNKIKKGTKGDVSVLKPTLMISVPAILDRIRDAVFKKV…
scaffold83.260	Echinochloa crus-galli	Ecr	Poaceae	MNPYFVGFLVPVAVSLLLRKRRKAERKRGVQVEVGGEPGYAVRNYRFEQPVETHWTGVSTLAELFEQSCKEYVYMPLLGTRKLISRETESAPGGRSFEKLHLGDYEWKCYAESFKSVSSFSSGLIQVGHQKNERVAIFAETRAEWQIALQACFRQNITIVTIYASLGEEALCHSLNETEVTTVVCGQKELKKLIDISGQLDTVKRVVYINEEGISAEVSLAQNSTSWRIESFEEVGRLGTEAPVEANMPLPSDVAVIMYTSGSTGLPKGVMMTHRNVLATLSAVMTIVPALGSKDIYLAYLPLAHILELAAEALMAAVGASIGYGSPLTLTDTSNKIKKGTLGDASALKPTLMTAVPAILDRVRDGVRKKVDAKGGAAKKLFDIAYNRRLAAINGSWFG…
scaffold96.43	Echinochloa crus-galli	Ecr	Poaceae	MLAKRLQKSVGSVLFSSRVTSPPNATPSPWALASGSSSPPQPSAHHATPTTETQYASQAMAQEQEQPPMDAAQRRLRAVAAHLLPQPPTAGCGLAANPTAAAAEYNARVQGYGVVLPEKLQTGKWNVYRSARSPLKLINRFPDNPDIGTLHDNFVYAVETFRDCRYLGTRIREDGTVGDYKWMTYGETSTSRTAIGSGLIHHGIPEGACIGLYFINRPEWIIVDHACSAYSYVSVPLYDTLGPDAVQFIVNHATVEVIFCVPQTLSTLLSFITQMPCVRLIVVIGGEDAKIPLTPTNTGVKIITYAKLHNQGKVSPQPFRPPKPDDIATICYTSGTTGTPKGAVLSHENLIANVAGSSLGMKFYPSDVYISYLPLAHIYERANQVALLHYGVAIGFYQG…
scaffold97.148	Echinochloa crus-galli	Ecr	Poaceae	MAREQEQPPMDAAQRRLRAVAAHLQPQPPTAGCGLAANPTAAAAEYNAHVQGYGVVLPEKLQTGKWNVYRSARSPLKLINRFPDNPDIGTLHDNFVYAVETFRDCRYLGTRIREDGTVGDYKWMTYGETSTSRTAIGSGLIHHGIPEGACIGLYFINRPEWIIVDHACSAYSYVSVPLYDTLGPDAVQFIVNHATVEVIFCVPQTLSTLLSFITQMPCVRLIVVIGGEDAKIPLTPTNTGVKIITYAKLHNQGKMSPQPFRPPKPDDIATICYTSGTTGTPKGAVLSHENLIANVAGSSLGMKFYPSDVYISYLPLAHIYERANQVALLHYGVAIGFYQGDNLKLMDDLAALRPTVFASVPRLYNKIYAAITNAVKESGGLKERLFHTAYNAKRQAILN…
scaffold97.300	Echinochloa crus-galli	Ecr	Poaceae	MNPYFVGFLVPVAVSLLLRKRRKAERKRGVQVEVGGEPGYAVRNYRFEQPVETHWEGVSTLAELFEQSCKQYVYMPLLGTRKLISRETESAPGGRSFEKLHLGDYEWKCYAESFKSVCSFSSGLIQVGHQKNERVAIFAETRAEWQIALQACFRQNITVVTIYASLGEEALCHSLNETEVTTVVCGQKELKKLIDISGQLETVKRVVYINEEGISAEVSLARNNTSWKIESFEEVGRLGTEAPVEANMPLPSDVAVIMYTSGSTGLPKGVMMTHRNVLATLSAVMTIVPALGSKDIYLAYLPLAHILELAAEALMAAVGASIGYGSPLTLTDTSNKIKKGTLGDASALKPTLMTAVPAILDRVRDGVRKKVDAKGGAAKKLFDIAYNRRLAAINGSWLG…
ELECO.r07.1AG0027070	Eleusine coracana	Eco	Poaceae	MMQNVVEVEPGHPAAEGRLAVGPTYRSAFARDGFPPPVSGLESCYDIFRMAVENYPNNRMLGHRDIVDGKAGEYVWKTYKEVFDIANKIGNSIRSCGITKGGRCGIYGANCPEWIITMEACNAHGIYCVPLYDTLGAGAVEFILCHAEVEIAFVEEKKTYLLLKTLPKSSEFLKTIVSFGKVTEEQKEEVSKYGVSIYSWDEFISLAGDQEFDLPVKEKTDTCTIMYTSGTTGDPKGVLISNASIICLIAGVDRLLNCVNEELAEKDVYMSYLPLAHIFDRVVEELFMFHGASIGFWRGDVKLLVEDIGVLKPTIMCAVPRVLDRIFSGLQAKISSGGFVKSTLFNLAYKYKQFRMMRGAKHNEAAAICDKVVFSKVKEGLGGRVRVILSGAAPLATHV…
ELECO.r07.1AG0028730	Eleusine coracana	Eco	Poaceae	MAGSMKHLVQVEPAKEAADGAPSAGPTYRCAAGGLGAAPPAVPGLECCWDIFRLSVEKSPDNNMLGRREIVDGKAGKYTWMTYKEVYDTVIKIGAAIRSCGVGKGGRCGIYGANCPEWVISMQACNAHGIYCVPLYDTLGAGAIEFVLCHAEVQIAFVEEKKIAEVLKTFPGSTKFLKTIVSFGKVNPEHKEKVEENGLSIYSWEDFIKLGGEEQFELPLKEKDDICTIMYTSGTTGDPKGVLITNKSIITIVSAVDEFLRNSNEQLREDDIYISYLPLAHIFDRVIEEVFIRHGASIGFWRGDVKLLVEDIGELKPTVFCAVPRVLDRIYGGLQDKVSGGGFLKKTLFNVAYKYKQGNMMKGSKHEEAAAVFDKLVFTKVKRGLGGRVRLILSGAAPL…
ELECO.r07.1BG0077290	Eleusine coracana	Eco	Poaceae	MMMQNVVEVEPGHPAAEGRLAVGPTYRSAFARDGFPSPVPGLESCYDIFRMAVENYPNNRMLGHRKMVDGKAGEYVWKTYKEVFDIANKIGNSIRSCGITKGGRCGIYGVNCPEWIITMEACNAHGIYCVPLYDTLGAGAVEFILCHAEVEIAFAEEKKTDLLLKTLPKSSEFLKTIVSFGKVTEEQKEEVSKYGVSIYSWDEFMSLAGDQEFDIPAKERKDICTIMYTSGTTGDPKGVLISNASIICLIAGVDRLLNCVNEELAESDVYMSYLPLAHIFDRVVEELFMFHGASIGFWRGDVKLLVEDIGVLKPTIMCAVPRVLDRIFSGLQAKIFSGGFVKSTLFNLAYKYKQFRMMRGAKHNEAAAICDKVVFSKVKEGLGGRVRVILSGAAPLATH…
ELECO.r07.1BG0078970	Eleusine coracana	Eco	Poaceae	MAGSMKHLVQVEPAKEVADGAPSAGPTYRCAAGGTGAAPPAVPGLECCWDIFRLSVEKSPDNNMLGRREIVDGKAGKYTWMTYKEVYDTVIKIGAAIRSCGVGKGGRCGIYGANCPEWVISMQACNAHGIYCVPLYDTLGAGAIEFVLCHAEVQIAFVEEKKIAEVLKTFPGSTKFLKTIVSFGKVNPEHKEKVEQNGLSIYSWEDFIKLGGEEQFELPLKEKDDICTIMYTSGTTGDPKGVLITNKSIITIVSAVDEFLKNSNEQLREDDIYISYLPLAHIFDRVIEEVFIRYGASIGFWRGDVKLLVEDIGELKPTVFCAVPRVLDRIYGGLQDKVSGGGFLKKTLFNVAYKYKQGNMMKGSKHEEAAAVFDKLVFTKVKRGLGGRVRLILSGAAPL…
ELECO.r07.5AG0381100	Eleusine coracana	Eco	Poaceae	MDAAQRRLSAVSAHLQPPAPTGGNGLATSPTAGEYAHVEGYSVVLPEKLQIGRWNVYRSAQSPLRLIHRFPGNPNIGTLHDNFVYSVETFGDCNYLGTRISADGTVGDYKWMTYGQASMSRTAIGSGLMYHGILEGARVGLYFINRPEWIIVDHACASYSYVSVPLYDTLGPDAVQFIVNHATVEVIFCVPQTLSILLNFIAQMTRVRLIVVVDGDDAKILPAPVSPGVEIITYSSLLNQGRMNPQPFRPPKPEDVATICYTSGTTGIPKGAVLCHENLIANAAGSSLNVKFFSSDVHISYLPLAHIYERINQVSLLHRGAAIGFYQGDNLKLMDDLAALKPTIFASVPRLYNRIYAAITNAVKESGGLKEKLFHTAYNTKRQAIAKGRNPSPVWDKLV…
ELECO.r07.5AG0381110	Eleusine coracana	Eco	Poaceae	MAREHQQSPMDAAQRRLRAVSAHIHPPARAGGRAADLAANPTAGEYAHVQGYSAVLPEKLQTGKWNVYRSARSPLRLVSRIPGKPDIGTLHDNFVYAVETFRDSRYLGSRIGTNGTVGDYKWITYGEASTSRTAIGSGLIYHGITEGARIGLYFINRPEWIIVDHACAAYSYISVPLYDTLGPDAVQFIVNHATVEAIFCVPQTLNTLLSFITQMPCVRLVVVIGGDDANMPSSLETTGPEVVSFSRIHNEGMMSPQPFRPPKPEDVATICYTSGTTGTPKGAVLSHENLIANVAGSSMDIKFYPSDVYISYLPLAHIYERSLQVALLHYGVAVGFYQGDNLKLMDDLAALRPTVFASVPRLYNKIYAAITNAVKESGGLKERLFNTAYDAKKQVVING…
ELECO.r07.5AG0382960	Eleusine coracana	Eco	Poaceae	MNPYFVGFLVPVAVSLLLSKRRNVQKKRGVPVEVGGEPGYAIRNYRFEQPVETHWEGVTTLAELFERSCKEYVHMPLLGTRKLISKETETGPGGRSFEKLHLGEYEWKCYAEVFKRVCNFSSGLVQLGHQKTERVAIFAETRAEWQIALQACFRQNITVVTIYASLGEEALCHSLNETEVTTVICGQKELKKLIDISGQLDTVKRVVYINDEGISAEVSVARNSTSWRLESFEEVDRLGNEAPVDANMPHPSDVAVIMYTSGSTGLPKGVMMTHRNVLATLSAVMTIVPALGKKDIYLAYLPLAHILELAAEALMAAVGASIGYGSPLTLTDTSNKIKRGTLGDASALNPTLMTAVPAILDRVRDGVRKKVDTKGGVAKKLFDIAYNRRLAAINGSWLG…
ELECO.r07.5AG0406230	Eleusine coracana	Eco	Poaceae	MEANPKNIFTIKVEDGKPGKDGRPSVGPVFRSSLAKDGFPPLEADMHTSWDVFRTAAAKYPNNRMLGWRPFKDGVPGPYLWKSYKEVYDEVLQAGSALQKLGLKPGSRVGIYGTNCPQWIVAMQACNGYSLICVPLYDTLGAGAVDYIIDHAEIDVVFIQDKKIKEILSPNCKSAKRLKALVTFTSATSEQIREADQIGMKMYSWNDFLKLGKDNPAQPCPPKADDTCTIMYTSGTSGQPKGVMLSHESHAMYVKGVDLFMDQFDDKMTTDDVFLSFLPLAHILDRMIEEYFFHKGGSVGYYHGDLNALRDDLMELKPTLLVGVPRVYERIHEGILKAIAELRPLRRVIFNALYNRKLASMKAGHSHKTASPFADMLAFRKVKARLGGRLRLLISGGAP…
ELECO.r07.5BG0428180	Eleusine coracana	Eco	Poaceae	MEAAQRRLSAVSAHLQPPAPTGGNGLSASSTAGEYAHVEGYSVVLPEKLQTGKWNVYQSAQSPLRLIHRFPGNPDIGTLHDNFVYSVETFGDCNYLGTRISADGTVGDYKWMTYGQASMSRTAIGSGLMYHGILEGARVGLYFINRPEWIIVDHACASYSYVSVPLYDTLGPDAVQFIVNHATVEVIFCVPQTLSILLNFIAQMTRVRLIVVVDGDDAKMPLAPVSPGVEIITYSSLLNQGRMNPQPFRPPKPEDVATICYTSGTTGTPKGAVLCHENLIANAAGSSLNVKFFSSDVHISYLPLAHIYERINQLSLLHCGAAIGFYQGDNLKLMDDLAALKPTIFASVPRLYNRIYAAITNAVKESGGVKEKLFYTAYNAKRQAIAKGRNPSPVWDKLV…
ELECO.r07.5BG0428200	Eleusine coracana	Eco	Poaceae	MAREHRQSPMDAAQRRLRAVSAHIHPPARARGRAADLTANPTAGEYAHVQGYSAVLPEKLQTGKWNVYRSARSPLTLVNRIPGKPDIGTLHDNFVYAVETYRDSRYLGSRIGANGTVGDYKWITYGEASTSRTAIGSGLIYHGITEGARIGLYFINRPEWIIVDHACAAYSYISVPLYDTLGPDAVQFIVNHATVEAIFCVPQTLSTLLNFITQMPCVRLVVVIGGEDANMPSSLATTGPEVVSFSRIHNEGMMSLQPFRPPKPEDVATICYTSGTTGTPKGAILSHENLIANVAGSSMDIKFYPSDVYISYLPLAHIYERSLQVALLHYGVAVGFYQGDNLKLMDDLAALRPTVFASVPRLYNKIYAAITNAVKESGGLKEKLFNTAYNAKKQVVING…
ELECO.r07.5BG0429810	Eleusine coracana	Eco	Poaceae	MNPYFVGFLVPVAVSLLLSKRRNVQKKRGVPVEVGGEPGYAIRNYRFEQPVETHWEGVTTLAELFERSCKEYVHMPLLGTRKLISKETETGPGGKSFEKLHLGEYEWKCYAEAFKSVCNFSSGLVQLGHQKNERVAIFAETRAEWQIALQACFRQNITVVTIYASLGEEALCHSLNETEVTTVICGQKELKKLIDISGQLDTVKRVVYINDEGISAEVSIARNSTTWRLESFEEVDRLGNEAPVDANMPHPSDVAVIMYTSGSTGLPKGVMMTHRNVLATLSAVMTIVPALGKKDIYLAYLPLAHILELAAEALMAAVGASIGYGSPLTLTDTSNKIKRGTLGDASALNPTLMTAVPAILDRVRDGVRKKVDTKGGVAKKLFDVAYNRRLAAINGSWLG…
ELECO.r07.5BG0454270	Eleusine coracana	Eco	Poaceae	MEPNPKNIFTIKVEDGKPGKDGRPSVGPVFRSSLAKDGFPPLEPDMHTSWDVFRTAAGKYPNNRMLGWRPFKDGVPGPYLWKSYKEVYDEVLRAGSALHKLEVKPGSRVGIYGTNCPQWIVAMQACNGYSLICVPLYDTLGAGAVDYIIDHAEIDVVFIQDKKIKEILSPNCKSAKRLKALVTFTSATSEQIREADQIGMKMYSWNDFLKLGKDNPAQPCPPKADDTCTIMYTSGTSGQPKGVMLSHESHAMYVKGVDLFMDQFDDKMTTDDVFLSFLPLAHILDRMIEEYFFHKGGSVGYYHGDLNALRDDLMELKPTLLVGVPRVYERIHEGILKAIAELRPLRRVIFNALYNRKLASMKAGHSHKTASPFADMLAFRKVKARLGGRLRLLISGGAP…
ELECO.r07.5BG0454280	Eleusine coracana	Eco	Poaceae	MGYDPLGNPSRGEICIRGKTVFTGYYKNPELTSEAIVDGWFHTGDIGEMTPDGILKVIDRKKNIFKLSQGEYVAVEYLEKVYGFPPLVEDIWVYGDSFRSNLVAVVNPHEENTMKWAESNGYKGSFDEICKLEGLKEYILKELTAVAQKNKLRGFEFIKGVALDPKPFDIERDLVTATMKKRRNNMLKYYQPEIDKLYKRLEDQKNAAKAR*
ELECO.r07.6AG0509570	Eleusine coracana	Eco	Poaceae	MKNLVEVEAATDAAGPVYRNVRAKDGLLQPPPGLNSCWDVFRTSVEKYPDNPMLGHRKVVDGKAGEYVWKTYKEIYDVVMKLAASISKSGVNQGGRCGIYGANCTEWIISMQACNALGVCGIPLYDTLGAGAIEFIICHAEISIVFVEEKKIGELLKTCHATSKCLKAIVSFGGVTNGQKEEASSHGLSIFSWEEFLIMGGELQLDLPEKKKSDICLMMYTSGTTGEPKGVMISNESILTNIAGIDSFIQSVGEVFSQDDVYLSYLPLAHIFDRIFEEVFISHGSKIGFWRGDVKLLVEDIAELRPTIFCAVPRVLDRIYSGLNAKISAGGILKKTLFNLGYKLKLDNMRKGIRHENAAPFFDKLVFSKVKERLGGKLRIILSGGAPLSAQVEEFLRVV…
ELECO.r07.6AG0522210	Eleusine coracana	Eco	Poaceae	MGEVSKNISDMSILERFAISDMSLFKEYVSHGVIAALLLAIVIPIFLSSIFGKKPKTRGVQADVGGEPGLAMRNSRFSSLIQVPWEGATTMAALFEMASKKYSRQKCLGTRKLINREFVEAANGRKFEKLHLGDYEWDTYAEAFNRACNFASGLIKVGHELDSRIAIFSDTRAEWIIAAQGCFRQNLAVVTIYASLGEDALVHSLNETQVLTLICDSKQLKKLPAISSLLQSVKHIIYIEDEPVEAETLKQINHWTTLSFSEVEELGKASHIDARLPSSSDTAVIMYTSGSTGLPKGVMITHGNMVATTAAVMTIVPKLGMEDVYLAYLPLAHVFELAAETVMLASGAAIGYGSAQTMTDTSNKIKKGTKGDVSVLKPTLMISVPAILDRIRDAVFKKV…
ELECO.r07.6BG0461720	Eleusine coracana	Eco	Poaceae	MKNLVEVEAATDAAGPVYRNVWAKDGLLQPPPGMNSCWDVFRTSVEKYPDNPMLGHRKVVDGKAGEYVWKTYKEIYDVVMKLAASISRSGVNQGERCGIYGANCTEWIISMQACNALGVCCIPLYDTLGAGAVEFIICHAEIPIVFVEEKKIGELLKTCHATSKCLKSIISFGGVTNGQKEEASSHGLSIFSWEEFLIMGGELQLDLPEKKKSDICLIMYTSGTTGEPKGVMISNESILLNIAGIDSFIQSVGEVFSQDDVYLSYLPLAHIFDRIFEEVFISHGSKIGFWRGDVKLLVEDIAELRPTIFCAVPRVLDRIYSGLNAKISAGGILKKTLFNFGYKLKLDNMRKGIRHENAAPFFDKLVFSKVKERLGGKLRIILSGGAPLSAQVEEFLRVV…
ELECO.r07.6BG0477170	Eleusine coracana	Eco	Poaceae	MGEVSKNISDMSILQRFATSDMSLFKEYGSHGVTAALLLAIVIPIFLSSIFGKKPKTRGVQADVGGELGLAMRNSRFSSLIQVPWEGATTMAALFEMASKKYSRQKCLGTRKLINREFVDAADGRKFEKLHLGDYEWDTYAEAFNRACNFASGLIKVGHELDSRIAIFSDTRAEWIIAAQGCFRQNLVVVTIYASLGEDALVHSLNETQVSTLICDSKQLKKLPAISSQLQSVKHIIYIEDEPVEAETLKRFNHWTTLSFSEVEELGKASHIDARLPSSSDTAVVMYTSGSTGLPKGVMITHGNMVATTAAVMTIVPKLGMEDVYLAYLPLAHVFELAAETVMLASGAAIGYGSAQTMTDTSNKIKKGTKGDVSVLKPTLMISVPAILDRIRDAVFKKV…
ELECO.r07.9AG0671480	Eleusine coracana	Eco	Poaceae	MNPYFIGFVLPFVASLLLTKRKSENKKRGLPVDVGGEPGYAIRNHRFQQPVETHWEGIYTLAELFEQSCKQFAYMPLLGTRKLISREMEVAADGRSFEKLHLGQYEWKNYADAFKTVCDFASGLVQIGHEKDERIAIFSDTRAEWQIALQACFRQNITVVTIYASLGEGALCHSLNETEVTTVVCGRKELKKLIDISGQLDTVKHVIYIDEEGVSTEVSLAAKCTSWTVKSFEDVERIGQERPMEANLPLPSDTAVIMYTSGSTGMPKGVMMSHRNVLATVSAVMTIVPALGRKDVYLAYLPLAHILELAAEAVITAVGASIGYGSPLTLTDTSNKIKKGTKGDASALKPTLMTAVPAILDRVRDGVRKNVDAKGGVAKKLFDIAYSRRLAAVNGSWLG…
ELECO.r07.9AG0674370	Eleusine coracana	Eco	Poaceae	MAREHEQSPMDAAQRRLRGVSAHLRPPAPAAEDRDLIANPTAGEYAHVQGYSVVLPEKLHTGKWNVYRSAQSPLRLISRFPGTPDIGTLHDNFVYAVETFRDCRYLGTRIRADGTVGEYKWLTYGEVSTSRSAIGSGLIYHGILEGARVGLYFINRPEWIIVDHACAAYSYVSVPLYDTLGPDAVQFIVNHATIEVIFCVPQTLSTLLSFITHMPCVRLIVLVSGDDANMPPAPATTDVQILTYTQLHNEGKMSPQPFRPPKPEDVATICYTSGTTGTPKGAVLSHGNLIANVAGSSLGIKFYPTDVYISYLPLAHIYERANQIALLHYGVAIGFYQGDNLKLMDDLAALRPTVFASVPRLYNRIYAAITNAVKESGGLKERLFHTAYNAKRQSIINGR…
ELECO.r07.9AG0685360	Eleusine coracana	Eco	Poaceae	MAEMFTVKVGEPTPASGGRPSAGPIYRSIYAKDGLMQLPQEIQTPWDFFSGAVKKYPKNRMLGRRKVTDGKAGDYEWQTYEEVHQKVLRVGSAIRSFGVKPGGHCGIYGSNCPEWVMAMQACNSQGICYVPLYDTLGSNAVEFILDHAEISVAFVQESKIKSILAAVQKCRAHLKAIVSFGDVTSELKTEAEKLGLYCFSWEEFSSMGNQNMDLPKKHKDEICTIMYTSGTTGDPKGVIITNRAIIAGVSTTDHLLEETDKVVTEDDSYFSYLPLAHIFDQVIENYCISKGASVGFWQGDISYLMEDVKVMKPTIFCGVPRVYDRIYTGINQKIQCGGMIARHLFQYAYNYKLSNMRNGLKQHEASPFFDKIVFSKIKEGLGGRIRLMLAGAAPLPRHV…
ELECO.r07.9BG0694930	Eleusine coracana	Eco	Poaceae	MNPYFIGFVLPFVASLLLTKRKSEKKKRGLPADVGGEPGYAIRNHRFQQPVETHWEGIYTLAELFEQSCKQFAYMPLLGTRKLISREMEVAADGRSFEKLHLGQYEWKNYADVFKTICDFSSGLVQIGHQKDECVAIFSDTRAEWQIALQACFRQNITVVTIYASLGEGALCHSLNETEVTTVVCGRKELKKLIDISGQLDTVKHVIYIDEEGVSTEVSLAAKCTSWTVKSFEDVERIGQERPMEANLPLPSDTAVIMYTSGNTGMPKGVMMSHRNVLATVSAVMTIVPALGRKDVYLAYLPLAHILELAAEAVITAVGASIGYGSPLTLTDTSNKIKKGTKGDASALKPTLMTAVPAILDRVHDGVRKNVDAKGGVAKKLFDIAYSRRLAAVNGSWLG…
ELECO.r07.9BG0698200	Eleusine coracana	Eco	Poaceae	MAREHEQSPMDAAQRRLRAVSAHLHPSAPAAEGSGLVANPTAGEYAHVQGYSVVLPEKLHTGKWNVYRSAQSPLRLISRFPGTPDIGTLHDNFVYAFETFGDCRYLGTRIHADGAVGEYKWMTYGEVSTSRSAIGSGLIYHGILEGVRVGLYFINRPEWIIVDHACAAYSYVSVPLYDTLGPDAVQFIVNHAMIEVIFCVPQTLSTLLSFITHMPCVQLIVVVGGDDANMPPAPATIGVQILTYTQLHNEGKMSPQPFRPPKPEDVATICYTSGTTGTPKGAVLSHGNLIANVAGSSLGIKFYPTDVYISYLPLAHIYERANQIALLHYGVAIGFYQGDNLKLMDDLAALRPTVFASVPRLYNRIYAGITNAVKESGGLKERLFHTAYNAKRQAIINGR…
ELECO.r07.9BG0711490	Eleusine coracana	Eco	Poaceae	MTEMFTVKVGEPTPASGGRPSAGPIYRSIYAKDGLMQLPQEIQSPWDFFSGAVKKYPKNRMLGRRQVTDGKAGDYEWQTYEEVHQKVLRVGSAIRSFGVKPGGHCGIYGSNCPEWVMAMQACNSQGICYVPLYDTLGSNAVEFVLDHAEISVAFVQESKIKSILAAVQKCRAHLKAIVSFGDVTSELKTEAEKLGLSCFSWEEFSSMGNQNMDLPKKHKDEICTIMYTSGTTGDPKGVIITNRAIIAGVSTTDHLLEETDKVVTEDDSYFSYLPLAHIFDQVIENYCISKGASVGFWQGDIRYLMEDVKVMKPTIFCGVPRVYDRIHTGINQKIQSGGMIAKHLFQYAYNYKLINMRNGLKQHEASPFFDKIVFSKIKEGLGGRIRLMLAGAAPLPRHV…
Eucgr.D01734	Eucalyptus grandis	Egr-U	Myrtaceae	MKYLIEVEKGKEARDGRPSVGPVYRSVFAKDGFPPPVPGLESCWDVFRITVEKYPDNHMLGRREIVNGKAGKYVWQTYKQVYDKVIRIGNAIRSCGVEPRAKCGIYGANCAEWIMSMEACNAHGLYCVPLYDTLGAGAVEFIICHAEVSIAFIEEKKIAEVLKTFPRTTEFLKTLVSFGKVTPEQRQEVEKFGLAIYAWDDFLKLGDNQQFELPAKEKTDICTIMYTSGTTGDPKGVMISNESIVTLIAGVKRLLESVNEELHQKDVYLSYLPLAHIFDRVIEECFIHHGASIGFWRGDVKLLIEDIGELKPTIFCAVPRVLDRVYSGLNQKISAGGFLKHTLFNFAYSYKLNSLRKGNKYGEAAPLFDRFVFNKVKQGLGGNVRLILSGAAPLSNHVE…
Eucgr.F01499	Eucalyptus grandis	Egr-U	Myrtaceae	MIILYSVETFRDYKYLGTRVRVDGTVGEYKWMTYGEAGTARAALGSGLIYHGIPKGSSIGLYFINRPEWVITDHACSAYSYISVPLYDTLGPDAVKYIVNHAAVQAIFCVPQTLNGLLSFLSEIPTVRLIVVVGGIDEQIPSLPSTTGVKVLTYSKLLSQGHSSIQPFCPPKPDDVATICYTSGTTGTPKGAVLTHGNLIANVAGATCGTEFYPSDVYISYLPLAHIYERVNQVMTAYFGVAVGFYQGDNLKLMDDMAALRPTVFCSVPRLYNRIYAGIMNAVKTSGGLRERLFNAAYNAKKQAMLNGKNPSPMWDRLVFNKIREKLGGRVRFMTSGASPLSPDVMEFLKICFGGRVSEGYGMTETSCVISAMDEGDNLTGHVGSPNPACEIKLVDVPE…
Eucgr.F04354	Eucalyptus grandis	Egr-U	Myrtaceae	MSPYLAGILVPLVVTLIFQNSKKGKKRGLPIEVGGEPGYAIRNRRFTAPVSSWWEGISTLSELFEQSCKQHPNKPLLGTRKLIARETEVASDGRSFEKLHLGDYEWLTYGRTFESVCNFASGLAQLGHKRGERAAIFADTREEWFIALQACFRRNITVVTIYASLGEEALCHSLNETEVTTVICGKKELKKLVDISGQLDTVERVICLDNEVPSNVALVDRSTSWIISSFPDVERIGQENPVDADLPLPSDVAVIMYTSGSTGLPKGVMMTHANVLATVSAVMTIVPGLGSKDVYLAYLPLAHILELAAENVIAAVGSAIGYGTTLTLTDTSSKIKKGTRGDATALAPTVMTAVPAILDRVRDGVRKKLDAKGGFSKRLFDIAYARRLSAINGSWFGAW…
Eucgr.G00490	Eucalyptus grandis	Egr-U	Myrtaceae	MQEVAEYTVKVEEGKEGVNGRPSVGPVYRGTYAEDGLVELEPGMESPWQFFSDTAKRKPDYRMLGRREVVDSKVGPYVWHTYKEVYDSAVRLGSAIRSRGVNPGDRCGIYGSNCPEWIITMEACSAHAVTYVPLYDTLGPNAVEFIINHAEVSIAFAQENKIPSILSCLPKCPCLKTIVSFGDVASTLKAQAEELGVSCFSWKEFLQLENADCELPPKKRTDVCTIMYTSGTTGEPKGVIITNEALIAEVLSIDKLLFATDRVFSEEDTYFSFLPLAHIYDLTMETYCIYRASCIGFWRGDVRFLVEDLQELKPTIFCAVPRVYDRIYTGILAKVSSSGLIRKKLFEYAYDYKLANLEKGFPQDKAAPLMDRLVFEKTKLALGGRIRALSSGAAPLPKH…
Eucgr.H00913	Eucalyptus grandis	Egr-U	Myrtaceae	MKVFAAKVEDGREGRDGKPSVGPVYRNLLAKNGFPPTDPNINTTWDIFRVSTEKHPKNKMLGWRKIISGKPGPYAWKSYKEVYDEVLHIGSALRASGAEPGSRVGIYGANCPQWVMAMEACNAHSLVCVPLYDTLGPRAVNFILDHAEINFVFIQDKKVKQLLNPDCLSAKKLKSIICFTSMAEGEKEEAVQTGTIPYTWDEFLQMGKENPSDILPPRPFDICTLMYTSGTSGDPKGVVLTHENLASFVAGMDLFLEQFEDKMTVDDVYLSFLPLAHILDRAIEEYFFHKGASIGYYHGDLNALRDDLMELKPTFLAGVPRVFERIHESIKVAIEELNPVRQRIFNLLYRHKLHWMNLGYKQKEASPLADCLAFRKVKAKLGGRLRLIVSGGAPLSTEI…
Eucgr.H00914	Eucalyptus grandis	Egr-U	Myrtaceae	MKVFAAKVEDGREGRDGKPSVGPVYRNLLAKNGFPPTDPDINTTWDIFRVSVEKHPKNKMLGWRKIISGKPGPYAWKSYKEVYDEVLHIGSALRASGAEPGSRVGIYGANCPQWAMAMEACNAHSLVCVPLYDNLGPGAVNFILDHAEINFVFIQDRKVKELLNPDCLSAKKLKSIICFTSLVEVEKEKVVQTGTIPYTWDEFLQMGKENPSDILPPRPFDICTIMYTSGTSGDPKGVVLTHENLTALVTGMDLFLEQFEDKMTVDDVYLSFLPLAHSLDRIIEEYFFHKGASVGYYHGDLKALRDDLMELKPTFFAGVPRVFERIHESIKVALEELNPVRRSIFNLLYRLKLYWMNLGYKQKYASLLADLLAFRKVRAKLGGRLRLIVSGGAPLSSEI…
Eucgr.H04493	Eucalyptus grandis	Egr-U	Myrtaceae	MASLSRENLPAPAAWRRLRAIQSHLLPDGAGAGAGGGPDPDSRVQANAASGVLNERGYSVVLPEDLRTGKWNVYRSARSFFKLVSRFTDHPDIGTLHDNFGHAIETFRYCKYLGTRVCADGTVGEYKWMTYGEAGSAREAIGSGLCYHGLPQGVCVGLYFINRPEWLIVDHACSAYSYISVPLYDTLGPDAVKYVVNHAALQAIFCAPQTLNRLLSFLSEIPSVRLIVVVGGIDIHLPTLPPTSRVKLISYLKLLSQGRSNIQPCCPPKPENIATICYTSGTTGTPKGVVLTHGNLIANVAGYSETTTFFSSDIYLSYLPLAHIYERMNQILGAYYGVAVGFYQGDNMKLMDDLAALRPTIFCSVPRLYNRIYAGITNAVKSSGMLKERLFRVAFNSKK…
Eucgr.K01396	Eucalyptus grandis	Egr-U	Myrtaceae	MEKLDADYLSVWKSYGPRGALGAFLVAIAVPIFLSTMLLGKKKVKQRGVPVVVGGEAGYAIRNSRSPELVEVPWKGATTMAALFEQSCKKYSRQRFLGTRKLISKEIIPADDGRKFEKLHLGDYEWITYREAFDRACNFASGLVRLGHNVDTRAAIFADTRAEWLIAFQGFFRQDITVVTIYASLGEDALVHSLNETQVSTLVCDSKQLKKLAAIGSKLTTIQNVIYFDDGEPENDSKLSGSMSNWNVKSFSEIEKLGKERPSPPNLPSKNGIAVIMYTSGSTGLPKGVMITHGNVVATAAAVTTVVPKLGSDDVYLAYLPLAHVFELAAESVMLVAGCAIGYGSTLTITDTSSKIKKGTKGDVSVLQPTLMTAVPAILDRVRDGVLKKVEEKGGLAKS…
Egra_v1_Chr06.g01310	Eustoma grandiflorum	Egr	Gentianaceae	MQIESEFLVKVGEATPAGDDRPSAGPVYRSIYAKDGLLEVPAGMDSPWDFFRISVKNNPKNRMLGRRQVTDGKAGPFSWLTYEEVYNTTLQLGSSMRSRGINPGDRCGIYGSNCPEWIMAMEACNSQAITYVPLYDTLGANAVEYIINHAEVSIAFVQESKIPSILDCLPRCSTHLKTIVSFGLFAEEQKKQTEEFGVSGYSWKEFALMGNQHHDLPPKEKKNICTIMYTSGTTGEPKGVVLSNAAFMAEVLSTDQMLFLTEKVMTVDDTYFSFLPLAHIYDQIIETYCIYKGSSIGFWQGDVRYLIDDLLELKPTIFCGVPRIYNKIYTGIMEKISAGGALKKAIFQFAYNYKLRNLEKGLKQDEASPRFDKLVFDKIKQGFGGRVRLMFTGAAPLPK…
Egra_v1_Chr06.g12580	Eustoma grandiflorum	Egr	Gentianaceae	MDVSTAEQRLGTLRSHILLATNDIDPHILRNLTAGEFYQGHRYSVVLPEKLRTGKWNVFRSASSPLKLISRFPDHPEIGTLHDNFVHAAEAFQDYKYLGTRVRVDGTVGEYKWMTYGETATARSLVGSGLRYYGLESGSCVGLYFINRPEWLVVDHACSAYSYISVPLYDTLGPDAVKYIVNHADIQAIFCLPNTLNTLLSFLSDISRVRVIVVVGGVDEQLPSLPSTTGVKVISYLKLLNQGQSSIKPFCPPKPEDTATICYTSGTTGTPKGVVLSHANLISSVAGMSLTVKFYPSDIYISYLPLAHIYERANQIMSVYSGVAIGFYQGDNLKLMDDLAALRPTIFCSVPRLYNRIYAGIITAVKTSGALKERLFNAAYNSKKQAIFSGRKPSPMWDR…
Egra_v1_Chr07.g04020.pb.3846.2.path1	Eustoma grandiflorum	Egr	Gentianaceae	MDSTAERRLKVINDHLNSISGHHSPSIQASATSAQFVSEQGYSVVLPEKLQTGKWNVYRSARSPLKLVSRFADKPEVATLHDNFVHTANAYPDRRYLGTRVRDDGTVGGYKWMTYGEASTARSAIGSGLSQHGIPKGSCIGLYFINRPEWIVVDHACSAYSYISVPLYDTLGPDAVKFIVNHASVQAIFCVPQTLHTLISFLPEMPSVCLIVVVGCRDDQIQSLTLTKGVQVQSYSKFLSQGLANVLPFSAPKPDDIATICYTSGTTGTPKGVVLTHGNLIASVAGATFGVQLDSSDLYISYLPLAHIYERANQVLIVYYGGAAGFYQGDHLKLLEDMAVLRPTIFCSVPRLYNKLYAGIMNSVKTSSAVRQKIFNAAYNAKKQAILSGKKSSPIWDRL…
Egra_v1_Chr09.g00070	Eustoma grandiflorum	Egr	Gentianaceae	MNKFAVKVEEGREGRDGQPSLGPVYRNPLAEHAYPPTDPSLSTAWEIFSASVQRFPDNRMLGCRQFISGKWGPYMWKTYKEAHQEVLLIGSALRGHGVKQGARVGIYGSNCPQWVVAMQACSAHNFICVPLYDTLGAGAVNFILDHAEINYVFVQDKKANELLSSECTHARRLNFIVCFTSLAEEQKNKAASLGLKSFSWNDFLDMGKEHPSEILPPKPYNICTIMYTSGTSGNPKGVVLTHDNVSTCIRGVDIFLEHFEDKMTVDDVYISFLPLAHILDRMIEEYFFHKGASVGYYHGDINELGDDLMELKPTFLAGVPRVFERVHEGKEYSIWPSSSTFHIFLFELIMMHTNMACSFWPLRHFEST
Egra_v1_Chr09.g00080	Eustoma grandiflorum	Egr	Gentianaceae	MLYKHKLNRMKQGYKQKDASPLADLLAFRKVKARLGGRVRLIISGGAPLSCEVEEFLRVTSCAFVLQGYGLTETCGLATLGYPDEMSLIGSVGSAFVYNEVRLEQVPEMGYDPLGSPPCGEICVRGKTPFAGYYKNPDLTREALKDGWFHTGDIGEMLPNGAIRIIDRKKNLIKLSQGEYVALEFLEKVYCITPIVEDIWVYGNSFKSMLVAVVVPNEENTRKWAQQNGYHGSFSELCSLNQLQDHIILELKSSAERNKLRGFEYIKGVIVEQQSLELKKDMVTATLKKRRDQLLKHYKVKIDHLYERLASGKQ
Egra_v1_Chr09.g51860.pb.5133.1.path1	Eustoma grandiflorum	Egr	Gentianaceae	MEASSAERRLRAIEGHVVPTADDIDLDSQILLNRTAGEYFHGQGYSVVLPEKLQTGQWNVHRSASSPLKLISRFPDHPDIGTLHDNFVHAVEAFQDHKYLGTRIRVDGTIGEYKWMTYGETAAARLAIGSGLQNYGLKSGSCVGLYFINRPEWLIVDHACAAYSYISVPLYDTLGPDVVKYIVNHADIKAIFCVADTLNTLLSFLSDISCVSLIVVVGGLDEHLPSLPSMTGVKVISYSKLLNQGQNKSQPFCPPKPEDTATICYTSGTTGTPKGVVLSHANLIASVAGVTYTSKFYPTDVYISYLPLAHIYERANQIMSAYCGVAIGFYQGDNLKLLDDLAALRPTVFCSVPRLYNRIYAGIVNAVKTSGPLKERLFNAAYNSKKKAILNGKKPSPMW…
Egra_v1_Chr10.g57700	Eustoma grandiflorum	Egr	Gentianaceae	MVSENERFITEIEAAKEANGERPSRGPVYRNVLASDGFKPLPLELQCCWDIFFESMRNYPDNRMLGEREIVNGKAGRYRWLTYEQVYDLVLKVGNSLRCCGVAKGNKCGIYGANCTNWVIAMQACNAHGLQCVPLYDTLGASAVEYIIGHAEISVAFVEETKIQEVLKTLPTTRKWLKTLVSFGKVTNEQKEVSENSGVHLFSWDDFLTLGLDKSYDLPVKQKSDICTIMYTSGTTGDPKGVMISNESILSIISGVNHHLESMDEKFTEEDVYLSYLPLAHIFDRVFEELMIFSGASIGFWHKDVKELIDDIRELRPTALCAVPRVLDRIHSGLVEKISSASLLKRAMYNIAYSYKLWNMSRGFKQDDAAPIFDKIIFSKVKEGLGGRLRLILSGAAPL…
Egra_v1_Chr11.g54990.pb.6131.1.path1	Eustoma grandiflorum	Egr	Gentianaceae	MGAYIVGVLVPLAITLLLRNSKSGKKRGVPVDAGGEPGYAIRNYRFSAPVETAWAGITTLADLFEESCKQYFHKRCLGTRILISSEMEISGDGRSFEKLHLGKYEWLTYGQTFEAVCNFASGLVQLGHSKGERAAIFADTREEWFIALQGCFRRNVTVVTIYSSLGEEALCHSLNETEVTTVICGQKEMKKLIALSGQFDTVKRVICMDDEFPSDVAVYSGNIGWKITSFSDVKELGKGHPVEPDLPLPADIAVIMYTSGSTGLPKGVMMTHKNVLATGSAVMTIVPNLGSKDTYLAYLPLAHILELAAENVMVAVGCSIGYGSPLTLTDTSNKIKKGTKGDASMLSPTLLAAVPAILDRVRDGVRKKVDGAGGLAKQLFNLAYSRRLSSVNGSWFGAW…
Egra_v1_Chr13.g04500.pb.6976.2.path1	Eustoma grandiflorum	Egr	Gentianaceae	MASKRFIFEVEPAKEAKDGRPSVGPVYRSVFAKDGFPQPAEGLESCWDIFRMSVEKYPNNRMLGRRMVENGKPGKYVWLTYKEVYDLVIKVANSLCSIGIEKEGRCGIYGTNSQEWIISMEACNALGLYCVPLYDTLGADAVEFIICHAEATIAFVEEKKIAELFNTFPGAGKHLKTIVSFGKVTSQHKEESQKFGLTIYSWDEFLLLGHDKSFDLPPKKKSDICTIMYTSGTTGDPKGVMISNNSIVTLIGGVQRLLGSLNESLTVDDVYLSYLPLAHIFDRVLEECFINHGGSIGFWRGDVKLLIEDIGELKPTIFTAVPRVLDRIYSGLKQKIAAGGYIKQTVFNFAYALKLRKLRNGFKHNEASPISDKLVFSQVKQGLGGNVRLILSGAAPLAP…
Egra_v1_Chr16.g35780.pb.8681.1.path1	Eustoma grandiflorum	Egr	Gentianaceae	MSDSAYLEAFKTYGLVGVIGAVIVAALIPVFLSSVILRKKNGKQRGVPVQITGDEGLTMRNSRSAKLIEVPWEGATTMAALFEQSCKRHSSKKFLGSRKIVGRDFVTASDGRKFEKLHLSEYQWETYGQVFERASNFASGLVKVGHDLETRVAIFSESRAEWFIAFQGCFRQSLTVVTIYASLGDDALVHSLNETQVSTLICDAKQLKKLATIRTSLKTIQNVIYFEDDVVATDNSSKNISNCSVFSFSEIEKLGKDNPVQPMLPIKKDVAVIMYTSGSTGLPKGVMITHGNIVATAAAVMTVIPNIGSNDVFLAYLPLAHVFELAAESVMLTAGAAIGYGSALTMTDTSNKIKKGTKGDASVLKPTLLAAVPAILDRVREGVLKKVEERGGFSKKLFD…
Egra_v1_Chr22.g04520.pb.11064.1.path1	Eustoma grandiflorum	Egr	Gentianaceae	MAAKRFIFEVEPAKEAKDGRPSVGPVYRSVFAKDGFPQPAEGLESCWDIFRMSVEKYPNNRMLGRRMIENGKPGKYTWLTYKEVYDLVIKVANSIGSIGIEKEGRCGIYGTNSQEWIISMEACNALGLYCVPLYDTLGADAVEFIICHAEVTIAFVEEKKIAELFKTFPGAGKYLKTIVSFGKVASQHKEESQKFGVAIYSWDEFLLLGHDKNYDLPPKKKSDICTIMYTSGTTGDPKGVMISNNSIVTLIGGVHRLLGSLNESLTVDDVYLSYLPLAHIFDRVIEECFINHGGSIGFWRGDVKLLVEDLGELKPTIFTAVPRVLDRIYSGLKQKIAAGGYIKQTLFNFAYALKLRSLRNGFKHNEASPISDKFVFSQVKQGLGGNVRLILSGAAPLAS…
Egra_v1_Chr27.g19150	Eustoma grandiflorum	Egr	Gentianaceae	MEASSAERRLRAIEGHVVPTADNIDLDSQILLNRIAGEYFHGQGYSVVLPEKLQTCQWNVHRSASSPLQLISRFPDHPDIGTLHDNFVHAVEAFQDHKPEWLIVDHACAAYSYISVPLYDTLGPDVVKYIVNHADIKAIFCVPDTLNTLLSFLSDISCVSLIVVVGGVGEHLPSLPSMTGVKVISYSKLLNQGQNKSQPFCPPKLEDTATICYTSGTTGTPKGVVLSHANLIASVAGVTYTSKFYPTNVYISYLPLAHIYEQATQIMSAYCGVAIRFYKGDNLKLLDDLAALRPTVFCSVPRLYNRIYAGIVNAVKTSRPLKERLFNAAYNSKKKAILNGKKPSPMWDRLVFNKIKDKLGG
Egra_v1_Chr29.g02650.pb.13529.1.path1	Eustoma grandiflorum	Egr	Gentianaceae	MATKKYIVEVEPEKEEKDGKPSRGTVYRSVFAKDGFPQPIEGLDTCWDIFRMSVEKNPNNRMLGRREIQSGKPGKYVWLTYKETYDLVIKLGNSIRSCGIKEGGRCGIYGANCSEWIMSMEACNAHGVYCVPLYDTLGAGAVEFIICHAEVSIAFVEEKKIPELLKTLPHSSTYLKTIVSFGKVAPPQKEESQHFGVSVYSWDEFLAKGNDKHFDLPLKQKSDICTIMYTSGTTGDPKGVMISNSSIVALIAGVKRVLGCVNESLSQKDVYISYLPLAHIFDRVIEEALISHGASIGFWRGDVKLLVEDLAELKPTIFCAVPRVLDRIYSGLKQKISAGGFIKRTLFNFAYTSKLNSLRQGAKTHEAAPIFDKIVFSKVKQGLGGNVRIILSGAAPLAS…
Fes_sc0000011.1.g000022.aua.1	Fagopyrum esculentum	Fes	Polygonaceae	MAMESVADRRLKTIRSHLADVSDDPSSFLCTNATAGEYLPGEGYSVVLPEKLNLGKWHVYRSARSPLKLVSRFPENPDIATLHDNFVSTVERFPDYKYLGTRVRVDGTVGEYKWMTYGEVSNARTAVGSALQNYGLLKGACVGLYFINRPEWAIVDHACSAYSFVSVPLYDTLGPDAVKYIVNHADVQAIFCVPATLNALLSFLSEIPNVRVIVVVDGVDEHLPSLSSKYGVKIVSYSKLLNQGHINLKPHCPPSADDIATICYTSGTTGTPKGVVLTHGNLIANVAGMSLLAAFYPTDVYISYLPLAHIYERANQIACAHYGVAVGFYQGDNLKLMDDLVALRPTLFCSVPRLYNRIYAGIIKAVQSSGGLRERLFNIAFNSKKQALLNGQNPSPLWD…
Fes_sc0000050.1.g000017.aua.1	Fagopyrum esculentum	Fes	Polygonaceae	MNPYYVGILVPVVLSLLVRSNKPRKRRGVPVDVGGEPGHAIRNHSSPSLVESAWDEISTLAELIEWSCKLHRDMPFLGTRKLISNETESTQDGRGLEKVHLGEYEWVTYGKVFQDICDFSCGLVQLEHSRNERVAIFADTREEWFIALQGCFRRNITVVTIYASLGEEALCHSLNETEVTTVICGQKEMKKLVDICEQLDSVKRVICMDDELSPNFSSVEGKWKVSSFATVKRLGRENFVDPDMPLSADTAVIMYTSGSTGLPKGVMMTHGNILATVSAVMTIVPGLRSKDVYLAYLPLAHILELSAEIVMAAVGCKIGYGSPLTLTDTSSKIKWGTKGDTTALQPTLLTAVPAILDRVRDGVLKKVDAKGGASKKLFELAYSRRLSAINGSWLGAWGL…
Fes_sc0000186.1.g000005.aua.1	Fagopyrum esculentum	Fes	Polygonaceae	MSQKCYIVEVEPGLPAEKGEPSKGPVYRNILAKDGFPAPPQGMETCWDIFRMSVEKLPNNPMLGQREVLDGKAGEYKWRSYKDVYDIVLKLGNSLRSCGVGQGARCGIYGANCPEWIMSMEACNAHGILSVPFYDTLGAGAVEFIILHAEVSVAFVEEKKIAELLKTLPKTARSLKTLVSFGRITPEQREEVSKYGATIYAWNDFLELGHGKEYELPLKSRTDICTIMYTSGTTGDPKGVLISNENIITLIAGVNCYLDSINIELTFKDVYMSYLPLAHIFDRATEECFISRGAQIGFWQGDVKLLVEDIGELKPTIFCAVPRVLERIYAGLNTKVKAGGKLKSVVFNVAYNCKLGRMKKGLKHEEASPLFDKIVFQKVKEGLGGRVKLILSGGAPLAN…
Fes_sc0001389.1.g000007.aua.1	Fagopyrum esculentum	Fes	Polygonaceae	MKHLPSIAQAYSMLLQEEKQRSITNPSNIGDESAALYASRSRQHSVDESSKDRSSSSNDRRLVYTCTHCNRIGHTVDQCYKIIGYPPRNASEQDTPTSNDASAPTPTIPDLSVEQCTLLMSLLQTTPPTPHVVCSLASTTDFMSGTSYHSLYTHAGLFSSTKLGHSWIIDSGASSHMCYDFTLFASYSHLAQPYLVILPNGEKIEIKIEGRIQLLPELVLTEVLYVPSFKFNLSSIAKIVAQYECVIQFSKIACYLQAPSMKRPLALGNMRKGLYILQNTPNNSVPTYSPSQTACHLATNKISSPVSHNIWHVRLGHLLVYKLKTLSLIHDINDLCDISTCNICAQSRQTRLPFPNSSIKTSLIFQLIHIDATWIHLLQCKSNAFSFVKSFIEMVDTQF…
Fes_sc0001828.1.g000004.aua.1	Fagopyrum esculentum	Fes	Polygonaceae	MDSVGERRLKAIQRHLISVSDDLHTPLHTSTTAGEFFQTSWCATEIVDLIFLQMILGLSSSQLIRSRNARCSTGEGYSVILPEKLKTGKWNVYRSARSPLKLVSRFPEHPEIGTLYDNFVFTVERYPDNKYLGSRVGVDGSIGEYKWMTYEEVSNARSAIGSALQNCGLLKGACVGLYFINRPEWVIVDHACSAYSYVSVPLYDTLGPDAVKYIVNHADVQAIFCVAATLNDVLSFLSEIPNVRLVVVVDGIDKTLPSLPSTSGAKLTTFSKLLNQGHINLKPHTPPSPNDIATICYTSGTTGTPKGAMLTHGNLVANVVGTSFSSSLYPSDIYLSYLPLAHIYERAVQVLCVYYGVAVGFYQGDNLKLMEDLVVLRPTVFCSVPRLYNKIYAGITNAV…
Fes_sc0001828.1.g000006.aua.1	Fagopyrum esculentum	Fes	Polygonaceae	MVSMKANSEGYSVILPEKLNTGKWNVYRSARSPLKLVSRFSEHPEIETLHDNFVYASKRYQDYNYLGSRVRDDGTIGEYKWITYGEVSDARSAIGSALRDYGLLKVSHFVITKVALHTYSYVSVPLYDTLGSDAVKYIVNHADLQAIFCVPATLKTLLSFLTEIPNVRLIVGRKNLKPYCPPSSDEIATICYTSGTTGTPKGVVLTHGNLIANIVSASVGVILSPKDIYISYLPLAHAYERVMQVACAYYGASVGFYQGDTLKLMDDLTVLRPTVFFSVPRLYNKIYAGIINALKSSGGLREKLFYIAFNSKKQALMNGKTPSLVWDKLVFNKIKAKLGGRVRSLYSGGSPISPDVLDFLKVCFGCEVVEGYGMTEASCFISSMAPGELLSGHVGSPGI…
Fes_sc0002657.1.g000013.aua.1	Fagopyrum esculentum	Fes	Polygonaceae	MASQSGSTSALTAATRNAASTGSSSPPSSGATAPPQSGTTSTPTDQSNQRRGRGRKGKKRSGSGNPTQRFVWHATRGAGAVEFIILHADVTVAFVEEKKITELLKTLPKAAECLKTLVSFGKVTSEQREEVSKYGINIYAWEEFLQLVEAVEKTTTVLLLFYSSYSATRNLVLFYLLSLIVISGSSVSVLLLRSPGTGLKAKIKAGGVLKSAIFNIAYNYKFGSMKKGSKHEEASPLADKIVFNKVKEGLGGRVRLILSGAAPLASXRGNISESGLTETCAGTFVSLPNELQMLGTVGPPVPNVDVRLESVPEMEYDALASKPRGEICVKGKTVFAGYHKREDLTKEVLVDGWFHTGDIGEWQPDGSLKIIDRKKNIFKLSQGEYVAVENLENIYGLCP…
Fes_sc0002657.1.g000014.aua.1	Fagopyrum esculentum	Fes	Polygonaceae	VKDVYMSYLPLAHIFDRVIEECFISHGAQIGFWRGDVKLLVEDLGELKPTIFCAVPRVLERIYTGLKAKIKAGGVLKSAIFNIAYNYKFGSMKKGSKHEEASPLADKIVFNKVKEGLGGRVRLILSGAAPLASHVETFLRVVACCYVVQGYGLTETCAGTFVSLPNELQMLGTVGPPVPNVDVRLESVPEMEYDALASKPRGEICVKGKTVFAGYHKREDLTKEVLVDGWFHTGDIGEWQPDGSLKIIDRKKNIFKLSQGEYVAVENLENVYGLCPVVDSIWVYGSSFQSFLVAVANPNQQALERWAQENGVNGDFSAICENPKAKEYILQELTKIGKEKKLKGFELIKAVHLDPEPFNIERDLLTPTYKIKRPQLLKYYQKFIDEMYEAGQAASQPRA
Fes_sc0002830.1.g000008.aua.1	Fagopyrum esculentum	Fes	Polygonaceae	MEEIKRSFPFLQQLEKWADDYGSPIFGSHGSLGLVLTVAVALLVPLLLTVLLGKKKSKQRAIPVEVGGEAGFAMQNSRFKSLVKIPWEGATTLPALFEQSSKKHLHDRFLGTREVVDKETITASDGRKFEKLHLGEYQWQTYGEVYGRVCNFASGLVKFGHDLDTRAAIFSETRADWFIALQGFSRQNVTVVTMYASLGEDALIHSLNETSVTTLICDTKQFKKVAAISSKLETLKNVIYFEEDKKLSDSSISAGINGLKVSSFTDIEKLGEENPIDPRLPSEDDIAVIMYTSGSTGLPKVSGQGVMMTHKNVVATAASVMTVVPGLGTKDTYLSYLPLAHILELEAEIVMSASGTAIGYGSALTLTDTSNKIKKGTKGDAAMLKPTLMAAVPAILDRV…
Fes_sc0002839.1.g000001.aua.1	Fagopyrum esculentum	Fes	Polygonaceae	MSVEKYPSNPMLGNRRIVNGKACEYVWSSYKDVYDVVIKLGNSLRSCDIGQGGRCGIYGANCSEWIMSMEACNAHGIYCVPLYDTLGAGAVEFIILHAEVSIAFVEEKKIGELLKTVPKAAECLKTIVSFGKVTPEQKDEVSKYGITIYAWEEFLKLGDGKDYELPAKSKTDICTIMYTSGTTGDPKGVLITNENIITLIAGVKRFLESVNEELTAKDVYISYLPLAHIFDRVIEECFVSHGAQIGFWRGDVKLLIEDLGELKPTVFCAVPRVLDRIYTGLQDKLKAGSTLRNAIFNVAYNYKFGHMKKGSKHEEASPLFDKMVKQGLGGRVRLILSGAAPLASHVETFLRVVACCYVLQGYGLTETCAGTFVSLPNELQMLGTVGPPVPNVDVRLESV…
Fes_sc0011452.1.g000002.aua.1	Fagopyrum esculentum	Fes	Polygonaceae	MSSRVYTVKVEEPRPATENNPSAGDVYRCIYSKDGLTSAPQGLHSSWDLFSRSVKENPDSPMLGHRRSVDGNAGPYVWRTYKEAHQLSIRVGSAIRSRGVNPGGRCGIYGSNCPEWIISMEGCNSQSIIYVPLYDTLGPDAVEFIINHAEVSLAFVQESKLPAILACLPNCSTNLKTIVSFSGISDTQKAKAEEHGVSSFTWEEFVQLGSLDCELPPKNKTDVCTIMYTSGTTGEPKGVILPNAAFVAEVMSMDYLLLETDKVFTTEDSYFSFLPLAHIFGQVVETYCICKGTSIGFWQGDVRYLMDDLQELKPTIFCGVPRVFDRIYTGIQQKISSSGTMKKYLFDYGYNYKLSHLEKGLRQQDAAPLMDKLLFDKIKQSFGGRVRLILSGGAPLSRH…
Fes_sc0016114.1.g000002.aua.1	Fagopyrum esculentum	Fes	Polygonaceae	MAEKSFIVEVEPGLPAVGGHPSKGPVYRNVLANNGFPLPPHQMETCWDIFRMSVEKHPENPMLGQREVVDGKAGKYVWRSYKEVYDIVLKLGNSLRSCGVGKGARCGIYGANCPEWIMSMEACNAHGISCVPFYDTLGAGAVEFIILHAEVSVAFVEEKKISELLKTLPKTAHYLKTLISFGEITLEQKQEVSKYGATIYAWNEFLDLGEGKEYELPVKGKSDICTIMYTSGTTGDPKGVLLSNENIVTLIAGLNCYLDSVNATFTFEDVYMSYLPLAHIFDRMVEECIISHGGQIGFWRRDVRLLVEDMMVLKPTILCAVPRVLERIYAGMNAKVNAGSKWKRAIFNAVYNYKLERMKNGIKHEEASPLLDKLVFSKFKEILGGRTRLMISGGAPLAT…
Fes_sc0016202.1.g000002.aua.1	Fagopyrum esculentum	Fes	Polygonaceae	MNPYYVGLLVPVVYTLLVRNNKPQKRRGVPVDVGGEPGYAIRNHRSPSLVESAWGEISTLAELIEWSCKQNQDKPFLGTRKLIAKETELTKDGRALEKLHLGEYEWLSYGEVFEDICDFASGLVQIGHSRNERAAIFADTREEWFVALQGCFRRNITVVTIYASLGEEALCHSLNETEVTTVICGQKEMKKLMDISGQLDSVKRIICMDDEFSLIEGNWTISSFSAVKRLGKENSVDADMPLSADTAVIMYTSGSTGLPKGVMMTHGNVLATISAVMTIVPGLSSTDAYLAYLPMAHILELAAENVMAAIGCRIGYGSPLTLTDASNKIKWGTKGDTTALQPTLLTAVPAILDRVRDGVRKKVDAKGGLSKKLFELAYSRRLSAINGSWLGAWGLEKHL…
Fes_sc0016423.1.g000004.aua.1	Fagopyrum esculentum	Fes	Polygonaceae	MGREMDSDKKFVVEVEKAKEAVNGKPSVGPVYRNVIAKDGFPPLLPGLETCWDIFSNAVEKFPNNPMLGYRQSKQEKVFKTLPKTTKFLKTIVSFGSITSQQREVATRFNLAIYSWDEFLWLGKNRQFELPAKQKTDICTIMYTSGTTSEPKGVMISNETIVTVVSGINYSLKDINQEFKESDVYLSYLPLAHIFDRVLEELLISAGASIGYWRGDAKLLSEDINELKPSVLCAVPRVLDRIYSGMIQKISSGSFLKRTIFNAAYYYKLYNMNQGYNHHEASPFLDKIVFSKVKQGLGGNIRLMLSGGAPLAPGVETFLRVVTCAHVLQGYGLTETCAASCVAQPDEMSMIGTVGPPAPNVDICLESVPEMEYDALSSIPRGEICIRGKPLFSGYYKRE…
Fes_sc0022685.1.g000002.aua.1	Fagopyrum esculentum	Fes	Polygonaceae	MKRFSVEVESGKEGKDGRPAVGPVYRNPHAKNSFPPPHPEISTAWDSFRLSVEKHPENKMLGRREIVNGKARPYSYKNHNYLTLIIIPVYEEVLSIGSALRQCGAEPGARVGIYGSNCPEWIVAMEACAAHSLICVPLYDTLGPGAVNYIIDHAEIDYVFVQDRKVKEVLSSDCLSAKRLKSIVCFTSFVDNEKMKAENAGIRAFSWTEFMDMGRKYSTEPTPPQSLHICTIMYTSGTSGDPKGVVITQENIAMFIRGLDIFMDQFEDKMTVNDVYLSFLPLAHILDRVIEEYFFRNGACVGYYHGNINELGDDLMELKPTFFAGVPRVFERVYEGIQKTIEGLNPRRRAIFGLLYKYKLAWMNMGFKQKSASPLADLIAFRKVKNKLGGRVRLIVSGA…
Fes_sc0032262.1.g000001.aua.1	Fagopyrum esculentum	Fes	Polygonaceae	MGKIRWGWGFPMRTDTQRMGTMHLFNPEREQGWETLCYTGMGMTLGLVGEMKRFSVEVESGKEGKDGRPAVGPVYRNPHAKNSFPPPHPEISTAWDSFRLSVEKHPENKMLGRREIVNGKARPYSYKNHNYLTLRIILVYEEVLSIGSALRQCGAEPGARVGIYGSNCPEWIVAMEACAAHSLICVPLYDTLGPGAVNYIIDHAEIDYVFVQDRKAKEVLSSDCLSAKRLKSIVCFTSFVDNEKMKAENAGIRAFSWTEFMDMGRQYSTEPTPPQSLHICTIMYTSGTSGDPKGVVITQENIAMFIRGLDIFMDQFEDKMTVNDVYLSFLPLAHILDRVIEEYFFRNGACVGYYHGNINELGDDLMELKPTFFAGVPRVFERVYEGIQKTIEGLNPRRR…
Fes_sc0135990.1.g000001.aua.1	Fagopyrum esculentum	Fes	Polygonaceae	ERFFEPSAPQSFHICTIMYTSGTSGEPKGVVITHENIAMLIRGLDIFMDEFEDKMTVNDVYLSFLPLAHILDRAIEEYFFKKGASVGYYHGNMDEIRDDLMELKPTFFAGVPRVFERVYEGRNRI
Fes_sc0136816.1.g000001.aua.1	Fagopyrum esculentum	Fes	Polygonaceae	ERFFEPSAPQSFHICTIMYTSGTSGEPKGVVITHENIAMLIRGLDIFMDEFEDKMTVNDVYLSFLPLAHILDRAIEEYFFKKGASVGYYHGNMDEIRDDLMELKPTFFAGVPRVFERVYEGRNRF
Fes_sc0213526.1.g000001.aua.1	Fagopyrum esculentum	Fes	Polygonaceae	IAFRKVKDKLGGRVRLIVSGAAPLSREIEEFLRVTCCCFVLQGYGLTETCGLVTYGHPDEMSMLGTVGGVSLYTELRLEEVPEMGYHPLDNPPRGEICVRGKSVFSEYYKNPELTKEAFRDGWFHT
Fes_sc0213536.1.g000001.aua.1	Fagopyrum esculentum	Fes	Polygonaceae	IAFRKVKDKLGGRVRLIVSGAAPLSREIEEFLRVTCCCFVLQGYGLTETCGLVTYGHPDEMSMLGTVGGVSLYTELRMEEVPEMGYHPLDNPPRGEICVRGKSVFSEYYKNPELTKEAFRDGWFHTGTYFINSFP
FCD_00004825	Ficus carica	Fca	Moraceae	MAQKKYIIEVEKAREARDGRPSMGPVYRSIFAKDGFPPPIDGLDSCWDVFRMSVERCTENRMLGRREIVNGKAGKYVWLTYGEVYDLVIKIGNAMRSCGFSEGNKCGIYGANCPEWMISMQACNAHALYCVPLYDTLGAGAVEFIINHSEVSIAFAEEKKIPELLKVIPNTTKYLRTLVSFGNVTPEQREAVEKFGLTIYSWEEFLQLGNDKNFDLPVKRKSDICTIMYTSGTTGDPKGVLLSNESIISFLGGVKLLLSSVNEDDKDVFLSYLPLAHIFDRAIEELFIMHGASIGFWRGDVKLLLEDIGELKPTIFCAVPRVLDRVYSGLTQKISAGGFLKKTLFNVAYSLKQHYMRKGHKHGEAAPIVDKIVFSKVKQGLGGNVRLILSGAAPLSTHV…
FCD_00009366	Ficus carica	Fca	Moraceae	MDSTAAQRRIKAINGHLITAGDSHSLLRLNPTSAEFVSEQGYSVVLPEKLLTGKWNVYRSARSPFKLVSRFPDHPEIGTLHDNFVHSVDTFRDYKYLGTRIRVDGTVGEYKWMTYGEAGTARSAIGSGLIYHGIPKESCVGLYFINRPEWIIVDHACSAYSYISVPLYDTLGPDAVKYIVNHAVVRAIFCVPQTLNTLLNFLSDIPTVRLIVVVGGMDDQIPSLPSSTGVEVITYSKLLSQGRSNPQPFCPPKPDDVATICYTSGTTGTPKGAVLTHGNFIANVAGSSLGVKFYPSDVYISYLPLAHIYERANQVMTAYFGVAVGFYQGDNMKLMDDMAALRPTIFCSVPRLFNRIYAGITNAVKTSGTLKQRLFNVAYNAKKQAILNGKNPSPMWDKL…
FCD_00014157	Ficus carica	Fca	Moraceae	MGDSEGNLLNTKMLDSFQSGDFLSVLKSYGVYGIVGAIVVGILVPILFKGSKRGKQRGVPVNVGGEAGYAVRNARVTELIDVPWKGATTMAALFELSCKKHSRNRFLGTRKLIEKEFVTASDGRKYEKLHLGDYEWQTYGEVFNRASNFASGLVKLGHDVDTRAAIFSETRAEWLIAFQGCFRQNITVVTVYASLGEDALIHSLNETSATTLICDSKQLKKLAAISTSLKTIQNVICFEDDESSKDTGLSESLSNLTVASFSEVERLGKTSPVPANLPSKNGIAVIMYTSGSTGLPKGVMVTHGNIVATAAAVMTVIPGIDSKDVYLAYLPLAHVFELAAESVMLTAGCRIGYSSPLTFTDTSNKIKKGTKGDASVLKPTLMAAVPAILDRVRDGVLKK…
FCD_00020480	Ficus carica	Fca	Moraceae	MTPYIVGVVVPLVVTLILRNSKGEKKRGLPVDVGGEPGNAIRNRRFTYTVQTAWEGISTLAELFEQSCKKYHDKCFLGTRKLISRDVEVTEDGRSFEKLHLGEYEWLTYGKTFEAVCNFASGLAQLGHNKEERVAIFADTREEWFLALQSCFRRNVTVVTIYSSLGEEALCHSLNETEVTTVICGQKELKKLVEISGQLDTVKRVICMDDEIPSAASSTWSITLFADVERLGRENPVDADLPLPADVAVIMYTSGSTGLPKGVMMTHGNILATISAVMTIVPDLKSNDVYLAYLPLAHILELAAENVMAAVGSAIGYGSPLTLTDTSNKIKKGTKGDATALSPTLMTAVPAILDRVRDGVLKKVNSTGGLSKRLFDLAYSRRLSAVNGSWLGAWGLERI…
FCD_00021599	Ficus carica	Fca	Moraceae	MESPAQRRLQAVQSHLLPTATADDDSHSRIHSNVTAGEFALAQGYSVVLPEKLQTGKWDVYRSAHSPFKLVSRFEDHPEIGTLHDNFVHSVETFRDYKYLGTRIQVDGTAGEYKWMTYGEVGIAREAIGSGLRISGLQKGACIGLYFINRPEWLIVDHACAAYSYISVPLYDTLGPDAVKYVVNHADMQAIFCVPQTLNSLLSFLSDIPSVRLIVVVGGMDEHLPSLPSTTRVKLISYLKLIGQGRSNLQPFCPPKPEDIATICYTSGTTGTPKGVVLTHGNFIASAAGFSRAIKFYPSDVYISYLPLAHIFERTNQIISAYYGVAIGFYQGDNLKLIDDMAVLRPTIFCSVPRLYNRIYAGITNAVQTSGALRERLFRAAYNSKKQAIMSGRNPSPVW…
FCD_00024191	Ficus carica	Fca	Moraceae	MSMNYTVKVEEARPAAVNKPSAGPVYRSVYAKDGLLALPEGLQSPWEFFSGSVKNNPDSPMLGRRQTTDLKVGPYVWLTYQEVYDSAIRVGSAMRSLNVNPGDRCGIYGSNCPQWIIAMQACYSQGITYVPLYDTLGPNAVEFIINHAEVSIAFVQENKISSILSCLPNCNTHLKTIISFANVSTAQKKEAEELGVSCFSLEEFSQLGNSSYELPTKQRTDKCTLMYTSGTTGEPKGVILTNEAIMAEVLSMEQMLELTDKVFTTEDSFFSYLPLAHVYDQIVENYCIYKGSSIGYWRGDIRFLMDDIQELKPTIFCGVPRVYDRIYTGIASKVSSGGALKKLLFQYAYNYKLANMEKGLPHDKAAPLMDKLVFEKIKLAFGGRVRLMFSGAAPLPRHV…
FCD_00031943	Ficus carica	Fca	Moraceae	MKLFSAQVEEGKEGNDGKPSVGPVYRNLLSKHSFPPPDPELNTAWDLFSKSTQRNPENRMLGWRKLVDGKFGPYVWKTYKEVYDEVLDLGSALRASGAEPGSRIGIYGSNCPEWIVAMEACNAHSFICVPLYDTLGPGAVNFIIDHAEVDYVFVQDKKVKELLNFDCRSSQRLKSVICFSSLTEEQREKAAEYGIKPFSWHEFLDLGKQNPTEVVPPQPYNVSTIMYTSGTSGDPKGVVLTHEILAFSVRGIDLFMEQFEDKMTPDDVYLSFLPLAHILDRLIEEYFFHNGASVGYFHGDLNALADDLMELKPTLFAGVPRVFERVYEGIKKGVQELNPRRRKIFDLLYKYKLAWMNWGFKNKYASPLADLLAFRKIKARLGGRVRLIISGAAPLSSEI…
Foant_00617	Fontinalis antipyretica	Fan	Fontinalaceae	MTKVERYIFKLENGEDATEEAPSKGPVYRSIFMKGGFPPLPAGLATVPVGTFCPNPLRSVKRAPDNKMLGAREIKDEKAAKYLWRTYQQVYDKVICIGAAMRHVGVNPKGRCGIYGINCPEWFTTMEGRSHPVDLAPPEKGDLSTIMYSGTIGEPKGVMLTHENILITIAGLDHYLKSLNEVMDNNDVYFSFLPLAHIFDRVAEEMFVFCGGKLTWIKLGYKQDKASPFFDKLLFNKVRMGLGGKVRLVISGAAPLSGHVQEFLRVIMCARLSSFEFLHAVSSSGLTETCAASFMQVPDIFSMNVTVDPPLCNIEARLESVPELGYKASEEKNSKPRGEICIHGSDIGECQADGAMKIIDHKNIFKLSQGEYVAVKNLESVYNETVAVDTLIILGHGFI…
Foant_00960	Fontinalis antipyretica	Fan	Fontinalaceae	MGPFLVVLVPVVVTSYLLGERRKKKRIKQQSITVAAAGGEEGLTKRNARFEVLMETPWEGADTLAELFEQACARHSGNQFLGARVLLKREAEVADDGRKFEKVTLGHYEWTTYAQAFLRASDFASGLVALGHGRRERVAIFAETRPEWILALQACFRRNLTVVTIYASLGEEALVHSLNETEVTTVICDSKQLKKIMDLSKQLTTVERMIYMEDETTSNEPSLEGKSVTRFSHVEKLGKEAPTPPEMPCPDDIAVIMYTSGSTGLPKGVMMSHKNIVATIAGLSPSVPKLSSSDVYLAYLPLAHVLELTAEIGSNEYVDLTSADVQATLTAAGAAIGYGSPLTMTDTSSKVKYGTKGDVTELHPTLMTAVPAILDRIRDGVRKKRSHDKQVNSKGGITK…
Foant_00973	Fontinalis antipyretica	Fan	Fontinalaceae	MPDHLPTLKSANTQIYEKRAAALLMSMFREHCTTFFFVANPQLFKKVDVRLVECSNGALERMTKVERYIFKVENGEDATEEAPSKGPVYRSIFVKDGFPPLPAGLATCWDLFDRSVKRAPDDKMLGAREIKDEKAAKYLWQTYQQVYDKVICIGAAMRHVGVNPKGRCGIYGINCPEWFTTMEACNAHSVVCVPLYDTLGLTAVEYITNHAEITIIFVQESKLPLVVQLLPKCTSFLKTVVSFGNITNDLKSQAEESGVSFYSWDEFINLGLSHPVDLAPPEKGDLSTIMYTSGTTGEPKGVMLTHENILITIAGLDHYLKSLNEVMDNNDVYFSFLPLAHIFDRVAEEMFVFCGGSIGFWQGDIKKVPEDIAELKPTLFVGVPRVFDRLTAGERALVD…
Foant_04525	Fontinalis antipyretica	Fan	Fontinalaceae	MESDPVVMETTQRRLRMLNAHLHTKASSTEESLQLECQPTTGEYLTEEGYSVKLPEKLSSGKWDVRRSAMSPIELLDHWPEHPEIRTLHDNFVYAKAAFPENRCLGTRIRADGTVGEYRWMTYGEVGTARAAIGSGLVQHGIPKGSCIGLYMVNRPEWVISELACAAYSFVSVPLYDTLGADAVKYIVNHAEVAAVFCTQDMLHTLLSCLSELPSLRLIVVVGGAEKLVPSLPPQSGIEVVPFSRLEAQGKADQRAFVAPKPHDLATICYTSGTTGSSQAVQIFPSDVHISYLPLAHIYERMNMLVMLHHGVAVGFYQGDILKLMEDLETLKPTFFASVPRLYNRIYDKIIGTVRASGGLREKLFNIAYNSKKQAIENGKSPSPIWDRLVFNKVKAALG…
Foant_04828	Fontinalis antipyretica	Fan	Fontinalaceae	MEDGILPFRQAPSRWPAPPLRSVHLAGSPELGAALQPSPSISRGRDGTGRGGCAKEGSVCGCRILPMAGKKAGVVVNPPSFIHEVEAGVEGRDGEPSKGPVYRSVYAKDKLCGLPQEMHTTWDTFMNSVNLHGGNKMLGHRKMVNGVAGEYDWLTYQEVYDKVVLIGAAIRHVGVQPKEKCGVYGANCPEWFMAMEACNGHSMLCVPLYDTLGNEAVEFIINHAEVSIAFVQSAKLDMMVSSLPNCTNTLKTLVSFSSYTDAQKATVEAAGAAIFSWAEFLELGKTNPVPLSPPIGSDMSTIMYTSGTTGEPKGVLLSHEAILTCIAGLDDLLKCREMPLTEKDVYFSFLPLAHIFDRVAEEFYVFLGASIGFWQGDVKKITEDLVELKPTLFAAVPRV…
Foant_10198	Fontinalis antipyretica	Fan	Fontinalaceae	MADGKTSGLPPLEDMTHPEGIPALPAAQNRSLTLDNNLMATITVGLLVPFLLSLVLSKSKKKDKVRAVTCEVGGDLGLAKRNQRFLSLVETPWEGADTLAVLFEQACHQYAGNKFVGTRKLIKKEMETGSGGRQFEKVTLGDYTWLNYGEALPRVENLSSGLVALGHKKGERVAIFAETRAEWLLALQGPLIVRVLPSCGGKVNACFRQNLPVVTIYASLGEEALVHSLNEFTRIMLIDMLIDNKRNIFVWGWGWGGLLTEVTTVICDHKQLKKLLTMSDQFETVKHAVYMEDIGDDSQPTGSNSNWAVESFSSVEKLGQKSPVPPNLPKPGDVSVIMYTSGSTGMPKGVVMSHANIVATVAGVSTVIPNLSKNDVYLAYLPLAHVLELAAEVTMIAAG…
Fxa1Ag102554	Fragaria x ananassa	Fan-R	Rosaceae	MVCFTSLTDEEKDKAVQIGMKPYSWSEFTEMGKQNPSDIFPPQPETIGAIMYTSGTSGDPKGVVLTHENAAYGVRGVDLFMEQFEDKMTVADVYLSFLPLAHILDRIIEEYFFRTGASVGYYHGDLNALGDDMMELKPTLLAGVPRVFERIHEGIKQGVQQLNPRRQKIFDILYKYKRAWMNMGFKNRNASPIADLLAFRKIKNRLGGRIRLIISGGAPVSAEIEEFLRVTCCCFVVQGYGLTETVGPTTLGYPDEMCMIGVVGTVSVFNELRLEEVPDMGYDPLGDPSCGEICVRGKTVFAGYHKSPELTREA
Fxa1Ag102594	Fragaria x ananassa	Fan-R	Rosaceae	MRRLEGTILVSTCRRFCTLSPPSLNHMHAIPFPDPNPTPRNTVSSNKLIALYVRNGQTQIAHNLFDEMRVKDVVSWNTILSGLHKAKDPHGIHQLLLQMRRDGFGPNEYTISIVLRAFLGTVLNVLVSQIHAFAIVLALNSSVFVGSALMKGYANIGDRVAMACVFDEISAKDVSSWNALISSYVELGCLDEAQRVFDGMLERNVVSWTSLVNGYIRNRRVDKARSVFDKMSGKNVVSWTVMISGYVKNQRFLEALELVLLMLKSGTLPNQFTFSSVLDASAGCSSLIFGQQVHSSILKTGIPEDVTLSTSLVDMYAKCGDIDAAYCVFGSMQKNNLISWNSIIGGYARHGIATRALEEFERMTDCGVRPDAITFTNVLSACAHGGMIEDGKSLFNSMK…
Fxa1Bg202423	Fragaria x ananassa	Fan-R	Rosaceae	NNTSSVLPSQHIYLHLHQHFDSYLITSRRTPLSLCNLSLSLSLSVSHTQHRYSVFFFEARMKMFSAKVEEGRKGQNGKPSVGPVFRNLLSKNDFPPPHPEINTAWDVFSQSAQKFAGNRMLGWRKIVDGKIGPYVWKTYKEVYEEVLLVGSALRASGVEPGSRIGIYGSNCPQWIMAMEACNAHSLICVPLYDTLGPGAVNFIIDHAEVDVVFVQDKKVKQVRY*
Fxa1Bg202424	Fragaria x ananassa	Fan-R	Rosaceae	MAMAACCAHSLISVPLYDTLGPGAVNYIIDHAEVDVVFVQDKKVKELLNPDCTSTQRLKVIVCFTSLTDEERGKAAHIGIKPYSWNEFVEMGIQNPLRIFPPLPENISTIMYTSGTSGAPKGVVITHENMAYGVRGIDLFMEQFEDKMTVDDVYLSFLPLAHILDCVIELYFFHNGASVGYYHGDLNALGDDILELKPTLLAGVPRVFEKIHEGIKKGVQQLNSRRQKIFDILYRYKLAWMNMGFRNKNASPLADLLAFRKIKSRLGGRIRLIISGGAPLSSEIEEFLRVTCCCFVLQGCGLTETIGPTTLGFPDEMCMIGAVGTVSVFNELRLEEVPEMGYNPLGDPSCGEICVRGKTVFAGYHKSPELTSEAIKDGWFHTGDIGHILPNGMIKIIDR…
Fxa1Cg102599	Fragaria x ananassa	Fan-R	Rosaceae	FLDSLHLHQHLSICTNIVILISSLPDVPPFPFVISLSLSLSLSLSLSLIHNIDIVFFFFLEARMKMFSATVEEGRKGQNGKPSVGPVFRNLLSKNDFPPPHPEINTAWDVFSQSAQKFAGNRMLGWRKIVDGKIGPYVWKTYKEVYEEVLLVGSALRASGVEPGSRIGIYGSNCPQWIMAMEACNAHSLICVPLYDTLGPGAVNFIIDHAEVDVVFVQDKKVKQLLSPDCTSSQRLKVMVCFTSLTDEEKDKAVQIGMKPYSWSEFTEMGKQNPSDIFPPQPETIGAIMYTSGTSGDPKGVVLTHENAAYGVRGVDLFMEQFEDKMTVDDVYLSFLPLAHILDRIIEEYFFRTGASVGYYHGDLNALGDDMMELKPTLLAGVPRFKLISGIKQGVQQLN…
Fxa1Cg102602	Fragaria x ananassa	Fan-R	Rosaceae	MRRLEGTILVSTCRHFCTLSPSSLNHMHAIPFPDPNPTPRNTVSSNKLIARYVRKGQTRIAHNLFDEMRVKDVVSWNTILSGLHNAKDPHGVHQLLLQMRRDGFGPNEYTISIVLRAFLGTVLNRLVSQIHAFAIVLALNSSVFVGSALMKGYANIGDRVAMANVFDEISAKDVSSWNALISSYVELGCLDEAQRVFDGMLERNVVSWTSLVNGYIRSRRVDKARSVFNEMSGKNVVSWTVMISGYVKNQRFLDALELFLLMLKSGTLPNQFTFSSVLDASSGCSSLIFGQQVHSSILKTGIPEDVTLSTSLVDMYAKCGDIDAAYCIFGSMQKKNLISWNSIIGGYARHGISTRALEEFERMTDCGVRPDAITFTNVLSACAHGGMIEDGKSLFNSMK…
Fxa1Dg202397	Fragaria x ananassa	Fan-R	Rosaceae	MTSDRLGLQARMKMFSAKVEEGRKGQNGKPSVGPVFRNLHSKNDFPPPHPEINTAWDVFREYEWRWLLTSEFNNPRKQAVSQVNAQNRQRNTRNHHAGSRPFAVFMDEAAREHPEVNQYVYTYERAYPDSQEDIAKVREASDEVMSAIGRETWPDTQEEEMSEAMSRIDTSDPTIGARIMGTAFPPRANNFYCRGLGKKGEGVLKTTPGFQRKAASTSSRTTSTITRMTQLESEVQRLREQQAAQAAYNAAQAAYVAEIHAIQQAQQQMFQYMQDFTAAQFQGLPPPRMPLPQPPQPPQQPPEADINLDDIDFLQSAQKFAGNRMLGWPKILDGKIGPYFWKTYKEVYEEVLLVGSALRASGVEPGSRIGIYGSNRPQWIMAMEACNAHSLICVPLYDT…
Fxa1Dg202399	Fragaria x ananassa	Fan-R	Rosaceae	MRRLEGTILVSTCRHFCTLSTSSLNHRHAIPFPDPSPTPRNTVSSNKLIARYVKKGQTRIAHNLFDEMRVKDVVSWNTILSGLHNAKDPHRVHQLLLQMRRDGFGPNEYTISIVLRAFLGTVLNVLVSQIHAFAIILALNSSVFVGSALMKGYANIGDRVAMASVFDEILAKDVSSWNALISSYLELGCLDEAQRVFDGMLERNVVSWTSLVHGYIRNRRVDKARSVFDQMSGKNVVSWTVMISGYVKNQRFLDALELFLLMLKSGALPNQFTFSSVLNASSGCSSLISGQQVHSSILKTGIPEDVTLSTSLVDMYAKCGDIDAAYCIFGSMQKKNLISWNSIIGGYARHGIATRALEEFERMTDCGVRPDAITFTNVLSACAHGGMIEDGKSLFNSMK…
Fxa2Ag100716	Fragaria x ananassa	Fan-R	Rosaceae	MGRILSVGNSNCELPPKQRTAVCTIMYTSGTTGEPKGVIVTNAALMSEVLSTDHILFLTDRVCNEEDSYFSFLPLAHIYDQIIESYCIYKGSSIGFWRGDVRFLLEDLQELKPTIFCGVPRVYDRIYTGIVGKVSSGGLLRKTLFHYAYNYKLTNLEKGLPQEKAAPLLDKLVFHKITQALGGRVRIMLSGAAPLPRHVEEFLRVTSCSTLSQGYGLTESCGGCFTSIGNIYPMIGTVGVPLTTIEARLESVPELGYDALSSVPRGEICLRGKTLFSGYHKRQDLTDEVLIDEWFHTGDIGEWQPNGAMKVIDRKKNIFKLSQGEYVAVESIESKYLQCPLIASIWVYGNSFESFLVAVVVPDRKALEDWAAEHNLTDDYKSLCQNLKARKYILDELNS…
Fxa2Ag102698	Fragaria x ananassa	Fan-R	Rosaceae	MVPTYVVGALVPLVITLLLQKSKKEKKRGLLVDVGGDPGYAIRNHHSSSPVESAWEGISTLAELFEQSCGRFEKKFFLGTRVLVGRELEVTKDGKSFEKLHLGDYEWLTYGKAFEVVCNFASGLSQIGHKKEERVAIFADTREEWFLALQGCFRRNVTVVTIYASLGEEALCHSLNETEVTTVICGHKELEKLVAISGQLDTVKHIICMDDDIPSSALSVESRWRINTFADVEQLGQENPVDPDLPLPADIAVIMYTSGSTGLPKGVMMTHANVLAVTSAVMTIVPGIGTKDIYMAYLPLAHILELAAENVMVAAGSAIGYGSPLTLTDTSSKIKKGTKGDATALLPTLLTAVPAILDRVRDGVLYKVNAKGGLSKKLFELAYARRLSAVNGSWFGAWG…
Fxa2Bg200613	Fragaria x ananassa	Fan-R	Rosaceae	MDQYAVKVEEARQEADGRPSAGPVYRSIYAKDGLLELPEGLESPWQFLSDSVKRNPSARMLGQRQVSEKKAGPYVWTTYQEVYDAAIQMGSAIRSRGVNPGDRCGIYGSNCPKWIIAMEACNSQAITYVPLYDTLGANAVEFIINHAEVSIAFVQENKIPAIISCLPNCLTHLKTIVSFTNVSSTQKKEAEDLGVSCFSWEEFSQLGNSNCELPPKQRTAVCTIMYTSGTTGEPKGVIVTNAALMSEVLSTDHILFLTERVCNEEDSFFSFLPLAHIYDQIIESYCIYKGSSIGFWRGDVRFLLEDLQELKPTIFCGVPRVYDRIYTGIVGKVSSGGLLRKTLFHYAYNYKLTNLEKGLPQEKAAPLLDKLVFHKIKQALGGRVRIMLSGAAPLPRHVE…
Fxa2Bg202540	Fragaria x ananassa	Fan-R	Rosaceae	MVPTYVVGALVPLVITLLLQKSKNEKKRGLLVDVGGEPGYAIRNHHSSSPVESAWEGISTLAELFEQSCGRFKKKCFLGTRVLVGRELEVTKDGKSFEKLHLGDYEWLTYGKAFEVVCNFASGLSQIGHKKEERVAIFADTREEWFLALQGCFRRNVTVVTIYASLGEEALCHSLNETEVTTVICGHKELEKLVAISGQLDTVKHIICMDADIPSSASSVESRWRINTFTDVEQLGRENPVDPDLPLPADIAVIMYTSGSTGLPKGVMMTHANVLAVTSAVMTIVPGIGTKDIYMAYLPLAHILELAAENVMVAAGSAIGYGSPLTLTDTSSKIKKGTKGDATALLPTLLTAVPAILDRVRDGVLNKVNAKGGLSKKLFELAYARRLSAVNGSWFGAWG…
Fxa2Cg201761	Fragaria x ananassa	Fan-R	Rosaceae	MDQFAVKVEEARPAADGNPSAGPVYRSIYAKDGLLELPEGLESPWQFLSDSVKRNPSARMLGQRQVGEKKTGPYVWTTYQEVYDAAIQMGSAIRSRGVNPGDRCGIYGSNCPKWIIAMEASNSQAITYVPLYDTLGANAVEFIINHAEVSIAFVQENKIPAIISCLPNCLTHLKTIVSFTNVSSTQKKEAEELGVSCFSWEEFSQLGNSNCELPPKQRTAVCTIMYTSGTTGEPKGVIVTNAALMSEVLSTDHILFLTDRVCTEEDSYFSFLPLAHIYDQIIESYCIYKGSSIGFWRGDVRFLLDDLQELKPTIFCGVPRVYDRIYTGIVGKVSSDGLLRKTFFHYAYNYKLTNLEKGLPQEKAAPLLDKLVFHKIKQALGGRVRIMLSGAAPLPRHVE…
Fxa2Cg203447	Fragaria x ananassa	Fan-R	Rosaceae	MVPTYVVGALVPLVITLLLQKSKKEKKRGLLVDVGGEPGYAIRSHHCSSPVESAWEGISTLAELFEQSCGRFEKKCFLGTRVLVGRELEVTKDGKSFEKLHLGDYEWLTYGKAFEVVCNFASGLSQIGHKKEERVAIFADTREEWFLALQGCFRHNVTVVTIYASLGEEALCHSLNETEVKTVICGHKELEKLVAISGQLDTVKHIICMDDDIPSSASSVESRWRINTFADVEQLGRENPVDPDLPLPADIAVIMYTSGSTGLPKGVMMTHANVLAVTSAVMTIVPGIGTKDIYMAYLPLAHILELAAENVMVAAGSAIGYGSPLTLTDTSSKIKKGTKGDATALLPTLLTAVPAILDRVRDGVLNKVNAKGGLSKKLFELAYARRLSAVNGSWFGAWG…
Fxa2Dg200679	Fragaria x ananassa	Fan-R	Rosaceae	MDQFAVKVEEARPAANGKPSAGPVYRSIYAKDGLLELREGLESPWQFLSDSVKRNPSARMLGQRQVSEKKTGPYVWTTYQEVYDAAIQMGSAIRSRGVNPGDRCGIYGSNCSKWIIAMEACNSQAITYVPLYDTLGANAVEFIINHAEVSIAFVQENKIPAILSCLPNCLTHLKTIVSFTNVSSTQKKEAEDLGVSCFSWEEFSQLGNSNCELPPKQRTAVCTIMYTSGTTGEPKGVIVTNAALMSEVLSTDHILFLTDRVCNEEDSYFSFLPLAHIYDQIIESYCIYKGSSIGFWRGDVRFLLDDLQELKPTIFCGVPRVYDRIYSGIVGKVSSGGLLRKTLFHYAYNYKLTNLEKGLPQEKAAPLLDKLVFHKIKQALGGRVRIMLSGAAPLPRHVE…
Fxa2Dg202436	Fragaria x ananassa	Fan-R	Rosaceae	MVPTYVVGALVPLVIMLLLQKSKKEKKRGLLVDVGGEPGYAIRNHHSSSPVESAWEGISTLAELFEQSCGRFEKKRFLGTRVLVGRELEVTKDGKSFEKLHLGDYEWLTYGKAFEVVCNFASGLSQIGHKKEERVAIFADTREEWFLALQGCFRRNVTVVTIYASLGEEALCHSLNETEVTTVICGHKELEKLVAISGQLDTVKHIICMDDDIPSSASSVESRWRINTFADVEQLGRENPVDPDLPLPADIAVIMYTSGSTGLPKGVMMTHANVLAVTSAVMTIVPGIGTKDIYMAYLPLAHILELAAENVMVAAGSAIGYGSPLTLTDTSSKIKKGTKGDATALLPTLLTAVPAILDRVRDGVLNKVNAKGGLSKKLFELAYARRLSAVNGSWFGAWG…
Fxa3Ag101895	Fragaria x ananassa	Fan-R	Rosaceae	MESDAALRRLHAVQSHLLPPTADDPQPLLQNNLAAGEFAHGKGYSVVLPEKLQTGKWNVYRSVRSPFELVTRFADHPDIVTLHDNFVRSAETFKDHKYLGTRIRSDGTVGEYKWMTYGEAATVREALGSGLWLNGIQKGACVGLFFINRPEWLIVDHACSAYSFISVPLYDTLGPDAVKYVVNHANVQAIFCSLDNMNTLLSLLSEIQSVALIVVVGGVDEHLRSLPSITGVKLVSYMELVSQGRSCLQPFCPPNSEDVATICYTSGTTGTPKGVVLTHGNLISSCAGFSCALRFCSSDIYISYLPLAHIYERANQIVVLYFGGACGFYQGVCNTSKSYSITVSASI*
Fxa4Ag101497	Fragaria x ananassa	Fan-R	Rosaceae	MDSAQAQRRLQAINGHLISDVAESESILRPNSTAAEFVSEQGYSVVLPEKLHTGKWNVYRSARSPLKLVTTFPDHPEIATLHDNFVHAVDMFRDYKYLGTRIRVDGTVGEYKWMTFGEADTARSAIGSGLIYNGIPKGSCIGLYFINRPEWMIVDHACSAYSYISVPLYDTLGPDAVKYIANHAVVQVIFCVPETLNSILSFLSDIPTVRLIVVVGGIDEQIPSLPSSTGVKVVTYSTLLNQGRSSIQPFCPPKSDDIATICYTSGTTGTPKGAVLSHGNLIASVAGATFGMQFYPSDVYMSYLPLAHIYERANQVMTVHFGVAVGFYQGDNMKLMDDMAALRPTIFCSVPRLYNRIYAGITNAVKTSGVLRERLFNAAYNAKKKALLSGKNPSPMWDR…
Fxa4Bg101490	Fragaria x ananassa	Fan-R	Rosaceae	MDSAQAQRRLQAINGHLISDVAESESILHPNSTAAEFVSEQGYSVVLPEKLHTGKWNVYRSARSPLKLVTTFPDHPKIATLHDNFVHAVDTFRDYKYLGTRIRVDGTVGEYKWMTFGEADTARSAIGSGLIYNGIPKGSCIGLYFINRPEWMIVDHACSAYSYISVPLYDTLGPDAVKYIANHAVVQVIFCVPETLNSILSFLSDIPTIRLIVVVGGIDEQIPSLPSSTGVKVVTYSTLLNQGRSSIQPFCPPKSDDIATICYTSGTTGTPKGAVLSHGNLIASVAGATFGMQFYPSDVYISYLPLAHIYERANQVMTVHFGVAVGFYQGDNMKLMDDMAALRPTIFCSVPRLYNRIYAGITNAVKTSGVLRERLFNAAYNAKKKALLSGKNPSPMWDR…
Fxa4Cg201281	Fragaria x ananassa	Fan-R	Rosaceae	MDSAQAQRRLQAINGHLISDVAESESILHPNSTAADFVSEQGYSVVLPEKLHTGKWNVYRSARSPLKLVTTFPDHPEIATLHDNFVHAVDTFRDYKYLGTRIRVDGTVGEYKWMTFGEADTARSAIGSGLIYNGIPKGSCIGLYFINRPEWMIVDHACSAYSYISVPLYDTLGPDAVKYIANHAVVQVIFCVPETLNSILNFLSDIPTVRLIVVVGGIDEQIPSLPSSTGVKVVTYSTLLNQGRSSIQPFCPPKSDDIATICYTSGTTGTPKGAVLSHGNLIASVAGATFGMQFCPSDVYMSYLPLAHIYERANQVMTVHFGVAVGFYQGDNMKLMDDMAALRPTIFCSVPRLYNRIYAGITNAVKTSGVLRERLFNAAYNAKKKALLSGKNPSPMWDR…
Fxa4Dg101184	Fragaria x ananassa	Fan-R	Rosaceae	MDSAQAQRRLQAINGHLISDVAESESILHPNSTAAEFVSEQGYSVVLPEKLHTGKWNVYRSARSPLKLITTFPDHPEIATLHDNFVHAVDTFRDYKYLGTRIRVDGTVGEYKWMTFGEADTARSAIGSGLIYNGIPKGSCIGLYFINRPEWMIVDHACSAYSYISVPLYDTLGPDAVKYIANHAVVQVIFCVPETLNSILNFLSDIPTVRLIVVVGGIDEQIPSLPSSTGVKVVTYSTLLNQGRSSIQPFCPPKSDDIATICYTSGTTGTPKGAVLSHGNLIASVAGATFGMQFYPSDVYMSYLPLAHIYERTNQVMTVHFGVAVGFYQGDNMKLMDDMAALRPTIFCSVPRLYNRIYAGITNAVKTSGVLRERLFNAAYNAKKKALLSGKNPPPMWDR…
Fxa5Ag200403	Fragaria x ananassa	Fan-R	Rosaceae	MAGTKYKYLIEVEKGKPAKDGRPSLGPVYRSVFAKDGFPPPIAGMDSCWDVFRMSVEKNPGNRMLGRRETVNGKAGEYVWLTYKQVYDIVVKVGNSMRTLGLVEGDKCGIFGANCPEWIMSMEACNAHGLYCVPLYDTLGAGAVEFIICHAEVSLAFVEEKKIPELLKTLPNASKYLKTLVSFGNVTPEQKESVEKHGSVLYSWNEFLQLGESKDFDLPVKKKSDICTIMYTSGTTGDPKGVLISNESIITLLAGVKRLLESVNEELDANDVYLSFLPLAHIFDRVIEELFIWTGASIGFWRGDVKLLTEDIAELKPTIFCAVPRVLDRIYAGLTQRISSGGIIKKTLFNCAYTYKHYNMKNGHAHGDASPMSDKIVFSKVKQGLGGRVRLILSGAAPL…
Fxa5Bg100383	Fragaria x ananassa	Fan-R	Rosaceae	MAETKYKYLIEVEKGKPAKDGRQSLGPVYRSVFAKDGFPPPIAGMDSCWDVFRMSVEKNPGNRMLGHRETVNGKAGKYVWLTYKQVYDIVVKVRNSMRTLGLVEGDKCGIFGANCPEWIMSMEACNAHGLYCVPLYDTLGAGAVEFIICHAEVSLAFVEEKKIPELLKTLPNASKYLKTLVSFGNVTPDQKESVEKHGSVLYSWNEFLQLGESKDFDLPVKKKSDICTIMYTSGTTGDPKGVLISNESIITLLAGVKHLLESVNEELDANDVYLSFLPLAHIFDRVIEELFIWTGASIGFWRGDVKLLTEDIAELKPTIFCAVPRVLDRIYAGLTQRISSGGIIKKTLFNFAYTYKHYNMKNGHAHGAASPMSDKIVFSKIKSHLCYWGVGCGLFCLEL…
Fxa5Cg200375	Fragaria x ananassa	Fan-R	Rosaceae	MAETKYKYLIEIEKGKQAKDGRPSLGPVYRSVFAKDGFPPPIAGMDSCWDVFRMSVEKNPGNRMLGRRETVNGKAGKYVWLTYKQVYDIVVKVGNSMRTLGLVDGDKCGIFGANCPEWIMSMEACNAHGLYCVPLYDTLGAGAVEFIICHAEVSLTLVEEKKIPELLKTLPNASKYLKTLVSFGKVTPEQKESVEKHGSVLYSWNEFLQLGESKDFDLPVKKKSDICTIMYTSGTTGDPKGVLISNESIITLLAGVKRLLESVNEELDANDVYLSFLPLAHIFDRVIEELFIWTGASIGFWRGDVKLLTEDIAELKPTIFCAVPRVLDRIYAGLTQRISSGGIIKKTLFNFAYTYKHYNMKNGHAHGAASPMSDKIVFSKVKQGLGGRVRLILSGAAPL…
Fxa5Dg200371	Fragaria x ananassa	Fan-R	Rosaceae	MGETKYKYLIEVEKGKPAKDGRPSLGPVYRSVFAKDGFPPPIAGMDSCWDVFRMSVEKNPGNRMLGRRETVNGKAGKYVWLTYKQVYDIVVKVGNSMRTLGLVEGDKCGIFGVNCPEWIMSMEACNAHGLYCVPLYDTLGAGAVEFIICHAEVSLAFVEEKKIPELLKTLPNASKYLKTLVSFGKVTPEQKESVEKHGSVLYSWNEFLQLGESKDFDLPVKKKSDICTIMYTSGTTGDPKGVLISNESIITLLAGVKRLLESVNEELDANDVYLSFLPLAHIFDRVIEELFIWTGASIGFWRGDVKLLTEDIAELKPTIFCAVPRVLDRIYAGLTQRISSGGIIKKTLFNFAYTYKHYNMKNGHAHGAASPMSDKIVFSKVKQGLGGRVRLILSGAAPL…
Fxa6Ag100509	Fragaria x ananassa	Fan-R	Rosaceae	GIGCSSTSPPRRTIPPPPSHGRRSSTPPSEQPRRRRVCSHRKGYSVVLPEKLQTGKWNVYRSVRSPFELVTRFADHPDIVTLHDNFVRSAETFKDHKYLGTRIRSDGTVGEYKWMTYGEAATVREALGSGLWLNGIQKGACVGLFFINRPEWLIVDHACSAYSFISVPLYDTLGPDAVKYVVNHANVQAIFCSPDNMNTLLSLLSEIQSVALIVVVGGVDEHLRSLPSITGVKLVSYMELVSQGRSCLQPFCPPNSEDVATICYTSGTTGTPKGVVLTHGNLISSCAGFSCALRFCSSDIYISYLPLAHIYERANQIVVLYFGGACGFYQGDNLKLMDDLAVLRPTLFCSVPRVYNRIYAGINNAVKTSGILKERLFRAAYNSKKQSIMSGSTSSPIWD…
Fxa6Ag103891	Fragaria x ananassa	Fan-R	Rosaceae	MASKKGDYNPHSGDGASPGKIFIGGLAKNTTLETFIKYFEKYGEIIDSVIMKDRQTGLPRGFGFITYSDPAVVDQVIQETHVINDKQVEIKRTIPKGAGQANDFKTKKVFVGGIPRTVTEDELKDFFSKFGNVEEHQIIREHATNRSRGFGFVVFESEKVVDNLLANGNKIDMDGTQVEIKKAEPKKASNPAHVPAFSRDSRPHPYPASYDLVGNTYSGYGPGGYGLPSYGPPSYRSHGEFGSRFDDYNGYSDANDAGVGFEGIRGGPFPGYHGDSSFGYPSRFSSYRGGLGGGGGYGGSGLGAYGREARGYGSYAGSGSGDDYDSGPGASYEGPQGMYGATRAGYGGSSRYHPYGSIVGSMEHTEGSVIINSQVKENLGAGDYLSILKGYGTFGILGA…
Fxa6Bg100472	Fragaria x ananassa	Fan-R	Rosaceae	MESDAAQRRLHAVHSHLLAPTADDPQPLLQNNLAAGEFAHGKGYSVVLPEKLQTGKWNVYRSARSPFELVTRFADHPDIVTLHDNFVHSAETFKDHKYLGTRIRSDGTVGEYKWMTYGEAATVREALGSGLRLNGIQKGACVGLFFINRPEWLIVDHACSAYSFISVPLYDTLGPDAVKYVVNHANVQAIFCSPDNMNTLLSFLSEIQSVALIVVVGGVDEHLCSLPSITGVKLVSYMELVSQGRSCLQPFCPPNSEDVATICYTSGTTGTPKGVVLTHGNLISSCAGFSRALRFCSSDIYISYLPLAHIYERANQILVLYFGGACGFYQGDNLKLMDDLAVLRPTLFCSVPRVYNRIYAGITNAVKTSGILKERLFRAAYNSKKQSIMSGSTSSPIWD…
Fxa6Bg103548	Fragaria x ananassa	Fan-R	Rosaceae	MEDTEGSVVNSPVPENLGAADHLSILKGYGKFGILGAVIVAVLIPLLLSTVFLGKKRKQRGVAVQVGGQEGYAMRNVRVTDLIESPDSEATTVPALFEKSCKKFAQNQFLGTRKLIGREFVTASNGKKFEKLHLGDYEWQTYKQVFDRATNFASGLIKLGHNVDTRAAIFADTCAEWFIAFQGCFRQNITIVTIYSSLGEDALIHSLNETQVSTLICETKQLKKLAAITSSLTSIKNVVYFDDEGSSDAKECESTSNWTVKSISEVEKLGQETPVHPRLPSKNNVAVIMYTSGSTGLPKGVMITHGNIVATTAAVMTVIPHLGSTDTYLAYLPLAHVFELAAESVMMASGVKVGYGSALTLTDTSNKIKKGTKGDVSVLKPTLMTTVPAIIDRIRDAVF…
Fxa6Cg100468	Fragaria x ananassa	Fan-R	Rosaceae	MESDAAQRRLHAVQSHLLPPTADDPQPLLQNNLAAGEFAHGKGYSVVLPEKLQTGKWNVYRSARSPFELVTRFADHPDIVTLHDNFVHSAETFKDHKYLGTRIRSDGTVGEYKWMTYGEAATVREALGSGLRLNGIQKGACVGLFFINRPEWLIVDHACSAYSFISVPLYDTLGADAVKYVVNHANVQAIFCSPDNMNTLLSFLSEIQSVALIVVVGGVDEHLRSLPSITGVKLVSYMELVSQGHSSLQPFYPPNSEDVATICYTSGTTGTPKGVVLTHGNLISSCAGFSHTLRFCSSDIYISYLPLAHIYERANQIVVLYFGGACGFYQGDNLKLMDDLAVLRPTLFCSVPRVYNRIYAGITNAVKTSGILKERLFRAAYNSKKQSIMSGSTSSPIWD…
Fxa6Cg103452	Fragaria x ananassa	Fan-R	Rosaceae	MASKKGDYNPPSGDGASPGKIFIGGLAKNTTLETFIKYFEKYGEIIDSVIMKDRQTGLPRGFGFITYSDPSVVDQVIQETHVINDKQVEIKRTIPKGAGQTNDFKTKKVFVGGIPRTVTEDELNDFFSKFGNVEEHQIIREHATNRSRGFGFVVFESEKVVDNLLANGNKIDMDGTQVEIKKAEPKKASNPAHVPAFSRDSRPHPYPASYDLVSNTYSGYGPGGYGLPSYGPPSYRSHGEFGNRFDDYYGYSDANDAGVGFEGIRGGPFPGYHGDSSFGYPSRFSSYRGGLGGGGGYGGSGLGAYGREARGYGSYAGSGSGDGYDSGPGASYEGPRGMYGATRAGYGGSSRYHPYGRWYCWVHSVMEDTEGSVMNSPVPENLGGTGDVLSVLKGYGTFG…
Fxa6Dg103356	Fragaria x ananassa	Fan-R	Rosaceae	MASKKGDYNPHSGDGASPGKIFIGGLAKNTTLETFIKYFEKYGEIIDSVIMKDRQTGLPRGFGFITYSDPSVVDQVIQETHVINDKQVEIKRTIPKGSGQANDFKTKKVFVGGIPRTVTEDELKDFFSKFGNVEEHQIIREHATNRSRGFGFVVFESEKVVDNLLANGNKIDMDGTQVEIKKAEPKKASNPAHVPAFSRDSRPHPYPASYDLVGNTYSGYGPGGYGLPSYGPPSYRSHGEFGNRFDDYNGYSDANDAGVGFEGIRGGPFLGYHGDSSFGYPSRFSSYRGGLGGGGGYGGSGLGAYGREARGYGSYAGSGSGDGYDSGPGASYEGPRGMYGATRAGYGSSSRYHPYGRSTLGTSLDGYTFSLKEADMACAKELEHHLQLKAFFTTCHLCC…
Gb_03324	Ginkgo biloba	Gbi	Ginkgoaceae	MAAADANDPTIALLQQSRDGDSAAVVQQYNLLKKMGAYLVGILVPVLLSLVLKNRKKGKERGVPVEAGGDAGIAIRNHRFLSPVETPREGASTLAALFEQSCKQYTSMRLLGSRKLISRETEVSEDGRPLEKVHLGNYEWLSYGQAFERACNFASGLVELGHERGERAAIFAETRAEWLIALHGCFRRNITVVTIYASLGEEALAHSLNETEVSTVICDRKQLKKLVDISTQLDTVKRIVYMEDEGITSEPPLSGRSSSWTVASLSKVESLGRENPADADLPVAADIAVIMYTSGSTGLPKGVMMTHGNVVATVAGVMTIVPGLGSKDTYLAYLPLAHILELAAEAVMVAVGSAIGYGSPLTLTDTSNKIKKGTKGDAAMLGPTLMTAVPAILDRVRDG…
Gb_09946	Ginkgo biloba	Gbi	Ginkgoaceae	MYTSGTSGEPKGVILTHETLALTIAGIDFFLEKFQVKMNCNDVFLSFLPLAHILDRMLEEYFFHMGASVGYWQGDPKLLGNDMVELKPSLFTAVPRVFDRIYAEAMKSINESSPIKRMIFNLLYSYKLAWMKLGFKQSEASPLADSILFRKIKETLGGRTRLVMSGGAPLSGHVEEFLRVTTCACVVPGYGLTETSGWSSVCLPDEISMIGTVGPPAPITEVRLEAVPEMGYDPLSDNPRGEICFRGKTLFSGYYKRDDLTREVFKDGWFHTGDIGEMQADGILKIIDRKKNIFKLSQGEYIAVEHLENVYGHCSSIDGIWVYGNSFESFLVAVVVPNHLQVEIWATSNRQKGYLNELCLNPTLKTFILEELRTIAEKNKLRKFEFIKAIYLDPQPFDL…
Gb_09959	Ginkgo biloba	Gbi	Ginkgoaceae	MGQFAVEIEPGHKGRDGQPSVSPVYRNVWAKEGFPQPVPGLNTSWEIFSASCQKNSTKRMVGRREIKDGKAGKYTWQTYGEVYDQALKIGSAIRACGIEPACSSHNVTCVPLYDTLGANSVEFILRNAEISIVFFQDIKFPELLNSIHKCPAQVKTLVCFTSFSRQQEDAAGSLGITVYSWQKFLKLGDENPTELSPPRPLDISTIMYTSGTSGEPKGVILTQETLAMNIAGVEFIMEKFEEKMTSDDVYLSFLPLAHILDRVIEEFFFHRGASVGYWQGDPKLLAEDLMELKPTLFAGVPRVFDRIYAGGMRTLKESNMIKRLLFSILYNYKLAWIKLGFKQSKASPLADSILFSKIKARLGGRVRLILSGAAPLNSSVEEFLRVTTCAHVLQGYGLT…
Gb_12194	Ginkgo biloba	Gbi	Ginkgoaceae	MIQAQCHVKEWKHERATPLLDKIVFGKGKEGLGGRGYDLTETCVGTFAPIPNVLSMLEIVGPPVPNVDAYLESILEMGYDALGQVPQGEVCVRVKTLFSGYYKHEDLTNEVMVDGWFHTGASGERQPDGALKIIDRRKNIFKLSQGEYIAVENLENVYGMCHVIDSIWDYGNSFESFLVAIVTPNQQALESWATTNVETGDFATLC
Gb_18621	Ginkgo biloba	Gbi	Ginkgoaceae	MDQIEEFIVKVEEGREAQNGEPSVGPVYRNILAKDGFTPLPQGIESCWDMFSQSVQKHPHNQMLGSREIVNGKAGKYAWMTYQEAYDKSIQIGSAIRSCNVGLGGRCGIYGVNCPEWIISMEACNSHGIYCVPLYDTLGANAIEYIINHAEVSIAFVQESKLPAMLNCLSRCTRYLKTLVSFANITNEQRETIDSFGVKAYSWDEFLSLGKKTKCEPSPPHRTDICTIMYTSGTTGEPKGVLITNENIVAEIATIDYLLLKTDKVVTETDTYFSFLPLAHIFDRIIEEYCIFKSASIGFWHGDVKLLVEDIGELKPTIFVGVPRVFDRIYTGINAKISSGGALTKRLFDFAYSYKLNNMQKGLKQDKAAPLFDKFVFNNVKQGLGGRVRLILSGAAPLA…
Gb_21648	Ginkgo biloba	Gbi	Ginkgoaceae	MESNSVNNALYSEQTGEYFIKKGHSVVLQEKPSTGRWNVYRSARSPLKLVDRFPNHADISTLHDNFVHAVNSYPNSNYLGTRVGAAGTVGDSYKWMTYGEVGTARTEIGSGLIFHGIPKGSGIGVYLTSRPEWIVVDQACSSYSYISIPLYDTLGPDAAKYIINHAEIAAVFCVQESLEYLLKFSTQLPSLRLLIVTGPTTEEFMISSTAKTGNYIEIVSYSRLQEHGRASLQRFRPPMPRDIATICYTSGTTGNPKGVVITHANLIASAAGSSYSIKFYPSDVHFSHLPLAHIFERVYTVLMAYSGVAMGFSQGDKTKLTDDIRVLRPTVFISVPRLFNRIQSYISNSIQAFGEDERRSFDVAFASGKEALMNGEGNVEVSAESRHVFDKIRAQLGGR…
Gb_21772	Ginkgo biloba	Gbi	Ginkgoaceae	MLATSCKHAPTLLFKSIFKLWDATLLIDWEEGGYFTTDVPMPRGEIVVGGANVTLGYFKRKDKTNEVYMVDEKGTRWFYTGDIGRFHPDGCLEIIDRKKDIVKLQNGKYVPLGKVEAALIVSHYVDNIMLHADPFHNYCVALVVPSRQTLQIWAQKEGFIYDDFEDLCLKKEAIQEVYTSLLKASKFCKLNTSTHLMKLVWVQRKKERNIEPSFIVARNRMQDVFKPPPN
Gb_21774	Ginkgo biloba	Gbi	Ginkgoaceae	MATGNARNPIPQHNSGNANMSALFVGILVPLLFSFVCRNMKRRKERGVPMKAGGDPGFTIRNSQFPTLLEVPFEGASTLAALFEQSCKQHRHMQLLGSRRLISRRIEFSEDGKPCEKLHLGDYAWLTYGEAFERACNFASGLIQLGHKRGERAAIFAETRAEWQIALQGCFRCNITVVSIYASLGEEALAHSLNEAPLGTTLIDERRRISSSGPKLGVGEVLAKSIQPMKGSRMPKMIIKEKSDLASQLFAEDGVVSFKDITLYRSFIAPWNMKRRKERGVPMKAGGDPGFTIRNSQFPTLLEVPFEGASTLAALFEQSCKQHRHMQLLGSRRLISRRIEFSEDGKPCEKLHLGDYAWLTYGEAFERACNFASGLIQLGHKRGERAAIFAETRAEWQIA…
Gb_32132	Ginkgo biloba	Gbi	Ginkgoaceae	MGRFAVQVEPGHEGKDGKPSVGPVYRNILSKDGFPTPAPGMNTMWDIFSNSVKRNPTNQMLGIREIVNGKAGKYVWQTYGEVYELVINIGAAMRACGVQPGSRCGIYGVNCPEWIIALKACEGHAITCVPLYDTLGANAVDFIVKHAELGIVFIQDAKLPELFKPMLTCVGQIKTLVCFTNFTSEQQEEAATLGITAYSWHEFLELGKKHPTDLSPPSPLDICTIMYTSGTSGEPKGVILTHETLTVQIVGVDLFLDKIEDKMTTQDIYFSFLPLAHILDRVLEEYFIHRGASVGYWQGDPKLLAEDILELKPSLFAGVPRVFDRVYAGGIKTLKESSLLKRLMFNVLYNYKLAWMKLGFSHSAASPLADKIIFSKIKAKLGGRVRLLMSGAAPLSSHV…
Gb_32723	Ginkgo biloba	Gbi	Ginkgoaceae	MLPLSKAGIEIISYSKLLDQGRRNLQPFWPPMPEEVATICYTSGTTGTPKGAVITHGNLIASVAGSSLSIKLYPSDVYLSYLPLAHIYERAITIGMVYNGVAIGFYQGDNMKLMDDMAVLRPTIFASVPRLYNRIYSGILNAVNMSGTLRKRLFNAAFNSKKQAIMNGKVPSPIWDRLVFNKIRAKLGGRVRLMVSGASPISPEVMDFLRVCFGGRVSEGYGMTETSCIVCICDEGDNLSGHVGSPNPACEVKLVDVPEMNYTSDDKPHPRGEICVRGPIVFKGYYKDDLQTQEILDEDGWLHTGDIGLWLPGGRLKIIDRYHFP
Gb_32727	Ginkgo biloba	Gbi	Ginkgoaceae	MLSFLSELPSLHLIVVVGGTEQFISSLPSKSGVGIVSYEKLHDQGCTNLQPFRPPLPEDVATICYTSGTTGTPKGVVLTHGNLIASIAGSLISIKLYSTDVYISYLPLAHIYERANTIGMVYSGAAIGFYQGDNMKLMDDMAVLRPTVFASVPRLYNRIYSGILNAVKVSGSLREKLFNAAFNSKKQAIMKARKTIIEASHLFLAWTASFFSLKAAAEPSPFIW
Gb_34317	Ginkgo biloba	Gbi	Ginkgoaceae	MKHIVYMEDVGVTSEPYLFGMTNNWTVASSSKVESLGWENPTDTKLPITTNIAIKMYTNGSTSMAKGLMMTHGNVVVIVARVMTIVPSLGKKDTYLAYLPHILESAVEAVMVAIGSAIGYGLPLTLTDTPNKINKGTKVDVAVLGPTFMTVVPTILDCVRDSVQKKVKTKGGLSKKLFDIAYSRRFAAIKGSWIGACSPTKHLWDALVFNKKHAVLGGHIRGLFPGGAPLSGNMQRFINICLGAPIEQGYGLMETCAAGTFSEWDDTTGAHVDPPPEGGYLTTNSPMLREEIGIGEQNVTQGYFKNKIKTDEVYKVDEGGMQ
GlymaFiskIII.01G210900	Glycine max	Gma	Fabaceae	MAQKRFIIEVEKAKEASEGRPSRGPVYRSLFAKDGFPAPIQGLNSCWDVFRLSVEKYPSNPMLGRREIVDGKPGKYKWLTYKEVYDQVMKVGNSIRSCGYGEGVKCGIYGANSAEWIMSMQACNAHGLYCVPLYDTLGAGAIEFIICHAEVSIAFAEEKKIPELLKTFPNATKYLKTIVSFGKVTPEQKQEVENSGLEIYSWDEFLQVGQNQSFDLPIKKRSDICTIMYTSGTTGDPKGVLISNESIITLLAGVKRLLESVNEQLTEKDVYISYLPLAHIFDRVIEETFIWHGASIGFWRGDVKLLIEDVGELKPTIFCAVPRVLDRVYSGLTQKISSGGFLKKTLFNFAYSYKLNNMKKGLRHGEASPLLDKIVFDKVKQGLGGRVRLILSGAAPLSA…
GlymaFiskIII.02G010200	Glycine max	Gma	Fabaceae	MKAFSVKVEEGREGKNGNLSVGPVYRNLLSENEFPPMDPDFSTTWDIFCVSVKNHPNNRMLGKRKIVDEKIGPYVWKTYKEVYDEVLHMSSALRASGAEPGTKIGIYGSNCPEWIVAMEACSAQSFVCVPLYDTLGPGAVNFIIDHAEVDFVFVQDKKVKELLNPECKSSKRLKAMVCFTSLTEEEKAKATAIGIKPYSWHDFLHLGKENPKSTFPPQAHDICTIMYTSGTSGDPKGVVLTNENVTALVRGMDLFMEQFEDKMTVDDVYLSFLPLAHILDRTIEEYFFRKGASVGYYHGDLNALRDDLMELKPTLFAGVPRVFEKVYEGIKKAVEELNPVRRTVFGMLYNYKLGWMKKGYKHRQASRLADLLAFRKVKARLGGRVRLIISGGAALSPEV…
GlymaFiskIII.03G201500	Glycine max	Gma	Fabaceae	MKSFAAKVEEGREGINGELSIGPVYRNLLSKNQFPPLDPDLSTAWDIFSMAVKKYPKNRMLGWREFVDAKIGPYVWKTYKEVYDEVLHIGSALRASGAELGSKIGIYGANCPQWIVAMEACCAHSLVCVPLYDTLGPGAVNFIIDHGELDFVFVQDRKVIHLLNPDCKSAQRLKAMVSFTSLTEEEKDKAISIGIKPYSWQEFLHMGKENPSNISAPQPNNICTIMYTSGTSGDPKGVVLTHENIATFVRGMDLFMEQFEDKMTVEDVYLSFLPLAHILDRTIEEYFFHKGASVGYYHGDLNALRDDLMELKPTLFAGVPRVFEKVHEGIKKAVEELNPVRRRVFGMLYKHKLGWMNKGYKHCNASPLADLLAFRKVKARLGGRVRLIISGGAPLSSEV…
GlymaFiskIII.05G201900	Glycine max	Gma	Fabaceae	MAEKRFIVEVEKATEGGEGRPSMGPVYRSIFADDLLPPPIEGLNTCWDIFRMSVEKYPARKMLGVREIVNGNPGKYKWQTYKEVYDLVMNVGNSIRACGYGEGVKCGIYGANCPEWIVSMEACNAHGLYCVPLYDTLGAGAVEFIICHAEVSMAFVEEKKIPELLKTFPNAGKYLKTLVSFGKVTPEQKQEVEEFGLAMYSWDEFLQVGHNQSFDLPVKKKSDVCTIMYTSGTTGDPKGVLISNESIITLLAGIQQLLKSCNEKLNEKDVYISYLPLAHIFDRVIEEAMIMHGASIGFWRGDVRLLLEDIGELRPTIFVAVPRVLDRVYNGLTQKISSGSFMKQTMFNFAYSYKLHNMTKGQNHNEASPLFDRIVFNKVKQGLGGNVRIILSGAAPLSR…
GlymaFiskIII.06G108000	Glycine max	Gma	Fabaceae	MNAYIIGLVVPLLVLLYRSRSSNKRRGIPAEAGGEPGLALRNHRFDSPLSSAWEGVTTLAELFERACREHQERVLLGTRALIAREMETSPDGRTFEKLDLGDYQWLTYGKVFESVSSFASGLASLGHRREERVAIFADTRERWFIALQGCFRRNVTVVTMYSSLGKEALCHSLNETEVTTVICGRKELKSLVNISGQLDSVKRVICMDDDIPSDALSAQHGWKITTFSNVERLGRENPVEADLPLSADVAVIMYTSGSTGLPKGVMMTHGNVLATVSSVMIIVPNLGPKDVYLAYLPMAHILELVAENLIAAVGGCIGYGSPLTLTDTSNKIKKGKQGDSTALMPTVMAAVPAILDRVRDGVLKKVNSKGGLSKKLFHLAYSRRLQAINGCWFGAWGLE…
GlymaFiskIII.07G151400	Glycine max	Gma	Fabaceae	MPEVYTVKVEEGRPATDAKPSAGPVYRSIYAKDGLLEVPSDFESPWDFFRDSVKRNPNNKMLGRRQKTESKVGSYTWLTYQDVYDAALKMGSAMRSRGVNPGDRCGIYGSNCPEWIIVMEACNSCAASYVPLYDTLGPNAVEFIINHAEVSIAFVQEKKIPSILSCLAQCSSNLKTIVSFGSVSTTQKKEAEEHGASCFSWGEFLQLGCLDWDLPSKKKNDICTIMYTSGTTGDPKGVVIKNEAFMAEVLSVDHIIMLTDRVVGEDDVYFSFLPLAHVYDQIMETYCIYKGSSIGFWQGDVRFLLEDVQALKPTIFCGVPRVFDRIYAGIKSKVSSAGGLQSTLFQCAYNYKLKSLEKGLPQHKAAPLFDRLVFDKTKLALGGRVRILLSGAAPLPRHV…
GlymaFiskIII.10G011100	Glycine max	Gma	Fabaceae	MKAFSVKVEEGREGKNGNLSVGPVYRNLLSENEFPPMDPDFSTTWDIFCVSVKNHPNNRMLGKRKIVDGKIGPYVWKTYKEVYDEVLHMSSALRASGSEPGTKIGIYGSNCPEWIVAMEVCSAQSFICVPLYDTLGPGAVNFIIDHAEVDFVFVQDKKVKELLNPECKSSKRLKAMVCFTTLTEEEKAKATAIGIKPYSWHEFLHLGKENPKSTFPPQAHDICTIMYTSGTSGDPKGVVLTYENVTALVRGMDLFMEQFEDKMTVDDVYLSFLPLAHILDRTIEEYFFRKGASVGYYHGDLNALRDDLMELKPTLFAGVPRVFEKVYEGIKKAVEELNPVRRTVFGMLYNYKLGWMKKGYKHREASRLADLLAFRKVKARLGGRVRLIISGGAALSPEV…
GlymaFiskIII.10G237200	Glycine max	Gma	Fabaceae	MDHTPAAQRRLKAIHAHLTATADESPSHLRSNPTAGEFFSEQGYSVVLPEKLQTGKWNVYRSVRSPLQLVTKFPNHPEIGTLHDNFVRSVDTFRDYKYLGTRVRVDGTVGEYKWITYGEAGTARSAIGSGLIYHGIEKGSSIGLYFINRPEWLIVDHACSSYSFVSVPLYDTLGPDAVKYIVSHAAVQVIFCVPQTLNLLLSYLSDIPTVRLIVVVGGMDDQIPLVPSSTGVQVITYSKLLNQGRSNLQLFCPPKPDDIATICYTSGTTGTPKGAILTHGNFIASVAGSTRDQKFGPSDVYISYLPLAHIYERANQVMTVHFGIAVGFYQGDSMKLMDDIAALRPTVFCSVPRLYNRIYAGIINAVKTSGGLKERLFNAAYNAKRQALLHGKNPSPMWD…
GlymaFiskIII.11G017300	Glycine max	Gma	Fabaceae	MAQKRFIIEVERAKEASEGRPSRGPVYRSLFAKDGFPAPIQGLDCCWDVFRLSVEKYPSNPMLGRREIVDGKPGKYKWLTYKEVYDQVMKVGNSIRSCGYGKGVKCGIYGANSAEWIMSMQACNAHGLYCVPLYDTLGAGAIEFIICHSEISIAFAEEKKIPELFKTFPNATKYLKTIVSFGKVTLNKSKKLKVLGWQYIHGMNFY*
GlymaFiskIII.11G017400	Glycine max	Gma	Fabaceae	MYTSGTTGDPKGVLISNESIITLLAGVKRLLESVNEQLTEKDVYISYLPLAHSFDRVIEEIFIWHGASIGFCRGDVKLLIDDVGELKPTIFCAVPRVLDRVYSGLTQKISSGGFLKKTLFNFAYSYKLNNMKKGLRHGEASPLLDKIVFDKVKQGLGGRVRLILSGAAPLSAHVEGYLRVVTCAHVLQGYGLTETCAGTFVSLPNEIEMLGTVGPPVPNVDVCLESVPDMGYNALATTPRGEICLKGKTLFAGYYKCEDLTKEVLIDEWFHTGDIGEWQPNGSMKIIDRKKNIFKLSQGEYVAVENLENIYGQVSSIESIWVYGNSFEAFLVAVVNPSKQALEHWAQENGISMDFNSLCEDARAKSYILEELSKIAKEKKLKGFEFIKAVHIDPIQFDM…
GlymaFiskIII.11G120100	Glycine max	Gma	Fabaceae	MPELYSVKVEEARPATHEKPSAGPVYRCIYAKDALTQLPSHFQSPWQFFRDTTTRCPSNPMLGRRQKSDSKVGPYQWITYQEAYDAAIRMGSAMRSRGVNPGYRCGIYGSNCPEWIIAMQACNSYAVTYVPLYDTLGPNAVEFIINHAEVSIAFVQDSKIPSVLSCLDRWSSLKTIVSFGNVSTTQKKEAEELGASCFSWEEFLQMGNIDLDLPPKKKTNICTIMYTSGTTGEPKGVIIKNEAFMTQVLSIDQILNLTDRVGTEDDVYFSFLPLAHVYDQIMETYCIYKGSSIGFWQGDVGFLMEDILALKPTLFCGVPRVYDRVYACISSKISSGGALQSTLFQYAYNYKLGYLEKGLPQDKAAPLFDKLVFDKIKQALGGRVRLLLSGAAPLPRHVE…
GlymaFiskIII.12G045300	Glycine max	Gma	Fabaceae	MPEVYTVKVEEARPATHEKPSAGPVYRCIYAKDALTVLPSHFESPWEFFRDTTTRCPSNPMLGRRQKSDSKVGPYEWITYQEAYDAAIRMGSAMRSRDVNPGDRCGIYGSNCPEWIIAMEACNSYAVTYVPLYDTLGPNAVEFIINHAEVSIAFVQDNKFPSVLSCLDRCSSLKTVVSFGNVSTTQKKEAEELGASCFSWEEFLQLGNMDLDLPLKNKTNICTIMYTSGTTGEPKGVIIKNEAFMTQVLSIDQILNLTDRVGTEDDVYFSFLPLAHVYDQIMETYCIYKGSSIGFWQGDVRFLMEDIQALKPTLFCAVPRVYDRVYAGISSKISSGGALQSTLFQYAYNYKLGYLEKGLPQDKAAPLFDKLVFDKIKQALGGRVRLLLSGAAPLPRHVE…
GlymaFiskIII.13G009000	Glycine max	Gma	Fabaceae	MDDPKGSSSWLKSLNISDIFGWKGHGEYGALAAIVISILVPVLFSALFFGKKKGKIRGVPVEVGGEECFAVRNARKTELVEVPWKGAPTMAHLFEQSCNKYTRNQFLGTRKIIQKEFVTSSDGRKFEKLHLGDYEWETYGEVFARVSNFASGLLKLGHNGDSRVAIFSDTRAEWLIALQGCFRQNVTVVTIYASLGEDALIHSLNETEVSTLICDSKQSKKLDAIRSRLTSLQNVIYFEDDNEEDAFSGSSSGWTIASFSEVEKLGKESPVEPSLPSKNAIAVIMYTSGSTGLPKGVMITHGNIVATTAAVMTVIPNLGSKDVYLAYLPLAHVFEMAAESVMLAAGCAIGYGSPLTLTDTSNKVKKGTKGDATVLKPTLLTAVPAILDRIRDGVVKKVE…
GlymaFiskIII.13G063700	Glycine max	Gma	Fabaceae	MTPYIFGVVVPLLVTLIIRNNSNPKRRRGVPVEVGGEPGLAIRNRRFEAPVQSAWEGVATLAELFEEACKTHAERLLLGTRGVLQREVETGQDGRSFEKLHLGDYDWLSYDRVFDVVSGFASGLACIGHVREERAAIFADTRQEWFMALQGCFRRNVTVVTMYASLGEEALCYSLNETEVTTVICGKKELRTLVNISGQLDSVKRVICMDDDIPSDASSIAYDWTITSFAEVVKLGRENPVDADLPLSADVAVIMYTSGSTGLPKGVMMTHGNVLATLSAVMTIVPDIGTKDIYLAYLPMAHILELAAENLMAAVGVPIGYGSPLTFTDTSNKIKKGTKGDATALRPTLMAAVPAILDRVRDGVFKKVNATGGLPKKLFHLAYARRLQAVNGSWFGAWG…
GlymaFiskIII.19G204900	Glycine max	Gma	Fabaceae	MKGFAVKVEEGREGTNGELSIGPVYRNLLSKNEFPPLDPDLSTAWDIFSMAVKKYRKNRMLGWREFVDGKIGPYVWKTYEEVYDEVLHIGSALRASGAEPGSRIGIYGANCPQWIVAMEACCALNLICVPLYDTLGPGAVNFIIDHGELDFVFVQDKKVIHLLNPDCKSAQRLKAMVSFTSLTEEEKDKAIAIGIKPYSWEEFLHMGKENPSNISPPQPNSICTIMYTSGTSGDPKGVVLTHENITVFVRGMDLFMEQFEDKMTVEDVYLSFLPLAHILDRTIEEYFFHKGASVGYYHGDLNALRDDLMELKPTLFAGVPRVFEKVHEGIKKAVEELNPVRRRVFGMLYKHKLGWMNKGYKHCNASPLADLLAFRKVKARLGGRVRLIISGGAPLSSEV…
GlymaFiskIII.20G007200	Glycine max	Gma	Fabaceae	MPEVYTVKVEEGRLATDGKPSVGPVYRSIYAKDGLLEVPSDFKSPWDFFRDSVKRNPNNNMLGRRQKTESKLGSYTWLTYQDVYDAAMKMGSAIRSRGVNPGDRCGIYGSNCPEWIIAMEACNSCAVSYVPLYDTLESVDTNWSIYHQLGNDFDLGLYLPGPNAVEFIINHAEVSIAFVQEKKIPSVLSCLAQCSSNLKTIVSFGSVSTTQKKEAEGHGASCFSWGEFLQLGCLDWDLPSKKKTDICTIMYTSGTTGDPKGVVIKNEAFMAEVLSVDHIIMLTDRVAGEDDVYFSFLPLAHVYDQIMETYCISKGSSIGFWQGDVRFLLEDIQELKPTIFCGVPRVFDRIYAGIKSKVSSAGPLQSTLFQCAYNYKLKYLEKGLPQHKAAPLFDRLVFD…
GlymaFiskIII.20G053300	Glycine max	Gma	Fabaceae	MDDPKGSSSWLKILNISDIFGWKDHGEYGALAAIVISILVPVLFSALFFGKKKGKIRGVPVEVGGEECFAVRNARKTELVEVPWKGAPTMAHLFEQSCNKYTCNRFLGTRKLIQKELVTSSDGRKFEKLHLGDYEWETYGEVFARVSNFASGLLKLGHNEDSRVAIFSDTRAEWLIALQGCFRQNVTVVTIYASLGEDALIHSLNETEVSTLICDSKQLKKLDAIRSRLISLQNIIYFEDDNEEDAFSGSSSGWTIASFSEVEKLGKESPVEPSLPSKNAIAVIMYTSGSTGLPKGVMITHGNIVATTAAVMTVIPNLGSKDVYLAYLPLAHVFEMAAESVMLAAGCAIGYGSPLTLTDTSNKVKKGTKGDATVLKPTLLTAVPAILDRIRDGVVKKVE…
GlymaFiskIII.20G053600	Glycine max	Gma	Fabaceae	MVDHGGVPVEVGGEAGYAVRNARKTELVEAPWKEAPTMAHLFEQSCDKYSHNPFLGTRKLIRKEFVTSSDGRKFEKLHLGNYEWETYGEVFSRVSNFASGLLKLGHSADSRVAIFSDTRAEWLIALQGCFRQNVTVVTIYATLGEDALVYSLNETEVSTLICESKLLKKLDAIRSRLTSVQNVIYFEDDSNDEDAFSGSLSNWTIASVSEVEKLGKESPVQPSLPSKNDIAVIMYTSGSTGLPKGVMITHGNIVATTAAVMTIIPNLGSKDVYMAYLPLAHVFEMAAESVMLAVGCAIGYSSILTLTDSSSKIKQGTKGDANVLKPTLMAAVPAIVDRIRDGVVKKVEEKGGLVKNLFHFAYQRRLSAVKGSWLGAWGLEKLVWDTIVFKKIRDAIGGR…
GlymaFiskIII.20G131700	Glycine max	Gma	Fabaceae	MDHTPAAQRRLKAIHAHLTATATADDSPSHLESNTTAGEFFSEQGYSVVLPEKLQTGKWNVYRSVRSPLQLVTKFPNHPEIGTMHDNFVRSVDTFRDYKYLGTRVRVDGTVGEYKWMTYGEAGTARSAIGSGLIYYGIQKGSSIGLYFINRPEWLIVDHACSAYSFVSVPLYDTLGPDAVKYIVSHAVVQVIFCVPETLNLLLSYLSDIPTVRLIVVVGGMDDQIPSVPSSTGVQVITYSKLLNQGRSNLQPFCPPKPDDIATICYTSGTTGTPKGAILTHGNFIASVAGSTMDEKFGPSDVYISYLPLAHIYERANQVMTVHFGIAVGFYQGDSMKLMDDIAALRPTVFCSVPRLYNRIYAGITNAVKTSGGLKERLFNAAYNAKRQALLHGKNPSPM…
TnS000002575g06	Gnetum montanum	Gmo	Gnetaceae	MGNTHVMSLEMYPKHFSVEVEPSRPGKDGEPSVSAVFRNFWVKDGFAEPPAHLTTSWDAFSSSCKRNASRRMLGHREIENGKAGKYVWQTYEEVFDKVLNIGYAMWTSGILPKAKCGIYGKNCPQWIIAMEACCSQNITCVPIYDAVGENAVEFILLHAEISIVFVQDDKISNLLNAVQNDSSQVKVVVSFTSITSQQEEEFKRKGILAYSWDMFLNLGKQNPTSLSPPTPQDIVTIMYTSGTLGAPKGVILTHESVIFCITGIEVVFEKVEDKMTEDDCYLSFLPLAHIFDRVIEEFFFYRGASVGYYQGNPELIKEDLLELRPTLFAGVPRVFERIYSEGMKRLRESSGITKLLFNSLYYYKLAWIKRGFKHTQASPLADTILFNRIKARLGGKVRL…
TnS000046261g09	Gnetum montanum	Gmo	Gnetaceae	MDNSVVLRRIQKIGDHLRSAKVSGSSTSDDDFGIGLHFNPTAGEYFIEKGYSVVLPEQLRTGKWNVHRSARAPLALLERFPDSPEVGTLHENFQHAVKKFQHYKYLGTRNHADGSVGEYKWMTYGEAGTVRTAIGSGLVYHGVPKGSCIGLYLINRPEWVIVDHACASYSFISVPLYDTLGPDAVKYIVNHAEISVVFCVQATLNTIQGFLSELPSLRLIVVIGEEIDFVPPRFKDGLNIISYAKLMSQGHENPQPFDPPRPEDIATICYTSGTTGTPKGGMISHGNFVASVAGSCLSLGPHPSDVYISYLPLAHIFERANCIGCTHHGVAIGFYQGDHMKLLDDISVLRPTIFVSVPRLFNRIHSGILNAVRTSGGIRERLFNAAFNAKKQAILNGKV…
TnS000124723g06	Gnetum montanum	Gmo	Gnetaceae	MAGGGAAAVERFVMKIEDGKTFSDGRPSLGHVYRSVFAKDGLSEAKGVETCWDIFNLAVQRQPGNPMLGRREIVDGKAGKYTWITYKEAYDMVLKIGSAIRSCGVAPGDRCGIYGANCPEWMISMQACNGHGIYCVPLYDTLGVDAVEFIIRHAEVSIAFVQETKISLVLKCLPQCTKYLKMLVSFGEVTDAQKEEAEGQGIKFYSWNNFMSLGEKTTVALSPPKRDDICTIMYTSGTTGEPKGVLVTNENIVILVAGIDRLLASVNEELTVNDVYFSFLPLAHIFDRVIEEFFISKSASIGFWRGDVKLLIEDVAELKPTIFCGVPRVFDRIYTGMNEKIAAGGFIRRKVFEFAYRYKLNNLRKGLPHDKAAPIFDTIVFNKVKEALGGRVRMILSGA…
TnS000848219g18	Gnetum montanum	Gmo	Gnetaceae	MLRCCAINASSNPSLFLRSILPRKKNLQRNASRSLLYLPKKADRCFRFGMEKKHDLDMLGEYLVKVENGIDAQGDEPSFGPVYRCIFAKDGLESALPGVESCWDIFSQSVQRNPSNRMLGYRKTETGKAGQYVWLTYQEVYDTTIKVGSAMKACELGSGNSCGVYAANSPEWVITMQACNSQGIPCVPLYDTLGMDAIEFIICHAEVSIVFADQLKVEAVLRCFPRCKHYLKTLVVFSDITKDQRKSAEDLGLSVYTWLEFQHLGESKKHAPLPPQRDSICTIMYTSGTMGEPKGVVLNNENIIAEIAAVDKMFRCTNAQIYESDAYISYLPLAHIFEFSFVQHFIHLGASIGFWRSDPRLLLEDIIDLKPTVLVGVPRVFERLYIGINAKISAGGDLM…
GhCSX8303.A01G025200	Gossypium hirsutum	Ghi	Malvaceae	MDSSSAKRRLNAIHGHLVPVVCGGDGSHSGLRANPTAGEFLCEQGYSVVLPEKLKTGKWNVYRSARSPFKLVTRFPDHPDIGTLHDNFVHAVDTFRDYKYLGTRIQADGTVGEYKGMTYGEAGTARAAIGSGLIYHGIPKGSCIGLYFINRPEWLIVDQACSAYSLVSVPLYDTLGPDAVKYIVNHADVKAIFCVPQTLNSLLNFLSEIPSVHLVVVVGGKENEVPSLPPSTGLQIVTYAKLLSQGRRNLQPFSPPKPDDVATICYTSGTTGTPKGVVLIHGNLIANAAGCSTGTKFYPSDVYISYLPLAHIYERAYQVALLYFGVAVGFYQGDNMKLMDDLVALQPTIFCSVPRLYNRIYAGIINAVKSSGPLKERLFNAAYNSKKHAIMNGKSPSPL…
GhCSX8303.A01G205700	Gossypium hirsutum	Ghi	Malvaceae	MHSPWEFFSESVKRNPNNRMLGRRQTTDSKQAGPYVWITYQEAYDAALRIGSAMRNQGVNPGDRCGIYGSNCPEWIIAMEACNCQAVTYVPLYHTLGANAVEFIVNHAEVAIAFVQENKLPAILSCLPACCSYLKTIVSFANVSSIQKKEAEELGVSLFSWKEFSELVACFNNGSLDCELPQKQKTDICTIMYTSGTTGEPKGVILTNKAIMTEVLSIDQLIEITDKACSEEDTYFSFLPLAHVYDQIMETYFIKRGSSIGFWQGDVRYLMDDVQELKPTAFCAVPRVYDRIYTGIVNKIASGGLIRNKLFQYAYNYKLRNIENGFPQDKASPLLDKLVFDKVRQALGGKVRLMLSGAAPLPRHVEEFLRVSCCSNLSQGYGLTESCGGCFTSLANVMS…
GhCSX8303.A02G121200	Gossypium hirsutum	Ghi	Malvaceae	MAGNNFVIEVEKGKDASDGQPSIGPVYRSSFAANGFPAPIPGMESCWDIFRMSVEKYPDNRMLGRRQIVDGKAGKYVWQTYREVYDIVIKVGNSIRSCDVVEGGKCGIYGANCPEWIISMEACNAHGLYCVPLYDTLGAGAVEFIICHAEISIAFVEEKKINELFKTFPASTEHLKTIVSFGKVTPEQKADAEKHGLKIYPWEEFLQLGENKNYDLPVKKKTDICTIMYTSGTTGDPKGVLISNDSIVTLIAGVKRLLGSVNEQLTMKDVYISYLPLAHIFDRVIEELFISHGASIGFWRGDVKLLVEDIGELKPSIFCAVPRVLDRIYSGLLQKISAGGLLKKKMFDLAYTYKYYNMKKGRKHGEASPICDKIVFSKVKQGLGGNVRLILSGAAPLST…
GhCSX8303.A05G250700	Gossypium hirsutum	Ghi	Malvaceae	MNGYIVGAIVPIVLVLLRNSRRVKKRGVLVDVGGEPGYTIRNIRFPFPLETAWEGVSTLAELFEQSCKQNSNKSLLGTRKLISSEVEVTEDGRSFEKLHYGEYVWLTYAETFAAVCYFASGLVQLGHKKGERVAIFADTREEWFIALQACFTRNVTVVTIYASLGEEALCHSLNETDVTTLICGAKELKKLVNLSGQLDKIKHVICMDDEIPTAASGRWAVTSFADVQRTGYENPVDADLPIAADVAVIMYTSGSTGLPKGVMLTHGNILATVAAVKTIIPGIGSKDVYLAYLPLAHILELAAEHLIVAVGGILGYGSPLTLTDTSSKIKPGTKGDASVLAPTLMAAVPAILDRLRDGIRKKVDAKGGLSKKLFDLAYSRRLSAINGSWFGAWGLEKYL…
GhCSX8303.A06G051600	Gossypium hirsutum	Ghi	Malvaceae	MTGYIVGALVPIVFTLLLRSSKKVKKRGVPVDVGGEPGYTIRNSRFPSPVETSWEGISTLAELFEQACKQHADKPLLGTRKLILREVEVTEDGRSFEKLHLGDYEWLTYGKTFETVCDFASGLVQLGHKREERVAIFADTREEWFIALQACFRLNVTVVTIYASLGEEALCHSLNETEVTTVISGNKELKKLVNISGQLDTVTRVICMDDEFPSSANGRWTISSFADVKSVGRASPVDADLPLSADVAVIMYTSGSTGLPKGVMMTHGNVLATVSAVMTIVPGLGSKDVYLAYLPLAHILELAAENLIPAVGGIIGYGTPLTLTDTSNKIKRGTKGDATVLSPTVMAAVPAILDRVRDGVRKKVDAKGGLAKKLFDLAYSRRLSAINGSWFGAWGLEKF…
GhCSX8303.A07G100200	Gossypium hirsutum	Ghi	Malvaceae	MKNTKATTLSQPLTKKFHVDDYLSSFGEKYGTYGIVSAAIAAVIVPILLSSIMGKKKGKKRGVPLEVGGETGYAVRNARTTELLQFPWEGATTIAELFDQCCKKYSRNHYLGTRRVIKKDFVTASDGRKFEKLHLGDYEWQTYGEVYQRACHFASGLVNFGHDVDTRIAIFSETRAEWQIALQGCLRQNITVVTIYASLGEDALIHSLNETQVTTLICESKQLKKLAAIRPSLETISSIIYFEDNEAANISGVFGSMSSLSVSSFHEVELLGERAPVPPSLPSKDNIAVIMYTSGSTGLPKGVMITHGNIVALAAAVMTVIPGIGKNDVYLAYLPLAHVLELAAESVMLTAGCAIGYGSPLTLTDTSSKIMRGTKGDASVLRPTLMAAVPAILDRVRDG…
GhCSX8303.A07G149300	Gossypium hirsutum	Ghi	Malvaceae	MENMKVFSVKVEDGREGRDGKPSVGPVYRNLLAKQGYPPPDPEMSTTWTLFSSSVEKYPGNRMLGWRKFVNGKVGPYIWKTYKEVYDEVLHVGSALQASGAEPGCRVGIYGANCPQWIMAMEACGAHSLVCVPLYDTLGSGAVNFIIDHAEVDFVFVQDIKVKELLNPNCKSAQRLKAIVCFTSLAEEDNAKASQMGIKTYSWTEFLHMGKENPWEISPPQPFSICTIMYTSGTSGDPKGVVLTHETMATFVCGVDLFLDQFEDKMTVDDVYLSFLPLAHILDRMIEEYFFHRGASVGYYHGNLKELRDDIMELKPTFLAGVPRVYDMIHEGIQKALQELSPLRKWIFDALYKHKLSWMNKGYKQKFASPLADLLAFRKVKAKLGGRLRLLLSGGAPLS…
GhCSX8303.A09G070300	Gossypium hirsutum	Ghi	Malvaceae	MDSTTAQRRLNSIHAHLVSVVDSAFSHSHLRSSPTAAEFLSEQNYSVVLPEKLQTGKWNVYRSARSPLKLVSRFPNHPDIGTLHDNFLLAVDFFGDNNYLGTRIRVDGTVGEYKWMTYREAATARTAIGCGLIHHGILKGSCIGLYFINRPEWIIVDHACSAYSLISVPLYDTLGPGAVKYIINHAELKAVFCVPQTLNPLLSILSEIPSVRLIVVVGGMENEVPSLPSSTGIQIVTYSRLLNQGRSYLQPFCQPKPDDIATICYTSGTTGTPKGVVLTHGNLIANAAGFSLAVKFNPRDVYISYLPLAHIFERFNQINLAHYGVAVGFYQGDNMRLMDDLAALRPTLFCSVPRLSNRIYAGILNAVKESGTLKERLFNAAYNSKKQAIMNGRSPSPIW…
GhCSX8303.A11G026000	Gossypium hirsutum	Ghi	Malvaceae	MAEERNYIIKVEEGKAATDERPSIGPVYRSCFAENGFPAPIPGMESCWDIFRMSVEKYPNHHMLGHRQIVDGKAGKYVWQTYKQVYDIVMKVGNSIRSCGVEEGGKCGIYGANCPEWIMTMEACNAHGLSCVPLYDTLGADAVEFIICHAEVSIAFVEEKKIAELFKTFPNSTKYLRTIISFGKVTPEQKAEAEKQGLAIFTWEEFLQLGENKQYDLPIKKKTDICTIMYTSGTTGDPKGVLISNESIITLLAAVDCLLGRVNEELTMNDVYISYLPLAHIFDRVIEELFISHGASIGFWRGDVKLLLEDIGELKPSVFCAVPRVLDRIYSGLQQKISEGGLLKKTLFNVAYSFKFYNMRNGSKHAEASPFSDRIVFSQVKERLGGNLRIILSGAAPLS…
GhCSX8303.A11G357100	Gossypium hirsutum	Ghi	Malvaceae	MESPAQRRLNAIQSHLLPSAVYAAEDESLIGRNVTSSSSSPPFFVDQQYSVVLPEKLQTGKWNVYRSARSPMKLLSRFDDHPEIGTLHENFVHAVETYRDYKYLGTRIRVDGTVGEYKWMTFGEAATAREAIGSGLRYYGLEQGACVGLYFINRPEWMVVDHACSAYSYISVPLYDTLGPDAVKFVVNHSGIKATFCVPETLNTLLSFISSIPSVRLIVVVGGADEHLPSLPSTPDVKFVSYLKLLGQGRRNLQPFFPPKPDDVATICYTSGTTGTPKGVVLTHRNLIANASAFCRKVKFYPSDVYISYLPLAHIYERSNQVICCNNGVGVGFYQGDNLKLMDDLAALRPTIFCSVPRLYNRIYAGITNAVSTSGALKERLFRAAYNSKRQAIMNGRNA…
GhCSX8303.D01G023600	Gossypium hirsutum	Ghi	Malvaceae	MRSSLHQMPLFRCSCEANAIKMQTVKDKKDLQILPRLPTFLNSAERRLNAIHGHLVPVVCGGAGSHSGLRVNPTAGEFLCEQGYSVVLPEKLKTGKWNVYRSARSPFKLVTRFPDHPDIGTLHDNFIHAVDTFRDYKYLGTRIQADGTVGEYKWMTYGEAGTARAAIGSGLIYHGIPKGSCIGLYFINRPEWLIVDHACSAYSLVSVPLYDTLGPDAVKYIVNHADVKAIFCVPQTLNSLLNFLSEIPSVRLVVVVGGKENEVPSLPPSTGIQIVTYTKLLSQGRRNLQPFSPPKPDDVATICYTSGTTGTPKGVVLTHGNLIANAAGCSTGTKFYPSDVYISYLPLAHIYERAYQVALLYFGVAVGFYQGDNMKLMDDLVALQPTIFCSVPRLYNRIY…
GhCSX8303.D01G214900	Gossypium hirsutum	Ghi	Malvaceae	MSVTYTVKVEDSRPESGKKPSAGPVYRCIYAKDGLLDLPDGMHSPWEFFSESVKRNPNNRMLGRRQTTDSKQAGPYVWITYQEAYDAALRIGSAMRNQGVSPGDRCGIYGSNCPEWIITMEACNCQAVTYVPLYDTLGANAVEFIVNHAEVAIAFVQENKLPAILSCLPACCSYLKTIVSFANVSSIQKKEAEELGVSLFSWKEFSELGSLDCELPQKQKTDICTIMYTSGTTGEPKGVILTNKAIMTEVLSIDQLIEITDKACSEEDTYFSFLPLAHVYDQIMETYFIKRGSSIGFWQGDVRYLMDDVQELKPTAFCAVPRVYDRIYTGIVNKIASGGLIRNKLFQYAYNYKLRNMENGFPQDKASPLLDKLVFDKVRQALGGKVRLMLSGAAPLPRH…
GhCSX8303.D03G098500	Gossypium hirsutum	Ghi	Malvaceae	MAGNNFVIEVEKGKDASDGQPSIGPVYRSSFAANGFPAPIPGMESCWDIFRMSVEKYPDNRMLGRRQIVDGKAGKYVWQTYREVYDIVIKVGNSIRSCDVVEGGKCGIYGANCPEWIISMEACNAHGLYCVPLYDTLGAGAVEFIICHAEISIAFVEEKKINELFKTFPASTEHLKTIVSFGKVTPEQKAEAEKHGLKIYPWEEFLQLGENKNYGLPVKKKTDICTIMYTSGTTGDPKGVLISNDSIVTLIAGVKRLLGSVNEQLTMKDVYISYLPLAHIFDRVIEELFISHGASIGFWRGDVKLLVEDIGELKPSIFCAVPRVLDRIYSGLLQKISAGGLLKKKMFDLAYTYKYYNMKKGRKHGEASPICDKIVFSKVKQGLGGNVRLILSGAAPLST…
GhCSX8303.D05G250500	Gossypium hirsutum	Ghi	Malvaceae	MNGYIVGAIVPIVLVLLRNSKRVKKRGVLVDVGGEPGYAIRNIRFPFPLETAWEGLSTLAELFEQSCKQNSNKSLLGTRKLISSEVEVTEDGRSFEKLHYGEYVWLTYAEAFAAVCYFASGLVQLGHKKGERVAIFADTREEWFIALQACFRRNVTVVTIYASLGEEALCHSLNETEVTTLICGAKELKKLVNISGQLDKIKHVICMDDEIPTAVSGRWAVTSFADVQRTGYENPVDADLPIAADVAVIMYTSGSTGLPKGVMLTHGNILATVAAVKTIIPGIGSKDVYLAYLPLAHILELAAEHLIVAVGGILGYGSPLTLTDTSSKIKPGTKGDASVLAPTLMAAVPAILDRVRDGVRKKVDAKGGLSKKLFDLAYSRRLSAINGSWFGAWGLEKYL…
[truncated: 1,053 more rows]

## Sheet: Table S3
Table S3. LACS gene copy number and distribution across different clades
[truncated: 167 more rows]

## Sheet: Table S4
Table S4. Species information for Fig. S7
[truncated: 23 more rows]

[truncated: 9 more sheets: Table S5, Table S6, Table S7, Table S8, Table S9, Table S10, Table S11, Table S12, Table S13]
